# Supplementary material for: Modulating co-translational protein folding by rational design and ribosome engineering
Source: Nat Commun. 2022 Jul 22;13:4243. doi: 10.1038/s41467-022-31906-z (PMC9307626; doi:10.1038/s41467-022-31906-z)
Supplement: Supplementary file 7 — Source Data [file 41467_2022_31906_MOESM7_ESM.xlsx]

## Sheet: Figure 2a
Figure 2a
Isolated U (Y719E)			WT+31							WT+34							WT+37							Isolated F (FLN5)
CS	U		CS	rawdata	U	I	F	Sum		CS	rawdata	U	I	F	Sum		CS	rawdata	U	I	F	Sum		CS	F
-51.519	-65317		-51.522	-0.031087	8e-06	0.000265	2e-06	0.000275		-51.521	0.01168	6e-06	0.000382	1.3e-05	0.000401		-51.522	-3.7e-05	6e-06	0.0006	1.9e-05	0.000625		-51.519	112360
-51.521	-62405		-51.523	-0.033679	8e-06	0.000265	2e-06	0.000275		-51.522	0.007642	6e-06	0.000382	1.3e-05	0.000401		-51.524	-0.002199	6e-06	0.0006	1.9e-05	0.000625		-51.521	92165
-51.522	-58458		-51.525	-0.034224	8e-06	0.000265	2e-06	0.000275		-51.524	0.001525	6e-06	0.000382	1.3e-05	0.000401		-51.525	-0.002531	6e-06	0.000601	1.9e-05	0.000625		-51.522	66434
-51.524	-52772		-51.526	-0.032938	8e-06	0.000265	2e-06	0.000275		-51.525	-0.003258	6e-06	0.000383	1.3e-05	0.000401		-51.527	0.000285	6e-06	0.000601	1.9e-05	0.000626		-51.524	44796
-51.525	-43794		-51.528	-0.030576	8e-06	0.000265	2e-06	0.000275		-51.527	-0.007991	6e-06	0.000383	1.3e-05	0.000401		-51.528	0.004244	6e-06	0.000601	1.9e-05	0.000626		-51.525	29349
-51.527	-31767		-51.529	-0.027796	8e-06	0.000265	2e-06	0.000275		-51.529	-0.011251	6e-06	0.000383	1.3e-05	0.000402		-51.53	0.005626	6e-06	0.000601	1.9e-05	0.000626		-51.527	16401
-51.528	-18512		-51.531	-0.025406	8e-06	0.000265	2e-06	0.000275		-51.53	-0.012048	6e-06	0.000383	1.3e-05	0.000402		-51.531	0.003275	6e-06	0.000601	1.9e-05	0.000626		-51.528	8433.8
-51.53	-5587.3		-51.533	-0.023957	8e-06	0.000266	2e-06	0.000275		-51.532	-0.012995	6e-06	0.000383	1.3e-05	0.000402		-51.533	-0.001069	6e-06	0.000601	1.9e-05	0.000626		-51.53	8022.7
-51.531	6019.5		-51.534	-0.023252	8e-06	0.000266	2e-06	0.000275		-51.533	-0.012542	6e-06	0.000383	1.3e-05	0.000402		-51.534	-0.004219	6e-06	0.000602	1.9e-05	0.000626		-51.531	8942.4
-51.533	13109		-51.536	-0.022568	8e-06	0.000266	2e-06	0.000276		-51.535	-0.013549	6e-06	0.000383	1.3e-05	0.000402		-51.536	-0.003928	6e-06	0.000602	1.9e-05	0.000627		-51.533	-2114.7
-51.535	9999.7		-51.537	-0.021484	8e-06	0.000266	2e-06	0.000276		-51.536	-0.013431	6e-06	0.000383	1.3e-05	0.000402		-51.537	0.001025	6e-06	0.000602	1.9e-05	0.000627		-51.535	-29539
-51.536	-7120		-51.539	-0.020454	8e-06	0.000266	2e-06	0.000276		-51.538	-0.012909	6e-06	0.000383	1.3e-05	0.000402		-51.539	0.009398	6e-06	0.000602	1.9e-05	0.000627		-51.536	-64287
-51.538	-35567		-51.54	-0.019848	8e-06	0.000266	2e-06	0.000276		-51.539	-0.008471	6e-06	0.000383	1.3e-05	0.000402		-51.54	0.01848	6e-06	0.000602	1.9e-05	0.000627		-51.538	-93586
-51.539	-67421		-51.542	-0.019535	8e-06	0.000266	2e-06	0.000276		-51.541	-0.002672	6e-06	0.000384	1.3e-05	0.000403		-51.542	0.025605	6e-06	0.000602	1.9e-05	0.000627		-51.539	-109070
-51.541	-95705		-51.543	-0.019252	8e-06	0.000266	2e-06	0.000276		-51.542	0.004991	6e-06	0.000384	1.3e-05	0.000403		-51.543	0.03116	6e-06	0.000603	1.9e-05	0.000627		-51.541	-104580
-51.542	-117040		-51.545	-0.01932	8e-06	0.000266	2e-06	0.000276		-51.544	0.010803	6e-06	0.000384	1.3e-05	0.000403		-51.545	0.037791	6e-06	0.000603	1.9e-05	0.000628		-51.542	-77362
-51.544	-128420		-51.546	-0.019949	8e-06	0.000266	2e-06	0.000276		-51.545	0.016413	6e-06	0.000384	1.3e-05	0.000403		-51.546	0.047368	6e-06	0.000603	1.9e-05	0.000628		-51.544	-33407
-51.545	-124210		-51.548	-0.020768	8e-06	0.000266	2e-06	0.000276		-51.547	0.019345	6e-06	0.000384	1.3e-05	0.000403		-51.548	0.057992	6e-06	0.000603	1.9e-05	0.000628		-51.545	11434
-51.547	-100370		-51.549	-0.020715	8e-06	0.000266	2e-06	0.000276		-51.548	0.021694	6e-06	0.000384	1.3e-05	0.000403		-51.549	0.0658	6e-06	0.000603	1.9e-05	0.000628		-51.547	44976
-51.548	-61638		-51.551	-0.018721	8e-06	0.000267	2e-06	0.000276		-51.55	0.021713	6e-06	0.000384	1.3e-05	0.000403		-51.551	0.06768	6e-06	0.000603	1.9e-05	0.000628		-51.548	64602
-51.55	-22263		-51.552	-0.013864	8e-06	0.000267	2e-06	0.000276		-51.551	0.022451	6e-06	0.000384	1.3e-05	0.000403		-51.552	0.063783	6e-06	0.000604	1.9e-05	0.000628		-51.55	74800
-51.551	3197.7		-51.554	-0.006333	8e-06	0.000267	2e-06	0.000277		-51.553	0.021901	6e-06	0.000384	1.3e-05	0.000403		-51.554	0.056238	6e-06	0.000604	1.9e-05	0.000629		-51.551	78623
-51.553	10146		-51.555	0.001834	8e-06	0.000267	2e-06	0.000277		-51.554	0.021266	6e-06	0.000385	1.3e-05	0.000403		-51.555	0.047796	6e-06	0.000604	1.9e-05	0.000629		-51.553	82309
-51.554	6033.4		-51.557	0.007147	8e-06	0.000267	2e-06	0.000277		-51.556	0.017638	6e-06	0.000385	1.3e-05	0.000404		-51.557	0.039894	6e-06	0.000604	1.9e-05	0.000629		-51.554	92654
-51.556	2538.3		-51.558	0.007405	8e-06	0.000267	2e-06	0.000277		-51.557	0.014061	6e-06	0.000385	1.3e-05	0.000404		-51.558	0.033194	6e-06	0.000604	1.9e-05	0.000629		-51.556	112100
-51.557	5532.9		-51.56	0.00357	8e-06	0.000267	2e-06	0.000277		-51.559	0.010327	6e-06	0.000385	1.3e-05	0.000404		-51.56	0.027364	6e-06	0.000604	1.9e-05	0.000629		-51.557	130830
-51.559	11188		-51.561	-0.001081	8e-06	0.000267	2e-06	0.000277		-51.56	0.010107	6e-06	0.000385	1.3e-05	0.000404		-51.561	0.023625	6e-06	0.000605	1.9e-05	0.000629		-51.559	138750
-51.56	11583		-51.563	-0.003919	8e-06	0.000267	2e-06	0.000277		-51.562	0.011274	6e-06	0.000385	1.3e-05	0.000404		-51.563	0.024795	6e-06	0.000605	1.9e-05	0.00063		-51.56	133020
-51.562	4077.6		-51.564	-0.004486	8e-06	0.000267	2e-06	0.000277		-51.563	0.014513	6e-06	0.000385	1.3e-05	0.000404		-51.565	0.034278	6e-06	0.000605	1.9e-05	0.00063		-51.562	120420
-51.563	-5079.9		-51.566	-0.003928	8e-06	0.000267	2e-06	0.000277		-51.565	0.01674	6e-06	0.000385	1.3e-05	0.000404		-51.566	0.052034	6e-06	0.000605	1.9e-05	0.00063		-51.563	106280
-51.565	-7436.9		-51.567	-0.003345	8e-06	0.000267	2e-06	0.000277		-51.566	0.020039	6e-06	0.000385	1.3e-05	0.000404		-51.568	0.072275	6e-06	0.000605	1.9e-05	0.00063		-51.565	95937
-51.566	-2169.6		-51.569	-0.003257	8e-06	0.000267	2e-06	0.000277		-51.568	0.022589	6e-06	0.000386	1.3e-05	0.000405		-51.569	0.087409	6e-06	0.000605	1.9e-05	0.00063		-51.566	92187
-51.568	2260.5		-51.57	-0.003461	8e-06	0.000267	2e-06	0.000277		-51.57	0.0247	6e-06	0.000386	1.3e-05	0.000405		-51.571	0.093144	6e-06	0.000606	1.9e-05	0.000631		-51.568	95119
-51.569	-2942.9		-51.572	-0.003521	8e-06	0.000268	2e-06	0.000278		-51.571	0.026315	6e-06	0.000386	1.3e-05	0.000405		-51.572	0.091832	6e-06	0.000606	1.9e-05	0.000631		-51.569	96428
-51.571	-17061		-51.574	-0.002884	8e-06	0.000268	2e-06	0.000278		-51.573	0.024686	6e-06	0.000386	1.3e-05	0.000405		-51.574	0.088427	6e-06	0.000606	1.9e-05	0.000631		-51.571	89591
-51.573	-29748		-51.575	-0.001156	8e-06	0.000268	2e-06	0.000278		-51.574	0.022577	6e-06	0.000386	1.3e-05	0.000405		-51.575	0.085837	6e-06	0.000606	1.9e-05	0.000631		-51.573	75676
-51.574	-30498		-51.577	0.001716	8e-06	0.000268	2e-06	0.000278		-51.576	0.018535	6e-06	0.000386	1.3e-05	0.000405		-51.577	0.08281	6e-06	0.000606	1.9e-05	0.000631		-51.574	61223
-51.576	-18181		-51.578	0.005747	8e-06	0.000268	2e-06	0.000278		-51.577	0.015215	6e-06	0.000386	1.3e-05	0.000405		-51.578	0.07753	6e-06	0.000606	1.9e-05	0.000631		-51.576	48818
-51.577	-1836.1		-51.58	0.010839	8e-06	0.000268	2e-06	0.000278		-51.579	0.010662	6e-06	0.000386	1.3e-05	0.000405		-51.58	0.069746	6e-06	0.000607	1.9e-05	0.000632		-51.577	34514
-51.579	7602.8		-51.581	0.016873	8e-06	0.000268	2e-06	0.000278		-51.58	0.007402	6e-06	0.000386	1.3e-05	0.000405		-51.581	0.061753	6e-06	0.000607	1.9e-05	0.000632		-51.579	18724
-51.58	6770.6		-51.583	0.023136	8e-06	0.000268	2e-06	0.000278		-51.582	0.003477	6e-06	0.000387	1.3e-05	0.000406		-51.583	0.055541	6e-06	0.000607	1.9e-05	0.000632		-51.58	8167.1
-51.582	1865.8		-51.584	0.028265	8e-06	0.000268	2e-06	0.000278		-51.583	0.001411	6e-06	0.000387	1.3e-05	0.000406		-51.584	0.052101	6e-06	0.000607	1.9e-05	0.000632		-51.582	9660.6
-51.583	1496.5		-51.586	0.030795	8e-06	0.000268	2e-06	0.000278		-51.585	-0.00057	6e-06	0.000387	1.3e-05	0.000406		-51.586	0.051235	6e-06	0.000607	1.9e-05	0.000632		-51.583	21531
-51.585	7887.8		-51.587	0.030883	8e-06	0.000268	2e-06	0.000278		-51.586	-0.000319	6e-06	0.000387	1.3e-05	0.000406		-51.587	0.053402	6e-06	0.000607	1.9e-05	0.000632		-51.585	35695
-51.586	15197		-51.589	0.030431	8e-06	0.000268	2e-06	0.000278		-51.588	-0.000936	6e-06	0.000387	1.3e-05	0.000406		-51.589	0.059102	6e-06	0.000608	1.9e-05	0.000633		-51.586	44295
-51.588	16213		-51.59	0.031395	8e-06	0.000269	2e-06	0.000279		-51.589	-0.001264	6e-06	0.000387	1.3e-05	0.000406		-51.59	0.068459	6e-06	0.000608	1.9e-05	0.000633		-51.588	44600
-51.589	9911.5		-51.592	0.033317	8e-06	0.000269	2e-06	0.000279		-51.591	-0.003582	6e-06	0.000387	1.3e-05	0.000406		-51.592	0.079085	6e-06	0.000608	1.9e-05	0.000633		-51.589	39744
-51.591	2916.1		-51.593	0.033785	8e-06	0.000269	2e-06	0.000279		-51.592	-0.004992	6e-06	0.000387	1.3e-05	0.000406		-51.593	0.08733	6e-06	0.000608	1.9e-05	0.000633		-51.591	34039
-51.592	3722.3		-51.595	0.030778	8e-06	0.000269	2e-06	0.000279		-51.594	-0.006818	6e-06	0.000387	1.3e-05	0.000406		-51.595	0.089369	6e-06	0.000608	1.9e-05	0.000633		-51.592	29237
-51.594	14922		-51.596	0.02451	8e-06	0.000269	2e-06	0.000279		-51.595	-0.007012	6e-06	0.000387	1.3e-05	0.000407		-51.596	0.08408	6e-06	0.000608	1.9e-05	0.000634		-51.594	23049
-51.595	29640		-51.598	0.016453	8e-06	0.000269	2e-06	0.000279		-51.597	-0.007494	6e-06	0.000388	1.3e-05	0.000407		-51.598	0.073078	6e-06	0.000609	1.9e-05	0.000634		-51.595	16436
-51.597	36614		-51.599	0.008374	8e-06	0.000269	2e-06	0.000279		-51.598	-0.005881	6e-06	0.000388	1.3e-05	0.000407		-51.599	0.060055	6e-06	0.000609	1.9e-05	0.000634		-51.597	13223
-51.598	30099		-51.601	0.002052	8e-06	0.000269	2e-06	0.000279		-51.6	-0.00469	6e-06	0.000388	1.3e-05	0.000407		-51.601	0.048296	6e-06	0.000609	1.9e-05	0.000634		-51.598	15988
-51.6	14734		-51.602	-0.000562	8e-06	0.000269	2e-06	0.000279		-51.601	-0.003236	6e-06	0.000388	1.3e-05	0.000407		-51.603	0.039484	6e-06	0.000609	1.9e-05	0.000634		-51.6	18874
-51.601	-1496.5		-51.604	0.001139	8e-06	0.000269	2e-06	0.000279		-51.603	-0.0044	6e-06	0.000388	1.3e-05	0.000407		-51.604	0.033132	6e-06	0.000609	1.9e-05	0.000634		-51.601	18425
-51.603	-17143		-51.605	0.0055	8e-06	0.000269	2e-06	0.000279		-51.604	-0.005453	6e-06	0.000388	1.3e-05	0.000407		-51.606	0.026984	6e-06	0.00061	1.9e-05	0.000635		-51.603	19381
-51.604	-36228		-51.607	0.009372	8e-06	0.000269	2e-06	0.000279		-51.606	-0.007086	6e-06	0.000388	1.3e-05	0.000407		-51.607	0.019203	6e-06	0.00061	1.9e-05	0.000635		-51.604	32157
-51.606	-56308		-51.608	0.010532	8e-06	0.00027	2e-06	0.00028		-51.608	-0.007567	6e-06	0.000388	1.3e-05	0.000408		-51.609	0.008777	6e-06	0.00061	1.9e-05	0.000635		-51.606	53024
-51.607	-64334		-51.61	0.008785	8e-06	0.00027	2e-06	0.00028		-51.609	-0.005754	6e-06	0.000388	1.3e-05	0.000408		-51.61	-0.00307	6e-06	0.00061	1.9e-05	0.000635		-51.607	65582
-51.609	-49147		-51.612	0.005697	8e-06	0.00027	2e-06	0.00028		-51.611	-0.004159	6e-06	0.000389	1.3e-05	0.000408		-51.612	-0.01379	6e-06	0.00061	1.9e-05	0.000635		-51.609	52711
-51.611	-16209		-51.613	0.003274	8e-06	0.00027	2e-06	0.00028		-51.612	-0.001299	6e-06	0.000389	1.3e-05	0.000408		-51.613	-0.019618	6e-06	0.00061	1.9e-05	0.000636		-51.611	15455
-51.612	15881		-51.615	0.002888	8e-06	0.00027	2e-06	0.00028		-51.614	-0.000173	6e-06	0.000389	1.3e-05	0.000408		-51.615	-0.018565	6e-06	0.000611	1.9e-05	0.000636		-51.612	-31309
-51.614	32581		-51.616	0.004736	8e-06	0.00027	2e-06	0.00028		-51.615	0.00129	6e-06	0.000389	1.3e-05	0.000408		-51.616	-0.011812	6e-06	0.000611	1.9e-05	0.000636		-51.614	-73883
-51.615	32696		-51.618	0.007677	8e-06	0.00027	2e-06	0.00028		-51.617	0.001427	6e-06	0.000389	1.3e-05	0.000408		-51.618	-0.003385	6e-06	0.000611	1.9e-05	0.000636		-51.615	-103950
-51.617	22631		-51.619	0.010464	8e-06	0.00027	2e-06	0.00028		-51.618	0.002567	6e-06	0.000389	1.3e-05	0.000408		-51.619	0.003457	6e-06	0.000611	1.9e-05	0.000636		-51.617	-124050
-51.618	8192.9		-51.621	0.012706	8e-06	0.00027	2e-06	0.00028		-51.62	0.001715	6e-06	0.000389	1.3e-05	0.000408		-51.621	0.008003	6e-06	0.000611	1.9e-05	0.000636		-51.618	-138820
-51.62	-5376.4		-51.622	0.015213	8e-06	0.00027	2e-06	0.00028		-51.621	0.000356	6e-06	0.000389	1.3e-05	0.000409		-51.622	0.011397	6e-06	0.000611	1.9e-05	0.000637		-51.62	-153090
-51.621	-12539		-51.624	0.019061	8e-06	0.00027	2e-06	0.00028		-51.623	-0.002973	6e-06	0.00039	1.3e-05	0.000409		-51.624	0.013607	6e-06	0.000612	1.9e-05	0.000637		-51.621	-161640
-51.623	-11645		-51.625	0.024751	8e-06	0.00027	2e-06	0.00028		-51.624	-0.004032	6e-06	0.00039	1.3e-05	0.000409		-51.625	0.013958	6e-06	0.000612	1.9e-05	0.000637		-51.623	-157350
-51.624	-8125.8		-51.627	0.031528	8e-06	0.000271	2e-06	0.000281		-51.626	-0.003066	6e-06	0.00039	1.3e-05	0.000409		-51.627	0.012563	6e-06	0.000612	1.9e-05	0.000637		-51.624	-136930
-51.626	-8600.8		-51.628	0.037617	8e-06	0.000271	2e-06	0.000281		-51.627	0.002557	6e-06	0.00039	1.3e-05	0.000409		-51.628	0.011574	6e-06	0.000612	1.9e-05	0.000637		-51.626	-109300
-51.627	-13475		-51.63	0.040887	8e-06	0.000271	2e-06	0.000281		-51.629	0.009151	6e-06	0.00039	1.3e-05	0.000409		-51.63	0.012769	6e-06	0.000612	1.9e-05	0.000638		-51.627	-83337
-51.629	-17232		-51.631	0.040189	8e-06	0.000271	2e-06	0.000281		-51.63	0.016127	6e-06	0.00039	1.3e-05	0.000409		-51.631	0.016175	6e-06	0.000612	1.9e-05	0.000638		-51.629	-64032
-51.63	-14675		-51.633	0.035749	8e-06	0.000271	2e-06	0.000281		-51.632	0.019367	6e-06	0.00039	1.3e-05	0.000409		-51.633	0.019628	6e-06	0.000613	1.9e-05	0.000638		-51.63	-50513
-51.632	-3247.2		-51.634	0.029029	8e-06	0.000271	2e-06	0.000281		-51.633	0.020525	6e-06	0.00039	1.3e-05	0.000409		-51.634	0.021494	6e-06	0.000613	1.9e-05	0.000638		-51.632	-44627
-51.633	17996		-51.636	0.021738	8e-06	0.000271	2e-06	0.000281		-51.635	0.018567	6e-06	0.00039	1.3e-05	0.00041		-51.636	0.020598	6e-06	0.000613	1.9e-05	0.000638		-51.633	-45649
-51.635	48217		-51.637	0.015561	8e-06	0.000271	2e-06	0.000281		-51.636	0.016562	6e-06	0.00039	1.3e-05	0.00041		-51.637	0.016964	6e-06	0.000613	1.9e-05	0.000638		-51.635	-49888
-51.636	82833		-51.639	0.011651	8e-06	0.000271	2e-06	0.000281		-51.638	0.012739	6e-06	0.000391	1.3e-05	0.00041		-51.639	0.010486	6e-06	0.000613	1.9e-05	0.000639		-51.636	-51446
-51.638	115480		-51.64	0.010472	8e-06	0.000271	2e-06	0.000281		-51.639	0.008963	6e-06	0.000391	1.3e-05	0.00041		-51.641	0.001419	6e-06	0.000614	1.9e-05	0.000639		-51.638	-50552
-51.639	141470		-51.642	0.011413	8e-06	0.000271	2e-06	0.000281		-51.641	0.003269	6e-06	0.000391	1.3e-05	0.00041		-51.642	-0.00938	6e-06	0.000614	1.9e-05	0.000639		-51.639	-48973
-51.641	159060		-51.643	0.013368	8e-06	0.000271	2e-06	0.000281		-51.642	-0.001862	6e-06	0.000391	1.3e-05	0.00041		-51.644	-0.020537	6e-06	0.000614	1.9e-05	0.000639		-51.641	-44942
-51.642	168210		-51.645	0.015205	8e-06	0.000271	2e-06	0.000282		-51.644	-0.007417	6e-06	0.000391	1.3e-05	0.00041		-51.645	-0.029758	6e-06	0.000614	1.9e-05	0.000639		-51.642	-32798
-51.644	170850		-51.646	0.016437	8e-06	0.000272	2e-06	0.000282		-51.646	-0.010877	6e-06	0.000391	1.3e-05	0.00041		-51.647	-0.035604	6e-06	0.000614	1.9e-05	0.00064		-51.644	-13130
-51.645	169530		-51.648	0.017197	8e-06	0.000272	2e-06	0.000282		-51.647	-0.009875	6e-06	0.000391	1.3e-05	0.00041		-51.648	-0.038024	6e-06	0.000614	1.9e-05	0.00064		-51.645	4727.1
-51.647	164020		-51.65	0.018189	8e-06	0.000272	2e-06	0.000282		-51.649	-0.00685	6e-06	0.000391	1.3e-05	0.000411		-51.65	-0.038261	6e-06	0.000615	1.9e-05	0.00064		-51.647	10708
-51.649	150590		-51.651	0.020028	8e-06	0.000272	2e-06	0.000282		-51.65	-0.001297	6e-06	0.000391	1.3e-05	0.000411		-51.651	-0.036514	6e-06	0.000615	1.9e-05	0.00064		-51.649	3449.3
-51.65	128570		-51.653	0.02239	8e-06	0.000272	2e-06	0.000282		-51.652	0.003025	6e-06	0.000392	1.3e-05	0.000411		-51.653	-0.03193	6e-06	0.000615	1.9e-05	0.00064		-51.65	-11202
-51.652	105250		-51.654	0.024019	8e-06	0.000272	2e-06	0.000282		-51.653	0.007847	6e-06	0.000392	1.3e-05	0.000411		-51.654	-0.023163	6e-06	0.000615	1.9e-05	0.00064		-51.652	-27894
-51.653	89405		-51.656	0.023204	8e-06	0.000272	2e-06	0.000282		-51.655	0.011176	6e-06	0.000392	1.3e-05	0.000411		-51.656	-0.010463	6e-06	0.000615	1.9e-05	0.000641		-51.653	-46530
-51.655	81589		-51.657	0.019076	8e-06	0.000272	2e-06	0.000282		-51.656	0.015343	6e-06	0.000392	1.3e-05	0.000411		-51.657	0.004228	6e-06	0.000615	1.9e-05	0.000641		-51.655	-65990
-51.656	74083		-51.659	0.012344	8e-06	0.000272	2e-06	0.000282		-51.658	0.018296	6e-06	0.000392	1.3e-05	0.000411		-51.659	0.017283	6e-06	0.000616	1.9e-05	0.000641		-51.656	-80293
-51.658	60928		-51.66	0.005345	8e-06	0.000272	2e-06	0.000282		-51.659	0.022065	6e-06	0.000392	1.3e-05	0.000411		-51.66	0.025741	6e-06	0.000616	1.9e-05	0.000641		-51.658	-79752
-51.659	42684		-51.662	0.000511	8e-06	0.000272	2e-06	0.000283		-51.661	0.023416	6e-06	0.000392	1.3e-05	0.000412		-51.662	0.029	6e-06	0.000616	1.9e-05	0.000641		-51.659	-63437
-51.661	22843		-51.663	-0.001213	8e-06	0.000272	2e-06	0.000283		-51.662	0.023082	6e-06	0.000392	1.3e-05	0.000412		-51.663	0.03057	6e-06	0.000616	1.9e-05	0.000641		-51.661	-41565
-51.662	4059.8		-51.665	-0.001267	8e-06	0.000273	2e-06	0.000283		-51.664	0.019351	6e-06	0.000392	1.3e-05	0.000412		-51.665	0.034512	6e-06	0.000616	1.9e-05	0.000642		-51.662	-29678
-51.664	-10068		-51.666	-0.002023	8e-06	0.000273	2e-06	0.000283		-51.665	0.016352	6e-06	0.000393	1.3e-05	0.000412		-51.666	0.042238	6e-06	0.000616	1.9e-05	0.000642		-51.664	-32510
-51.665	-15831		-51.668	-0.00498	8e-06	0.000273	2e-06	0.000283		-51.667	0.014161	6e-06	0.000393	1.3e-05	0.000412		-51.668	0.050925	6e-06	0.000617	1.9e-05	0.000642		-51.665	-44890
-51.667	-14128		-51.669	-0.009805	8e-06	0.000273	2e-06	0.000283		-51.668	0.014877	6e-06	0.000393	1.3e-05	0.000412		-51.669	0.057961	6e-06	0.000617	1.9e-05	0.000642		-51.667	-59242
-51.668	-12110		-51.671	-0.015335	8e-06	0.000273	2e-06	0.000283		-51.67	0.014993	6e-06	0.000393	1.3e-05	0.000412		-51.671	0.062861	6e-06	0.000617	1.9e-05	0.000642		-51.668	-77002
-51.67	-16022		-51.672	-0.020404	8e-06	0.000273	2e-06	0.000283		-51.671	0.015342	6e-06	0.000393	1.3e-05	0.000412		-51.672	0.065926	6e-06	0.000617	1.9e-05	0.000643		-51.67	-100260
-51.671	-24823		-51.674	-0.02442	8e-06	0.000273	2e-06	0.000283		-51.673	0.014028	6e-06	0.000393	1.3e-05	0.000412		-51.674	0.065072	6e-06	0.000617	1.9e-05	0.000643		-51.671	-126270
-51.673	-31360		-51.675	-0.026997	8e-06	0.000273	2e-06	0.000283		-51.674	0.013892	6e-06	0.000393	1.3e-05	0.000413		-51.675	0.058541	6e-06	0.000617	1.9e-05	0.000643		-51.673	-144580
-51.674	-29452		-51.677	-0.027969	8e-06	0.000273	2e-06	0.000283		-51.676	0.013557	6e-06	0.000393	1.3e-05	0.000413		-51.677	0.048134	6e-06	0.000618	1.9e-05	0.000643		-51.674	-149090
-51.676	-18064		-51.678	-0.027348	8e-06	0.000273	2e-06	0.000283		-51.677	0.014964	6e-06	0.000393	1.4e-05	0.000413		-51.679	0.039084	6e-06	0.000618	1.9e-05	0.000643		-51.676	-139510
-51.677	-1495.3		-51.68	-0.025858	8e-06	0.000273	2e-06	0.000284		-51.679	0.015413	6e-06	0.000394	1.4e-05	0.000413		-51.68	0.034294	6e-06	0.000618	1.9e-05	0.000643		-51.677	-121820
-51.679	14716		-51.681	-0.024883	8e-06	0.000273	2e-06	0.000284		-51.68	0.015913	6e-06	0.000394	1.4e-05	0.000413		-51.682	0.031447	6e-06	0.000618	1.9e-05	0.000644		-51.679	-100100
-51.68	28543		-51.683	-0.025978	8e-06	0.000274	2e-06	0.000284		-51.682	0.013848	6e-06	0.000394	1.4e-05	0.000413		-51.683	0.02768	6e-06	0.000618	1.9e-05	0.000644		-51.68	-76829
-51.682	43474		-51.684	-0.0292	8e-06	0.000274	2e-06	0.000284		-51.684	0.010272	6e-06	0.000394	1.4e-05	0.000413		-51.685	0.023161	6e-06	0.000619	1.9e-05	0.000644		-51.682	-49654
-51.683	63047		-51.686	-0.032745	8e-06	0.000274	2e-06	0.000284		-51.685	0.006522	6e-06	0.000394	1.4e-05	0.000413		-51.686	0.020515	6e-06	0.000619	1.9e-05	0.000644		-51.683	-17443
-51.685	84800		-51.688	-0.03393	8e-06	0.000274	2e-06	0.000284		-51.687	0.000714	6e-06	0.000394	1.4e-05	0.000414		-51.688	0.020177	6e-06	0.000619	1.9e-05	0.000644		-51.685	16279
-51.687	101360		-51.689	-0.031423	8e-06	0.000274	2e-06	0.000284		-51.688	-0.004221	6e-06	0.000394	1.4e-05	0.000414		-51.689	0.020487	6e-06	0.000619	1.9e-05	0.000645		-51.687	39691
-51.688	108440		-51.691	-0.026536	8e-06	0.000274	2e-06	0.000284		-51.69	-0.0088	6e-06	0.000394	1.4e-05	0.000414		-51.691	0.020225	6e-06	0.000619	1.9e-05	0.000645		-51.688	41488
-51.69	108590		-51.692	-0.022333	8e-06	0.000274	2e-06	0.000284		-51.691	-0.009715	6e-06	0.000394	1.4e-05	0.000414		-51.692	0.020413	6e-06	0.000619	1.9e-05	0.000645		-51.69	20271
-51.691	106290		-51.694	-0.021545	8e-06	0.000274	2e-06	0.000284		-51.693	-0.009875	6e-06	0.000395	1.4e-05	0.000414		-51.694	0.021545	6e-06	0.00062	1.9e-05	0.000645		-51.691	-17087
-51.693	102750		-51.695	-0.024222	8e-06	0.000274	2e-06	0.000284		-51.694	-0.00903	6e-06	0.000395	1.4e-05	0.000414		-51.695	0.022823	6e-06	0.00062	1.9e-05	0.000645		-51.693	-62164
-51.694	95509		-51.697	-0.027583	8e-06	0.000274	2e-06	0.000284		-51.696	-0.010192	6e-06	0.000395	1.4e-05	0.000414		-51.697	0.023185	6e-06	0.00062	1.9e-05	0.000645		-51.694	-109270
-51.696	81509		-51.698	-0.028116	8e-06	0.000274	2e-06	0.000285		-51.697	-0.010093	6e-06	0.000395	1.4e-05	0.000414		-51.698	0.024051	6e-06	0.00062	1.9e-05	0.000646		-51.696	-151850
-51.697	59164		-51.7	-0.024804	8e-06	0.000274	2e-06	0.000285		-51.699	-0.009518	6e-06	0.000395	1.4e-05	0.000414		-51.7	0.026962	6e-06	0.00062	1.9e-05	0.000646		-51.697	-181620
-51.699	30756		-51.701	-0.01968	8e-06	0.000275	2e-06	0.000285		-51.7	-0.006379	6e-06	0.000395	1.4e-05	0.000415		-51.701	0.031314	6e-06	0.00062	1.9e-05	0.000646		-51.699	-193880
-51.7	2396.4		-51.703	-0.015692	8e-06	0.000275	2e-06	0.000285		-51.702	-0.003242	6e-06	0.000395	1.4e-05	0.000415		-51.703	0.0334	6e-06	0.000621	1.9e-05	0.000646		-51.7	-190240
-51.702	-19973		-51.704	-0.014004	8e-06	0.000275	2e-06	0.000285		-51.703	0.001659	6e-06	0.000395	1.4e-05	0.000415		-51.704	0.030332	6e-06	0.000621	1.9e-05	0.000646		-51.702	-175910
-51.703	-36262		-51.706	-0.014001	8e-06	0.000275	2e-06	0.000285		-51.705	0.006095	6e-06	0.000395	1.4e-05	0.000415		-51.706	0.02205	6e-06	0.000621	1.9e-05	0.000647		-51.703	-152550
-51.705	-50588		-51.707	-0.014399	8e-06	0.000275	2e-06	0.000285		-51.706	0.010641	6e-06	0.000396	1.4e-05	0.000415		-51.707	0.012212	6e-06	0.000621	1.9e-05	0.000647		-51.705	-120240
-51.706	-64840		-51.709	-0.014108	8e-06	0.000275	2e-06	0.000285		-51.708	0.011319	6e-06	0.000396	1.4e-05	0.000415		-51.709	0.005049	6e-06	0.000621	1.9e-05	0.000647		-51.706	-80570
-51.708	-75684		-51.71	-0.01221	8e-06	0.000275	2e-06	0.000285		-51.709	0.009704	6e-06	0.000396	1.4e-05	0.000415		-51.71	0.003664	6e-06	0.000621	1.9e-05	0.000647		-51.708	-42594
-51.709	-79408		-51.712	-0.008812	8e-06	0.000275	2e-06	0.000285		-51.711	0.005899	6e-06	0.000396	1.4e-05	0.000415		-51.712	0.008358	6e-06	0.000622	1.9e-05	0.000647		-51.709	-17229
-51.711	-75489		-51.713	-0.00544	8e-06	0.000275	2e-06	0.000285		-51.712	0.004318	6e-06	0.000396	1.4e-05	0.000416		-51.713	0.017494	6e-06	0.000622	1.9e-05	0.000647		-51.711	-12237
-51.712	-65595		-51.715	-0.004224	8e-06	0.000275	2e-06	0.000286		-51.714	0.003275	6e-06	0.000396	1.4e-05	0.000416		-51.715	0.027905	6e-06	0.000622	1.9e-05	0.000648		-51.712	-23086
-51.714	-51196		-51.716	-0.005949	8e-06	0.000275	2e-06	0.000286		-51.715	0.003265	6e-06	0.000396	1.4e-05	0.000416		-51.717	0.036681	6e-06	0.000622	1.9e-05	0.000648		-51.714	-40440
-51.715	-34507		-51.718	-0.00973	8e-06	0.000275	2e-06	0.000286		-51.717	0.001241	6e-06	0.000396	1.4e-05	0.000416		-51.718	0.041871	6e-06	0.000622	1.9e-05	0.000648		-51.715	-57223
-51.717	-18039		-51.719	-0.013977	8e-06	0.000275	2e-06	0.000286		-51.718	-0.000463	6e-06	0.000396	1.4e-05	0.000416		-51.72	0.043302	6e-06	0.000623	1.9e-05	0.000648		-51.717	-77158
-51.718	-2981.5		-51.721	-0.017729	8e-06	0.000276	2e-06	0.000286		-51.72	-0.003103	6e-06	0.000397	1.4e-05	0.000416		-51.721	0.042509	6e-06	0.000623	1.9e-05	0.000648		-51.718	-101770
-51.72	10654		-51.722	-0.020772	8e-06	0.000276	2e-06	0.000286		-51.722	-0.005322	6e-06	0.000397	1.4e-05	0.000416		-51.723	0.040961	6e-06	0.000623	1.9e-05	0.000649		-51.72	-126160
-51.721	20465		-51.724	-0.023606	8e-06	0.000276	2e-06	0.000286		-51.723	-0.00558	6e-06	0.000397	1.4e-05	0.000416		-51.724	0.039681	6e-06	0.000623	1.9e-05	0.000649		-51.721	-140870
-51.723	22251		-51.726	-0.026687	8e-06	0.000276	2e-06	0.000286		-51.725	-0.00566	6e-06	0.000397	1.4e-05	0.000417		-51.726	0.038814	7e-06	0.000623	1.9e-05	0.000649		-51.723	-150490
-51.725	14356		-51.727	-0.029606	8e-06	0.000276	2e-06	0.000286		-51.726	-0.003787	6e-06	0.000397	1.4e-05	0.000417		-51.727	0.038972	7e-06	0.000623	1.9e-05	0.000649		-51.725	-168310
-51.726	-483.32		-51.729	-0.03091	8e-06	0.000276	2e-06	0.000286		-51.728	-0.003367	6e-06	0.000397	1.4e-05	0.000417		-51.729	0.040428	7e-06	0.000624	1.9e-05	0.000649		-51.726	-199900
-51.728	-18708		-51.73	-0.029295	8e-06	0.000276	2e-06	0.000286		-51.729	-0.00315	6e-06	0.000397	1.4e-05	0.000417		-51.73	0.043027	7e-06	0.000624	1.9e-05	0.000649		-51.728	-233670
-51.729	-38082		-51.732	-0.025162	8e-06	0.000276	2e-06	0.000286		-51.731	-0.004621	6e-06	0.000397	1.4e-05	0.000417		-51.732	0.045266	7e-06	0.000624	1.9e-05	0.00065		-51.729	-247810
-51.731	-54374		-51.733	-0.020048	8e-06	0.000276	2e-06	0.000287		-51.732	-0.004083	6e-06	0.000398	1.4e-05	0.000417		-51.733	0.045418	7e-06	0.000624	1.9e-05	0.00065		-51.731	-234060
-51.732	-61432		-51.735	-0.015267	8e-06	0.000276	2e-06	0.000287		-51.734	-0.002539	6e-06	0.000398	1.4e-05	0.000417		-51.735	0.041415	7e-06	0.000624	1.9e-05	0.00065		-51.732	-196610
-51.734	-57424		-51.736	-0.011324	8e-06	0.000276	2e-06	0.000287		-51.735	0.001113	6e-06	0.000398	1.4e-05	0.000417		-51.736	0.032602	7e-06	0.000624	1.9e-05	0.00065		-51.734	-146720
-51.735	-49174		-51.738	-0.008968	8e-06	0.000277	2e-06	0.000287		-51.737	0.002548	6e-06	0.000398	1.4e-05	0.000417		-51.738	0.02028	7e-06	0.000625	1.9e-05	0.00065		-51.735	-91108
-51.737	-45304		-51.739	-0.009207	8e-06	0.000277	2e-06	0.000287		-51.738	0.001872	6e-06	0.000398	1.4e-05	0.000418		-51.739	0.008883	7e-06	0.000625	1.9e-05	0.000651		-51.737	-37838
-51.738	-47190		-51.741	-0.012284	8e-06	0.000277	2e-06	0.000287		-51.74	-0.002597	6e-06	0.000398	1.4e-05	0.000418		-51.741	0.002986	7e-06	0.000625	1.9e-05	0.000651		-51.738	7439.2
-51.74	-49090		-51.742	-0.016538	8e-06	0.000277	2e-06	0.000287		-51.741	-0.006382	6e-06	0.000398	1.4e-05	0.000418		-51.742	0.004753	7e-06	0.000625	1.9e-05	0.000651		-51.74	41943
-51.741	-47147		-51.744	-0.019276	8e-06	0.000277	2e-06	0.000287		-51.743	-0.008641	6e-06	0.000398	1.4e-05	0.000418		-51.744	0.012168	7e-06	0.000625	1.9e-05	0.000651		-51.741	70610
-51.743	-43564		-51.745	-0.018398	8e-06	0.000277	2e-06	0.000287		-51.744	-0.006565	6e-06	0.000398	1.4e-05	0.000418		-51.745	0.02196	7e-06	0.000625	1.9e-05	0.000651		-51.743	96305
-51.744	-42542		-51.747	-0.013978	8e-06	0.000277	2e-06	0.000287		-51.746	-0.003505	6e-06	0.000399	1.4e-05	0.000418		-51.747	0.031538	7e-06	0.000626	1.9e-05	0.000652		-51.744	117570
-51.746	-44805		-51.748	-0.00798	8e-06	0.000277	2e-06	0.000287		-51.747	0.000702	6e-06	0.000399	1.4e-05	0.000418		-51.748	0.040207	7e-06	0.000626	1.9e-05	0.000652		-51.746	128860
-51.747	-49029		-51.75	-0.002794	8e-06	0.000277	2e-06	0.000288		-51.749	0.003013	6e-06	0.000399	1.4e-05	0.000418		-51.75	0.047451	7e-06	0.000626	1.9e-05	0.000652		-51.747	130340
-51.749	-55868		-51.751	0.000881	8e-06	0.000277	2e-06	0.000288		-51.75	0.004942	6e-06	0.000399	1.4e-05	0.000418		-51.751	0.053104	7e-06	0.000626	1.9e-05	0.000652		-51.749	127330
-51.75	-68484		-51.753	0.004014	8e-06	0.000277	2e-06	0.000288		-51.752	0.0044	6e-06	0.000399	1.4e-05	0.000419		-51.753	0.057003	7e-06	0.000626	1.9e-05	0.000652		-51.75	126920
-51.752	-87512		-51.754	0.007655	8e-06	0.000277	2e-06	0.000288		-51.753	0.004372	6e-06	0.000399	1.4e-05	0.000419		-51.755	0.059791	7e-06	0.000627	1.9e-05	0.000653		-51.752	131110
-51.753	-107570		-51.756	0.011385	8e-06	0.000278	2e-06	0.000288		-51.755	0.004564	6e-06	0.000399	1.4e-05	0.000419		-51.756	0.062353	7e-06	0.000627	1.9e-05	0.000653		-51.753	138320
-51.755	-119330		-51.757	0.014237	8e-06	0.000278	2e-06	0.000288		-51.756	0.007379	6e-06	0.000399	1.4e-05	0.000419		-51.758	0.065175	7e-06	0.000627	1.9e-05	0.000653		-51.755	146340
-51.756	-116660		-51.759	0.015902	8e-06	0.000278	2e-06	0.000288		-51.758	0.009162	6e-06	0.000399	1.4e-05	0.000419		-51.759	0.0681	7e-06	0.000627	1.9e-05	0.000653		-51.756	154830
-51.758	-100890		-51.76	0.016603	8e-06	0.000278	2e-06	0.000288		-51.76	0.009181	6e-06	0.0004	1.4e-05	0.000419		-51.761	0.069688	7e-06	0.000627	1.9e-05	0.000653		-51.758	163590
-51.759	-79403		-51.762	0.015676	8e-06	0.000278	2e-06	0.000288		-51.761	0.009082	6e-06	0.0004	1.4e-05	0.000419		-51.762	0.069356	7e-06	0.000627	1.9e-05	0.000653		-51.759	169570
-51.761	-59341		-51.764	0.012158	9e-06	0.000278	2e-06	0.000288		-51.763	0.008792	6e-06	0.0004	1.4e-05	0.000419		-51.764	0.067648	7e-06	0.000628	1.9e-05	0.000654		-51.761	166990
-51.763	-43030		-51.765	0.006459	9e-06	0.000278	2e-06	0.000288		-51.764	0.011462	6e-06	0.0004	1.4e-05	0.00042		-51.765	0.065965	7e-06	0.000628	1.9e-05	0.000654		-51.763	149800
-51.764	-27204		-51.767	0.000632	9e-06	0.000278	2e-06	0.000288		-51.766	0.014691	6e-06	0.0004	1.4e-05	0.00042		-51.767	0.064108	7e-06	0.000628	1.9e-05	0.000654		-51.764	117640
-51.766	-6374.8		-51.768	-0.003425	9e-06	0.000278	2e-06	0.000289		-51.767	0.019565	6e-06	0.0004	1.4e-05	0.00042		-51.768	0.061306	7e-06	0.000628	1.9e-05	0.000654		-51.766	81041
-51.767	22202		-51.77	-0.005589	9e-06	0.000278	2e-06	0.000289		-51.769	0.023441	6e-06	0.0004	1.4e-05	0.00042		-51.77	0.057728	7e-06	0.000628	1.9e-05	0.000654		-51.767	56590
-51.769	56963		-51.771	-0.006681	9e-06	0.000278	2e-06	0.000289		-51.77	0.026777	6e-06	0.0004	1.4e-05	0.00042		-51.771	0.055698	7e-06	0.000629	1.9e-05	0.000654		-51.769	58148
-51.77	94491		-51.773	-0.007096	9e-06	0.000278	2e-06	0.000289		-51.772	0.025441	6e-06	0.000401	1.4e-05	0.00042		-51.773	0.056502	7e-06	0.000629	1.9e-05	0.000655		-51.77	84380
-51.772	132070		-51.774	-0.006462	9e-06	0.000279	2e-06	0.000289		-51.773	0.020603	6e-06	0.000401	1.4e-05	0.00042		-51.774	0.059268	7e-06	0.000629	1.9e-05	0.000655		-51.772	123650
-51.773	164630		-51.776	-0.004681	9e-06	0.000279	2e-06	0.000289		-51.775	0.012223	6e-06	0.000401	1.4e-05	0.00042		-51.776	0.061902	7e-06	0.000629	1.9e-05	0.000655		-51.773	163590
-51.775	182180		-51.777	-0.002206	9e-06	0.000279	2e-06	0.000289		-51.776	0.005439	6e-06	0.000401	1.4e-05	0.000421		-51.777	0.064188	7e-06	0.000629	1.9e-05	0.000655		-51.775	202530
-51.776	176390		-51.779	0.000218	9e-06	0.000279	2e-06	0.000289		-51.778	-0.00014	6e-06	0.000401	1.4e-05	0.000421		-51.779	0.066503	7e-06	0.000629	1.9e-05	0.000655		-51.776	241120
-51.778	152570		-51.78	0.002337	9e-06	0.000279	2e-06	0.000289		-51.779	-0.003092	6e-06	0.000401	1.4e-05	0.000421		-51.78	0.068512	7e-06	0.00063	1.9e-05	0.000656		-51.778	276030
-51.779	128570		-51.782	0.004136	9e-06	0.000279	2e-06	0.000289		-51.781	-0.00668	6e-06	0.000401	1.4e-05	0.000421		-51.782	0.068346	7e-06	0.00063	1.9e-05	0.000656		-51.779	296100
-51.781	117410		-51.783	0.005371	9e-06	0.000279	2e-06	0.000289		-51.782	-0.009691	6e-06	0.000401	1.4e-05	0.000421		-51.783	0.065069	7e-06	0.00063	1.9e-05	0.000656		-51.781	295210
-51.782	113800		-51.785	0.005075	9e-06	0.000279	2e-06	0.00029		-51.784	-0.014279	6e-06	0.000401	1.4e-05	0.000421		-51.785	0.058759	7e-06	0.00063	1.9e-05	0.000656		-51.782	276390
-51.784	103160		-51.786	0.002596	9e-06	0.000279	2e-06	0.00029		-51.785	-0.018318	6e-06	0.000401	1.4e-05	0.000421		-51.786	0.050298	7e-06	0.00063	1.9e-05	0.000656		-51.784	254170
-51.785	79808		-51.788	-0.001271	9e-06	0.000279	2e-06	0.00029		-51.787	-0.023152	6e-06	0.000402	1.4e-05	0.000421		-51.788	0.040319	7e-06	0.000631	1.9e-05	0.000657		-51.785	242770
-51.787	50374		-51.789	-0.004143	9e-06	0.000279	2e-06	0.00029		-51.788	-0.026029	6e-06	0.000402	1.4e-05	0.000421		-51.789	0.030337	7e-06	0.000631	1.9e-05	0.000657		-51.787	249920
-51.788	21778		-51.791	-0.003959	9e-06	0.000279	2e-06	0.00029		-51.79	-0.028823	6e-06	0.000402	1.4e-05	0.000422		-51.791	0.021593	7e-06	0.000631	1.9e-05	0.000657		-51.788	268710
-51.79	-4472.3		-51.792	-0.000521	9e-06	0.00028	2e-06	0.00029		-51.791	-0.029978	6e-06	0.000402	1.4e-05	0.000422		-51.793	0.014626	7e-06	0.000631	1.9e-05	0.000657		-51.79	286050
-51.791	-26178		-51.794	0.004647	9e-06	0.00028	2e-06	0.00029		-51.793	-0.031253	6e-06	0.000402	1.4e-05	0.000422		-51.794	0.008942	7e-06	0.000631	1.9e-05	0.000657		-51.791	291880
-51.793	-37827		-51.795	0.009931	9e-06	0.00028	2e-06	0.00029		-51.794	-0.029611	6e-06	0.000402	1.4e-05	0.000422		-51.796	0.004074	7e-06	0.000631	1.9e-05	0.000658		-51.793	287630
-51.794	-39323		-51.797	0.014222	9e-06	0.00028	2e-06	0.00029		-51.796	-0.026426	6e-06	0.000402	1.4e-05	0.000422		-51.797	0.000791	7e-06	0.000632	1.9e-05	0.000658		-51.794	275520
-51.796	-40614		-51.798	0.01684	9e-06	0.00028	2e-06	0.00029		-51.798	-0.02183	6e-06	0.000402	1.4e-05	0.000422		-51.799	-0.000748	7e-06	0.000632	1.9e-05	0.000658		-51.796	252230
-51.797	-52159		-51.8	0.017295	9e-06	0.00028	2e-06	0.00029		-51.799	-0.016787	6e-06	0.000403	1.4e-05	0.000422		-51.8	-0.001505	7e-06	0.000632	1.9e-05	0.000658		-51.797	212340
-51.799	-73647		-51.802	0.015935	9e-06	0.00028	2e-06	0.000291		-51.801	-0.014736	6e-06	0.000403	1.4e-05	0.000423		-51.802	-0.003626	7e-06	0.000632	1.9e-05	0.000658		-51.799	162820
-51.801	-96644		-51.803	0.013786	9e-06	0.00028	2e-06	0.000291		-51.802	-0.013291	6e-06	0.000403	1.4e-05	0.000423		-51.803	-0.008002	7e-06	0.000632	1.9e-05	0.000658		-51.801	120780
-51.802	-114530		-51.805	0.011649	9e-06	0.00028	2e-06	0.000291		-51.804	-0.013098	6e-06	0.000403	1.4e-05	0.000423		-51.805	-0.013846	7e-06	0.000633	2e-05	0.000659		-51.802	98797
-51.804	-124880		-51.806	0.009631	9e-06	0.00028	2e-06	0.000291		-51.805	-0.011113	6e-06	0.000403	1.4e-05	0.000423		-51.806	-0.018635	7e-06	0.000633	2e-05	0.000659		-51.804	95511
-51.805	-125340		-51.808	0.006934	9e-06	0.00028	2e-06	0.000291		-51.807	-0.008866	6e-06	0.000403	1.4e-05	0.000423		-51.808	-0.020175	7e-06	0.000633	2e-05	0.000659		-51.805	102560
-51.807	-114310		-51.809	0.002701	9e-06	0.00028	2e-06	0.000291		-51.808	-0.004424	6e-06	0.000403	1.4e-05	0.000423		-51.809	-0.01696	7e-06	0.000633	2e-05	0.000659		-51.807	115420
-51.808	-95775		-51.811	-0.003189	9e-06	0.000281	2e-06	0.000291		-51.81	-0.000261	6e-06	0.000403	1.4e-05	0.000423		-51.811	-0.0091	7e-06	0.000633	2e-05	0.000659		-51.808	133910
-51.81	-77411		-51.812	-0.009147	9e-06	0.000281	2e-06	0.000291		-51.811	0.004769	6e-06	0.000403	1.4e-05	0.000423		-51.812	0.002628	7e-06	0.000633	2e-05	0.00066		-51.81	156600
-51.811	-62506		-51.814	-0.01262	9e-06	0.000281	2e-06	0.000291		-51.813	0.007814	6e-06	0.000404	1.4e-05	0.000423		-51.814	0.016057	7e-06	0.000634	2e-05	0.00066		-51.811	181230
-51.813	-48018		-51.815	-0.012115	9e-06	0.000281	2e-06	0.000291		-51.814	0.010043	6e-06	0.000404	1.4e-05	0.000424		-51.815	0.02881	7e-06	0.000634	2e-05	0.00066		-51.813	205540
-51.814	-32396		-51.817	-0.00904	9e-06	0.000281	2e-06	0.000291		-51.816	0.00914	6e-06	0.000404	1.4e-05	0.000424		-51.817	0.039257	7e-06	0.000634	2e-05	0.00066		-51.814	228120
-51.816	-20376		-51.818	-0.006202	9e-06	0.000281	2e-06	0.000291		-51.817	0.007673	6e-06	0.000404	1.4e-05	0.000424		-51.818	0.048004	7e-06	0.000634	2e-05	0.00066		-51.816	245410
-51.817	-16953		-51.82	-0.005125	9e-06	0.000281	2e-06	0.000292		-51.819	0.005214	6e-06	0.000404	1.4e-05	0.000424		-51.82	0.056025	7e-06	0.000634	2e-05	0.000661		-51.817	256130
-51.819	-20165		-51.821	-0.004652	9e-06	0.000281	2e-06	0.000292		-51.82	0.004964	6e-06	0.000404	1.4e-05	0.000424		-51.821	0.062981	7e-06	0.000634	2e-05	0.000661		-51.819	259440
-51.82	-24478		-51.823	-0.003007	9e-06	0.000281	2e-06	0.000292		-51.822	0.005013	6e-06	0.000404	1.4e-05	0.000424		-51.823	0.066332	7e-06	0.000635	2e-05	0.000661		-51.82	255320
-51.822	-29594		-51.824	2.8e-05	9e-06	0.000281	2e-06	0.000292		-51.823	0.006757	6e-06	0.000404	1.4e-05	0.000424		-51.824	0.06513	7e-06	0.000635	2e-05	0.000661		-51.822	241090
-51.823	-41051		-51.826	0.002637	9e-06	0.000281	2e-06	0.000292		-51.825	0.008024	6e-06	0.000405	1.4e-05	0.000424		-51.826	0.061031	7e-06	0.000635	2e-05	0.000661		-51.823	219680
-51.825	-61501		-51.827	0.002771	9e-06	0.000282	2e-06	0.000292		-51.826	0.010279	6e-06	0.000405	1.4e-05	0.000425		-51.827	0.057043	7e-06	0.000635	2e-05	0.000661		-51.825	197230
-51.826	-84898		-51.829	-0.000433	9e-06	0.000282	2e-06	0.000292		-51.828	0.010191	6e-06	0.000405	1.4e-05	0.000425		-51.829	0.054091	7e-06	0.000635	2e-05	0.000662		-51.826	180830
-51.828	-100870		-51.83	-0.005967	9e-06	0.000282	2e-06	0.000292		-51.829	0.008597	6e-06	0.000405	1.4e-05	0.000425		-51.831	0.050948	7e-06	0.000636	2e-05	0.000662		-51.828	169430
-51.829	-102830		-51.832	-0.011816	9e-06	0.000282	2e-06	0.000292		-51.831	0.004687	6e-06	0.000405	1.4e-05	0.000425		-51.832	0.046135	7e-06	0.000636	2e-05	0.000662		-51.829	162550
-51.831	-91616		-51.833	-0.01609	9e-06	0.000282	2e-06	0.000292		-51.832	0.003228	6e-06	0.000405	1.4e-05	0.000425		-51.834	0.039065	7e-06	0.000636	2e-05	0.000662		-51.831	161290
-51.832	-74086		-51.835	-0.018426	9e-06	0.000282	2e-06	0.000292		-51.834	0.003555	6e-06	0.000405	1.4e-05	0.000425		-51.835	0.030817	7e-06	0.000636	2e-05	0.000662		-51.832	169200
-51.834	-60053		-51.836	-0.019719	9e-06	0.000282	2e-06	0.000293		-51.836	0.005377	6e-06	0.000405	1.4e-05	0.000425		-51.837	0.022913	7e-06	0.000636	2e-05	0.000663		-51.834	180140
-51.835	-57597		-51.838	-0.020795	9e-06	0.000282	2e-06	0.000293		-51.837	0.007456	6e-06	0.000405	1.4e-05	0.000425		-51.838	0.017095	7e-06	0.000636	2e-05	0.000663		-51.835	184150
-51.837	-67840		-51.84	-0.021152	9e-06	0.000282	2e-06	0.000293		-51.839	0.007562	6e-06	0.000406	1.4e-05	0.000426		-51.84	0.013496	7e-06	0.000637	2e-05	0.000663		-51.837	171210
-51.839	-83719		-51.841	-0.019825	9e-06	0.000282	2e-06	0.000293		-51.84	0.009024	6e-06	0.000406	1.4e-05	0.000426		-51.841	0.011532	7e-06	0.000637	2e-05	0.000663		-51.839	141270
-51.84	-95490		-51.843	-0.01747	9e-06	0.000282	2e-06	0.000293		-51.842	0.010923	6e-06	0.000406	1.4e-05	0.000426		-51.843	0.010364	7e-06	0.000637	2e-05	0.000663		-51.84	101370
-51.842	-97406		-51.844	-0.016491	9e-06	0.000282	2e-06	0.000293		-51.843	0.015104	6e-06	0.000406	1.4e-05	0.000426		-51.844	0.010385	7e-06	0.000637	2e-05	0.000663		-51.842	60902
-51.843	-88886		-51.846	-0.018786	9e-06	0.000283	2e-06	0.000293		-51.845	0.019232	6e-06	0.000406	1.4e-05	0.000426		-51.846	0.011104	7e-06	0.000637	2e-05	0.000664		-51.843	31996
-51.845	-71908		-51.847	-0.023441	9e-06	0.000283	2e-06	0.000293		-51.846	0.024684	6e-06	0.000406	1.4e-05	0.000426		-51.847	0.010804	7e-06	0.000638	2e-05	0.000664		-51.845	19187
-51.846	-49458		-51.849	-0.02798	9e-06	0.000283	2e-06	0.000293		-51.848	0.028306	6e-06	0.000406	1.4e-05	0.000426		-51.849	0.007662	7e-06	0.000638	2e-05	0.000664		-51.846	20455
-51.848	-26073		-51.85	-0.03109	9e-06	0.000283	2e-06	0.000293		-51.849	0.030283	6e-06	0.000406	1.4e-05	0.000426		-51.85	0.003185	7e-06	0.000638	2e-05	0.000664		-51.848	27150
-51.849	-6721.9		-51.852	-0.033644	9e-06	0.000283	2e-06	0.000293		-51.851	0.027785	6e-06	0.000407	1.4e-05	0.000427		-51.852	0.000763	7e-06	0.000638	2e-05	0.000664		-51.849	35403
-51.851	5048.1		-51.853	-0.036197	9e-06	0.000283	2e-06	0.000294		-51.852	0.023451	6e-06	0.000407	1.4e-05	0.000427		-51.853	0.002717	7e-06	0.000638	2e-05	0.000665		-51.851	43220
-51.852	6957.6		-51.855	-0.037362	9e-06	0.000283	2e-06	0.000294		-51.854	0.017027	6e-06	0.000407	1.4e-05	0.000427		-51.855	0.008021	7e-06	0.000639	2e-05	0.000665		-51.852	48422
-51.854	-3284.4		-51.856	-0.035203	9e-06	0.000283	2e-06	0.000294		-51.855	0.01198	6e-06	0.000407	1.4e-05	0.000427		-51.856	0.015083	7e-06	0.000639	2e-05	0.000665		-51.854	42550
-51.855	-25400		-51.858	-0.029964	9e-06	0.000283	2e-06	0.000294		-51.857	0.007273	6e-06	0.000407	1.4e-05	0.000427		-51.858	0.023514	7e-06	0.000639	2e-05	0.000665		-51.855	19390
-51.857	-52189		-51.859	-0.023781	9e-06	0.000283	2e-06	0.000294		-51.858	0.005217	6e-06	0.000407	1.4e-05	0.000427		-51.859	0.0339	7e-06	0.000639	2e-05	0.000665		-51.857	-19327
-51.858	-70077		-51.861	-0.018608	9e-06	0.000283	2e-06	0.000294		-51.86	0.003902	6e-06	0.000407	1.4e-05	0.000427		-51.861	0.044709	7e-06	0.000639	2e-05	0.000666		-51.858	-59484
-51.86	-67777		-51.862	-0.014938	9e-06	0.000284	2e-06	0.000294		-51.861	0.005119	6e-06	0.000407	1.4e-05	0.000427		-51.862	0.052778	7e-06	0.000639	2e-05	0.000666		-51.86	-84567
-51.861	-44298		-51.864	-0.012898	9e-06	0.000284	2e-06	0.000294		-51.863	0.006358	6e-06	0.000407	1.4e-05	0.000428		-51.864	0.054916	7e-06	0.00064	2e-05	0.000666		-51.861	-87230
-51.863	-8654.4		-51.865	-0.0126	9e-06	0.000284	2e-06	0.000294		-51.864	0.008464	6e-06	0.000408	1.4e-05	0.000428		-51.865	0.051104	7e-06	0.00064	2e-05	0.000666		-51.863	-77284
-51.864	28276		-51.867	-0.013575	9e-06	0.000284	2e-06	0.000294		-51.866	0.00841	6e-06	0.000408	1.4e-05	0.000428		-51.867	0.043351	7e-06	0.00064	2e-05	0.000666		-51.864	-72848
-51.866	60049		-51.868	-0.014334	9e-06	0.000284	2e-06	0.000294		-51.867	0.008	6e-06	0.000408	1.4e-05	0.000428		-51.869	0.034597	7e-06	0.00064	2e-05	0.000667		-51.866	-84634
-51.867	84549		-51.87	-0.013418	9e-06	0.000284	2e-06	0.000295		-51.869	0.006254	6e-06	0.000408	1.4e-05	0.000428		-51.87	0.026168	7e-06	0.00064	2e-05	0.000667		-51.867	-107620
-51.869	99638		-51.871	-0.009965	9e-06	0.000284	2e-06	0.000295		-51.87	0.005964	6e-06	0.000408	1.4e-05	0.000428		-51.872	0.016425	7e-06	0.000641	2e-05	0.000667		-51.869	-128150
-51.87	101970		-51.873	-0.003957	9e-06	0.000284	2e-06	0.000295		-51.872	0.005244	6e-06	0.000408	1.4e-05	0.000428		-51.873	0.002501	7e-06	0.000641	2e-05	0.000667		-51.87	-136450
-51.872	89854		-51.874	0.003874	9e-06	0.000284	2e-06	0.000295		-51.874	0.005219	6e-06	0.000408	1.4e-05	0.000428		-51.875	-0.017528	7e-06	0.000641	2e-05	0.000667		-51.872	-130170
-51.873	66969		-51.876	0.011567	9e-06	0.000284	2e-06	0.000295		-51.875	0.006997	6e-06	0.000408	1.4e-05	0.000428		-51.876	-0.041427	7e-06	0.000641	2e-05	0.000668		-51.873	-112810
-51.875	41172		-51.878	0.016787	9e-06	0.000284	2e-06	0.000295		-51.877	0.008766	6e-06	0.000409	1.4e-05	0.000429		-51.878	-0.064058	7e-06	0.000641	2e-05	0.000668		-51.875	-89613
-51.876	20113		-51.879	0.018389	9e-06	0.000284	2e-06	0.000295		-51.878	0.012175	6e-06	0.000409	1.4e-05	0.000429		-51.879	-0.080185	7e-06	0.000641	2e-05	0.000668		-51.876	-67494
-51.878	6834.1		-51.881	0.016867	9e-06	0.000285	2e-06	0.000295		-51.88	0.014648	6e-06	0.000409	1.4e-05	0.000429		-51.881	-0.088532	7e-06	0.000642	2e-05	0.000668		-51.878	-49667
-51.88	-495.84		-51.882	0.013509	9e-06	0.000285	2e-06	0.000295		-51.881	0.017258	6e-06	0.000409	1.4e-05	0.000429		-51.882	-0.091112	7e-06	0.000642	2e-05	0.000668		-51.88	-35620
-51.881	-6183.2		-51.884	0.009286	9e-06	0.000285	2e-06	0.000295		-51.883	0.017051	6e-06	0.000409	1.4e-05	0.000429		-51.884	-0.091316	7e-06	0.000642	2e-05	0.000669		-51.881	-23524
-51.883	-13285		-51.885	0.005063	9e-06	0.000285	2e-06	0.000295		-51.884	0.015159	6e-06	0.000409	1.4e-05	0.000429		-51.885	-0.090869	7e-06	0.000642	2e-05	0.000669		-51.883	-13210
-51.884	-20515		-51.887	0.001388	9e-06	0.000285	2e-06	0.000296		-51.886	0.010008	6e-06	0.000409	1.4e-05	0.000429		-51.887	-0.090473	7e-06	0.000642	2e-05	0.000669		-51.884	-8325
-51.886	-23726		-51.888	-0.001626	9e-06	0.000285	2e-06	0.000296		-51.887	0.005217	6e-06	0.000409	1.4e-05	0.000429		-51.888	-0.090152	7e-06	0.000643	2e-05	0.000669		-51.886	-9710.7
-51.887	-20263		-51.89	-0.003965	9e-06	0.000285	2e-06	0.000296		-51.889	0.000574	6e-06	0.000409	1.4e-05	0.00043		-51.89	-0.09011	7e-06	0.000643	2e-05	0.000669		-51.887	-18266
-51.889	-12307		-51.891	-0.004616	9e-06	0.000285	2e-06	0.000296		-51.89	-0.001614	6e-06	0.00041	1.4e-05	0.00043		-51.891	-0.09006	7e-06	0.000643	2e-05	0.000669		-51.889	-33471
-51.89	-3991.6		-51.893	-0.002371	9e-06	0.000285	2e-06	0.000296		-51.892	-0.003977	6e-06	0.00041	1.4e-05	0.00043		-51.893	-0.089296	7e-06	0.000643	2e-05	0.00067		-51.89	-55790
-51.892	2206.7		-51.894	0.002401	9e-06	0.000285	2e-06	0.000296		-51.893	-0.005197	6e-06	0.00041	1.4e-05	0.00043		-51.894	-0.085722	7e-06	0.000643	2e-05	0.00067		-51.892	-79472
-51.893	6118		-51.896	0.007234	9e-06	0.000285	2e-06	0.000296		-51.895	-0.007187	6e-06	0.00041	1.4e-05	0.00043		-51.896	-0.077143	7e-06	0.000643	2e-05	0.00067		-51.893	-95333
-51.895	8402.8		-51.897	0.009982	9e-06	0.000286	2e-06	0.000296		-51.896	-0.007953	6e-06	0.00041	1.4e-05	0.00043		-51.897	-0.062255	7e-06	0.000644	2e-05	0.00067		-51.895	-92331
-51.896	12731		-51.899	0.010529	9e-06	0.000286	2e-06	0.000296		-51.898	-0.009452	6e-06	0.00041	1.4e-05	0.00043		-51.899	-0.043051	7e-06	0.000644	2e-05	0.00067		-51.896	-67802
-51.898	25335		-51.9	0.010062	9e-06	0.000286	2e-06	0.000296		-51.899	-0.009335	6e-06	0.00041	1.4e-05	0.00043		-51.9	-0.023808	7e-06	0.000644	2e-05	0.000671		-51.898	-27270
-51.899	48011		-51.902	0.00913	9e-06	0.000286	2e-06	0.000296		-51.901	-0.008692	6e-06	0.00041	1.4e-05	0.000431		-51.902	-0.008542	7e-06	0.000644	2e-05	0.000671		-51.899	15446
-51.901	71134		-51.903	0.007754	9e-06	0.000286	2e-06	0.000296		-51.902	-0.005236	6e-06	0.00041	1.4e-05	0.000431		-51.903	0.001692	7e-06	0.000644	2e-05	0.000671		-51.901	49029
-51.902	81609		-51.905	0.006209	9e-06	0.000286	2e-06	0.000297		-51.904	-0.001731	6e-06	0.000411	1.4e-05	0.000431		-51.905	0.007725	7e-06	0.000645	2e-05	0.000671		-51.902	68521
-51.904	77666		-51.906	0.005287	9e-06	0.000286	2e-06	0.000297		-51.905	0.002742	6e-06	0.000411	1.4e-05	0.000431		-51.907	0.01109	7e-06	0.000645	2e-05	0.000671		-51.904	78723
-51.905	70680		-51.908	0.005348	9e-06	0.000286	2e-06	0.000297		-51.907	0.005259	6e-06	0.000411	1.4e-05	0.000431		-51.908	0.013355	7e-06	0.000645	2e-05	0.000672		-51.905	86545
-51.907	68305		-51.909	0.006285	9e-06	0.000286	2e-06	0.000297		-51.908	0.007618	6e-06	0.000411	1.4e-05	0.000431		-51.91	0.015561	7e-06	0.000645	2e-05	0.000672		-51.907	97674
-51.908	63929		-51.911	0.007689	9e-06	0.000286	2e-06	0.000297		-51.91	0.007407	6e-06	0.000411	1.4e-05	0.000431		-51.911	0.01753	7e-06	0.000645	2e-05	0.000672		-51.908	112390
-51.91	46198		-51.912	0.00891	9e-06	0.000286	2e-06	0.000297		-51.912	0.005163	6e-06	0.000411	1.4e-05	0.000432		-51.913	0.017008	7e-06	0.000646	2e-05	0.000672		-51.91	128500
-51.911	15537		-51.914	0.009204	9e-06	0.000287	2e-06	0.000297		-51.913	0.001601	6e-06	0.000411	1.4e-05	0.000432		-51.914	0.012951	7e-06	0.000646	2e-05	0.000672		-51.911	143950
-51.913	-16354		-51.916	0.008808	9e-06	0.000287	2e-06	0.000297		-51.915	-0.004352	6e-06	0.000412	1.4e-05	0.000432		-51.916	0.006985	7e-06	0.000646	2e-05	0.000673		-51.913	161940
-51.914	-38637		-51.917	0.009166	9e-06	0.000287	2e-06	0.000297		-51.916	-0.009362	6e-06	0.000412	1.4e-05	0.000432		-51.917	0.00198	7e-06	0.000646	2e-05	0.000673		-51.914	188830
-51.916	-49063		-51.919	0.011652	9e-06	0.000287	2e-06	0.000297		-51.918	-0.014456	6e-06	0.000412	1.4e-05	0.000432		-51.919	-0.002562	7e-06	0.000646	2e-05	0.000673		-51.916	225570
-51.918	-50317		-51.92	0.016378	9e-06	0.000287	2e-06	0.000298		-51.919	-0.01741	6e-06	0.000412	1.4e-05	0.000432		-51.92	-0.009609	7e-06	0.000646	2e-05	0.000673		-51.918	260730
-51.919	-45912		-51.922	0.022197	9e-06	0.000287	2e-06	0.000298		-51.921	-0.019561	6e-06	0.000412	1.4e-05	0.000432		-51.922	-0.02015	7e-06	0.000647	2e-05	0.000673		-51.919	277210
-51.921	-38777		-51.923	0.027791	9e-06	0.000287	2e-06	0.000298		-51.922	-0.018192	6e-06	0.000412	1.4e-05	0.000432		-51.923	-0.030271	7e-06	0.000647	2e-05	0.000673		-51.921	266860
-51.922	-29453		-51.925	0.031763	9e-06	0.000287	2e-06	0.000298		-51.924	-0.015829	6e-06	0.000412	1.4e-05	0.000432		-51.925	-0.036139	7e-06	0.000647	2e-05	0.000674		-51.922	238750
-51.924	-17553		-51.926	0.032858	9e-06	0.000287	2e-06	0.000298		-51.925	-0.013024	6e-06	0.000412	1.4e-05	0.000433		-51.926	-0.037974	7e-06	0.000647	2e-05	0.000674		-51.924	208730
-51.925	-5832.4		-51.928	0.030646	9e-06	0.000287	2e-06	0.000298		-51.927	-0.014036	6e-06	0.000412	1.4e-05	0.000433		-51.928	-0.039705	7e-06	0.000647	2e-05	0.000674		-51.925	188360
-51.927	-1490.4		-51.929	0.026428	9e-06	0.000287	2e-06	0.000298		-51.928	-0.01666	6e-06	0.000413	1.4e-05	0.000433		-51.929	-0.043374	7e-06	0.000648	2e-05	0.000674		-51.927	179560
-51.928	-7003.6		-51.931	0.022429	9e-06	0.000287	2e-06	0.000298		-51.93	-0.020047	6e-06	0.000413	1.4e-05	0.000433		-51.931	-0.048054	7e-06	0.000648	2e-05	0.000675		-51.928	183100
-51.93	-14064		-51.932	0.020544	9e-06	0.000288	2e-06	0.000298		-51.931	-0.019863	6e-06	0.000413	1.4e-05	0.000433		-51.932	-0.052368	7e-06	0.000648	2e-05	0.000675		-51.93	199470
-51.931	-10527		-51.934	0.021499	9e-06	0.000288	2e-06	0.000298		-51.933	-0.017685	6e-06	0.000413	1.4e-05	0.000433		-51.934	-0.057182	7e-06	0.000648	2e-05	0.000675		-51.931	227900
-51.933	5939.5		-51.935	0.025101	9e-06	0.000288	2e-06	0.000298		-51.934	-0.012811	6e-06	0.000413	1.4e-05	0.000433		-51.935	-0.063399	7e-06	0.000648	2e-05	0.000675		-51.933	256380
-51.934	28400		-51.937	0.030021	9e-06	0.000288	2e-06	0.000299		-51.936	-0.00844	6e-06	0.000413	1.4e-05	0.000433		-51.937	-0.070162	7e-06	0.000649	2e-05	0.000675		-51.934	266650
-51.936	51477		-51.938	0.034182	9e-06	0.000288	2e-06	0.000299		-51.937	-0.003051	6e-06	0.000413	1.4e-05	0.000434		-51.938	-0.075053	7e-06	0.000649	2e-05	0.000675		-51.936	243020
-51.937	76517		-51.94	0.035894	9e-06	0.000288	2e-06	0.000299		-51.939	0.000566	6e-06	0.000413	1.4e-05	0.000434		-51.94	-0.077595	7e-06	0.000649	2e-05	0.000676		-51.937	190450
-51.939	102990		-51.941	0.035064	9e-06	0.000288	2e-06	0.000299		-51.94	0.003344	6e-06	0.000413	1.4e-05	0.000434		-51.941	-0.079066	7e-06	0.000649	2e-05	0.000676		-51.939	128670
-51.94	123350		-51.943	0.03276	9e-06	0.000288	2e-06	0.000299		-51.942	0.002223	6e-06	0.000414	1.4e-05	0.000434		-51.943	-0.08057	7e-06	0.000649	2e-05	0.000676		-51.94	78724
-51.942	128020		-51.944	0.030056	9e-06	0.000288	2e-06	0.000299		-51.943	-0.000717	6e-06	0.000414	1.4e-05	0.000434		-51.944	-0.080926	7e-06	0.000649	2e-05	0.000676		-51.942	43316
-51.943	114760		-51.946	0.027269	9e-06	0.000288	2e-06	0.000299		-51.945	-0.006046	6e-06	0.000414	1.4e-05	0.000434		-51.946	-0.078565	7e-06	0.00065	2e-05	0.000676		-51.943	16439
-51.945	89410		-51.947	0.024554	9e-06	0.000288	2e-06	0.000299		-51.946	-0.009567	6e-06	0.000414	1.4e-05	0.000434		-51.948	-0.074058	7e-06	0.00065	2e-05	0.000677		-51.945	-7422.5
-51.946	62177		-51.949	0.022057	9e-06	0.000289	2e-06	0.000299		-51.948	-0.012002	6e-06	0.000414	1.4e-05	0.000434		-51.949	-0.070158	7e-06	0.00065	2e-05	0.000677		-51.946	-26092
-51.948	41877		-51.95	0.019985	9e-06	0.000289	2e-06	0.000299		-51.949	-0.011486	6e-06	0.000414	1.4e-05	0.000435		-51.951	-0.069286	7e-06	0.00065	2e-05	0.000677		-51.948	-43957
-51.949	32060		-51.952	0.018268	9e-06	0.000289	2e-06	0.000299		-51.951	-0.010903	6e-06	0.000414	1.4e-05	0.000435		-51.952	-0.070996	7e-06	0.00065	2e-05	0.000677		-51.949	-68827
-51.951	28059		-51.954	0.016328	9e-06	0.000289	2e-06	0.0003		-51.953	-0.009316	6e-06	0.000415	1.4e-05	0.000435		-51.954	-0.073642	7e-06	0.000651	2e-05	0.000677		-51.951	-105490
-51.952	21997		-51.955	0.012914	9e-06	0.000289	2e-06	0.0003		-51.954	-0.005477	6e-06	0.000415	1.4e-05	0.000435		-51.955	-0.076266	7e-06	0.000651	2e-05	0.000678		-51.952	-143250
-51.954	9758		-51.957	0.00685	9e-06	0.000289	2e-06	0.0003		-51.956	-0.001734	6e-06	0.000415	1.4e-05	0.000435		-51.957	-0.07981	7e-06	0.000651	2e-05	0.000678		-51.954	-168210
-51.956	-5919.9		-51.958	-0.00097	9e-06	0.000289	2e-06	0.0003		-51.957	0.002421	6e-06	0.000415	1.4e-05	0.000435		-51.958	-0.08453	7e-06	0.000651	2e-05	0.000678		-51.956	-172610
-51.957	-20587		-51.96	-0.007349	9e-06	0.000289	2e-06	0.0003		-51.959	0.003972	6e-06	0.000415	1.4e-05	0.000435		-51.96	-0.08859	7e-06	0.000651	2e-05	0.000678		-51.957	-161100
-51.959	-32818		-51.961	-0.009248	9e-06	0.000289	2e-06	0.0003		-51.96	0.005021	6e-06	0.000415	1.4e-05	0.000435		-51.961	-0.087766	7e-06	0.000651	2e-05	0.000678		-51.959	-146490
-51.96	-43458		-51.963	-0.007137	9e-06	0.000289	2e-06	0.0003		-51.962	0.004795	6e-06	0.000415	1.4e-05	0.000436		-51.963	-0.078789	7e-06	0.000652	2e-05	0.000679		-51.96	-137660
-51.962	-55762		-51.964	-0.004604	9e-06	0.000289	2e-06	0.0003		-51.963	0.006269	6e-06	0.000415	1.4e-05	0.000436		-51.964	-0.061641	7e-06	0.000652	2e-05	0.000679		-51.962	-137310
-51.963	-74776		-51.966	-0.004926	9e-06	0.00029	2e-06	0.0003		-51.965	0.007814	6e-06	0.000415	1.4e-05	0.000436		-51.966	-0.040992	7e-06	0.000652	2e-05	0.000679		-51.963	-139490
-51.965	-104870		-51.967	-0.007982	9e-06	0.00029	2e-06	0.0003		-51.966	0.010378	6e-06	0.000416	1.4e-05	0.000436		-51.967	-0.023581	7e-06	0.000652	2e-05	0.000679		-51.965	-139950
-51.966	-142830		-51.969	-0.011055	9e-06	0.00029	2e-06	0.0003		-51.968	0.010218	6e-06	0.000416	1.4e-05	0.000436		-51.969	-0.014868	7e-06	0.000652	2e-05	0.000679		-51.966	-138630
-51.968	-178120		-51.97	-0.011365	9e-06	0.00029	2e-06	0.000301		-51.969	0.0079	6e-06	0.000416	1.4e-05	0.000436		-51.97	-0.015264	7e-06	0.000653	2e-05	0.00068		-51.968	-137670
-51.969	-199830		-51.972	-0.008043	9e-06	0.00029	2e-06	0.000301		-51.971	0.00206	6e-06	0.000416	1.4e-05	0.000436		-51.972	-0.020615	7e-06	0.000653	2e-05	0.00068		-51.969	-132590
-51.971	-204700		-51.973	-0.002101	9e-06	0.00029	2e-06	0.000301		-51.972	-0.003547	6e-06	0.000416	1.4e-05	0.000436		-51.973	-0.024768	7e-06	0.000653	2e-05	0.00068		-51.971	-117760
-51.972	-195320		-51.975	0.004233	9e-06	0.00029	2e-06	0.000301		-51.974	-0.00946	6e-06	0.000416	1.4e-05	0.000437		-51.975	-0.023857	7e-06	0.000653	2e-05	0.00068		-51.972	-94901
-51.974	-176280		-51.976	0.008848	9e-06	0.00029	2e-06	0.000301		-51.975	-0.013316	6e-06	0.000416	1.4e-05	0.000437		-51.976	-0.01757	7e-06	0.000653	2e-05	0.00068		-51.974	-74151
-51.975	-151780		-51.978	0.010621	9e-06	0.00029	2e-06	0.000301		-51.977	-0.017342	6e-06	0.000416	1.4e-05	0.000437		-51.978	-0.008443	7e-06	0.000654	2e-05	0.000681		-51.975	-61689
-51.977	-127590		-51.979	0.009916	9e-06	0.00029	2e-06	0.000301		-51.978	-0.019218	6e-06	0.000416	1.4e-05	0.000437		-51.979	0.001241	7e-06	0.000654	2e-05	0.000681		-51.977	-53891
-51.978	-108480		-51.981	0.007829	9e-06	0.00029	2e-06	0.000301		-51.98	-0.02076	6e-06	0.000417	1.4e-05	0.000437		-51.981	0.010318	7e-06	0.000654	2e-05	0.000681		-51.978	-45762
-51.98	-95555		-51.982	0.005382	9e-06	0.000291	2e-06	0.000301		-51.981	-0.020631	6e-06	0.000417	1.4e-05	0.000437		-51.982	0.018801	7e-06	0.000654	2e-05	0.000681		-51.98	-40153
-51.981	-84305		-51.984	0.002947	9e-06	0.000291	2e-06	0.000301		-51.983	-0.02209	6e-06	0.000417	1.4e-05	0.000437		-51.984	0.026324	7e-06	0.000654	2e-05	0.000681		-51.981	-44959
-51.983	-68921		-51.985	0.000563	9e-06	0.000291	2e-06	0.000301		-51.984	-0.023397	6e-06	0.000417	1.4e-05	0.000437		-51.986	0.032348	7e-06	0.000655	2e-05	0.000682		-51.983	-60278
-51.984	-46345		-51.987	-0.001947	9e-06	0.000291	2e-06	0.000302		-51.986	-0.025541	6e-06	0.000417	1.4e-05	0.000438		-51.987	0.036672	7e-06	0.000655	2e-05	0.000682		-51.984	-74929
-51.986	-20210		-51.988	-0.004497	9e-06	0.000291	2e-06	0.000302		-51.987	-0.025097	6e-06	0.000417	1.4e-05	0.000438		-51.989	0.039474	7e-06	0.000655	2e-05	0.000682		-51.986	-72617
-51.987	1444.1		-51.99	-0.006857	9e-06	0.000291	2e-06	0.000302		-51.989	-0.023684	6e-06	0.000417	1.4e-05	0.000438		-51.99	0.042072	7e-06	0.000655	2e-05	0.000682		-51.987	-47329
-51.989	10763		-51.991	-0.00882	9e-06	0.000291	2e-06	0.000302		-51.991	-0.020706	6e-06	0.000418	1.4e-05	0.000438		-51.992	0.045078	7e-06	0.000655	2e-05	0.000682		-51.989	-7888
-51.99	6994.7		-51.993	-0.010838	9e-06	0.000291	2e-06	0.000302		-51.992	-0.015817	6e-06	0.000418	1.4e-05	0.000438		-51.993	0.047906	7e-06	0.000655	2e-05	0.000683		-51.99	26466
-51.992	-3137.7		-51.995	-0.013651	9e-06	0.000291	2e-06	0.000302		-51.994	-0.011174	6e-06	0.000418	1.4e-05	0.000438		-51.995	0.048192	7e-06	0.000656	2e-05	0.000683		-51.992	43892
-51.994	-8869		-51.996	-0.017076	9e-06	0.000291	2e-06	0.000302		-51.995	-0.005171	6e-06	0.000418	1.4e-05	0.000438		-51.996	0.045012	7e-06	0.000656	2e-05	0.000683		-51.994	45471
-51.995	-2202.2		-51.998	-0.019399	9e-06	0.000291	2e-06	0.000302		-51.997	-0.000619	6e-06	0.000418	1.4e-05	0.000439		-51.998	0.040481	7e-06	0.000656	2e-05	0.000683		-51.995	39832
-51.997	16910		-51.999	-0.01835	9e-06	0.000292	2e-06	0.000302		-51.998	0.002753	6e-06	0.000418	1.4e-05	0.000439		-51.999	0.038701	7e-06	0.000656	2e-05	0.000683		-51.997	34684
-51.998	40485		-52.001	-0.013395	9e-06	0.000292	2e-06	0.000302		-52	0.001692	6e-06	0.000418	1.4e-05	0.000439		-52.001	0.040155	7e-06	0.000656	2e-05	0.000684		-51.998	32702
-52	56372		-52.002	-0.006371	9e-06	0.000292	2e-06	0.000303		-52.001	-0.001773	6e-06	0.000418	1.4e-05	0.000439		-52.002	0.040638	7e-06	0.000657	2e-05	0.000684		-52	38077
-52.001	58141		-52.004	-0.000101	9e-06	0.000292	2e-06	0.000303		-52.003	-0.007468	6e-06	0.000419	1.4e-05	0.000439		-52.004	0.034774	7e-06	0.000657	2e-05	0.000684		-52.001	50490
-52.003	49568		-52.005	0.003737	9e-06	0.000292	2e-06	0.000303		-52.004	-0.010875	6e-06	0.000419	1.4e-05	0.000439		-52.005	0.02242	7e-06	0.000657	2e-05	0.000684		-52.003	65169
-52.004	41239		-52.007	0.004711	9e-06	0.000292	2e-06	0.000303		-52.006	-0.012535	6e-06	0.000419	1.4e-05	0.000439		-52.007	0.007746	7e-06	0.000657	2e-05	0.000684		-52.004	74443
-52.006	40009		-52.008	0.00299	9e-06	0.000292	2e-06	0.000303		-52.007	-0.010715	6e-06	0.000419	1.4e-05	0.000439		-52.008	-0.004873	7e-06	0.000657	2e-05	0.000684		-52.006	78271
-52.007	46276		-52.01	-0.000982	9e-06	0.000292	2e-06	0.000303		-52.009	-0.008673	6e-06	0.000419	1.4e-05	0.00044		-52.01	-0.014396	7e-06	0.000658	2e-05	0.000685		-52.007	78249
-52.009	57347		-52.011	-0.005708	9e-06	0.000292	2e-06	0.000303		-52.01	-0.005395	6e-06	0.000419	1.4e-05	0.00044		-52.011	-0.020964	7e-06	0.000658	2e-05	0.000685		-52.009	74402
-52.01	72115		-52.013	-0.009034	9e-06	0.000292	2e-06	0.000303		-52.012	-0.003524	6e-06	0.000419	1.4e-05	0.00044		-52.013	-0.024381	7e-06	0.000658	2e-05	0.000685		-52.01	65606
-52.012	87672		-52.014	-0.009852	9e-06	0.000292	2e-06	0.000303		-52.013	-0.00188	6e-06	0.000419	1.4e-05	0.00044		-52.014	-0.023738	7e-06	0.000658	2e-05	0.000685		-52.012	59610
-52.013	98107		-52.016	-0.009354	9e-06	0.000293	2e-06	0.000303		-52.015	-0.002999	6e-06	0.000419	1.4e-05	0.00044		-52.016	-0.019624	7e-06	0.000658	2e-05	0.000686		-52.013	64135
-52.015	97305		-52.017	-0.009624	9e-06	0.000293	2e-06	0.000303		-52.016	-0.003913	6e-06	0.00042	1.4e-05	0.00044		-52.017	-0.013641	7e-06	0.000658	2e-05	0.000686		-52.015	75867
-52.016	85352		-52.019	-0.011498	9e-06	0.000293	2e-06	0.000304		-52.018	-0.004851	6e-06	0.00042	1.4e-05	0.00044		-52.019	-0.008441	7e-06	0.000659	2e-05	0.000686		-52.016	80686
-52.018	67084		-52.02	-0.013771	9e-06	0.000293	2e-06	0.000304		-52.019	-0.003328	6e-06	0.00042	1.4e-05	0.00044		-52.02	-0.006475	7e-06	0.000659	2e-05	0.000686		-52.018	74694
-52.019	48860		-52.022	-0.014888	9e-06	0.000293	2e-06	0.000304		-52.021	-0.003099	6e-06	0.00042	1.4e-05	0.000441		-52.022	-0.009125	7e-06	0.000659	2e-05	0.000686		-52.019	70545
-52.021	35759		-52.023	-0.014367	9e-06	0.000293	2e-06	0.000304		-52.022	-0.00374	6e-06	0.00042	1.4e-05	0.000441		-52.024	-0.014501	7e-06	0.000659	2e-05	0.000687		-52.021	82968
-52.022	32506		-52.025	-0.013043	9e-06	0.000293	2e-06	0.000304		-52.024	-0.006441	6e-06	0.00042	1.4e-05	0.000441		-52.025	-0.0183	7e-06	0.000659	2e-05	0.000687		-52.022	109760
-52.024	38638		-52.026	-0.012041	9e-06	0.000293	2e-06	0.000304		-52.025	-0.006928	6e-06	0.00042	1.4e-05	0.000441		-52.027	-0.01779	7e-06	0.00066	2e-05	0.000687		-52.024	135420
-52.025	45114		-52.028	-0.012052	9e-06	0.000293	2e-06	0.000304		-52.027	-0.006516	6e-06	0.00042	1.4e-05	0.000441		-52.028	-0.0143	7e-06	0.00066	2e-05	0.000687		-52.025	147170
-52.027	37717		-52.029	-0.012836	9e-06	0.000293	2e-06	0.000304		-52.029	-0.005829	6e-06	0.000421	1.4e-05	0.000441		-52.03	-0.012684	7e-06	0.00066	2e-05	0.000687		-52.027	143680
-52.028	11437		-52.031	-0.013678	9e-06	0.000293	2e-06	0.000304		-52.03	-0.005582	6e-06	0.000421	1.4e-05	0.000441		-52.031	-0.016174	7e-06	0.00066	2e-05	0.000688		-52.028	130660
-52.03	-23073		-52.033	-0.014049	9e-06	0.000294	2e-06	0.000304		-52.032	-0.007365	6e-06	0.000421	1.4e-05	0.000442		-52.033	-0.024273	7e-06	0.00066	2e-05	0.000688		-52.03	111800
-52.032	-47587		-52.034	-0.014206	9e-06	0.000294	2e-06	0.000305		-52.033	-0.007778	6e-06	0.000421	1.4e-05	0.000442		-52.034	-0.032901	7e-06	0.000661	2e-05	0.000688		-52.032	86613
-52.033	-53429		-52.036	-0.014847	9e-06	0.000294	2e-06	0.000305		-52.035	-0.007603	6e-06	0.000421	1.4e-05	0.000442		-52.036	-0.037621	7e-06	0.000661	2e-05	0.000688		-52.033	54674
-52.035	-47692		-52.037	-0.015905	9e-06	0.000294	2e-06	0.000305		-52.036	-0.004813	6e-06	0.000421	1.4e-05	0.000442		-52.037	-0.035977	7e-06	0.000661	2e-05	0.000688		-52.035	21471
-52.036	-42021		-52.039	-0.016348	9e-06	0.000294	2e-06	0.000305		-52.038	-0.001694	6e-06	0.000421	1.4e-05	0.000442		-52.039	-0.029018	7e-06	0.000661	2e-05	0.000689		-52.036	728.33
-52.038	-40993		-52.04	-0.014771	9e-06	0.000294	2e-06	0.000305		-52.039	0.003074	6e-06	0.000421	1.4e-05	0.000442		-52.04	-0.02013	7e-06	0.000661	2e-05	0.000689		-52.038	1340.9
-52.039	-39905		-52.042	-0.010522	9e-06	0.000294	2e-06	0.000305		-52.041	0.0072	6e-06	0.000422	1.4e-05	0.000442		-52.042	-0.013038	7e-06	0.000662	2e-05	0.000689		-52.039	19496
-52.041	-34531		-52.043	-0.003937	9e-06	0.000294	2e-06	0.000305		-52.042	0.012419	6e-06	0.000422	1.4e-05	0.000442		-52.043	-0.009097	7e-06	0.000662	2e-05	0.000689		-52.041	38695
-52.042	-26078		-52.045	0.003618	9e-06	0.000294	2e-06	0.000305		-52.044	0.016396	6e-06	0.000422	1.4e-05	0.000443		-52.045	-0.007149	7e-06	0.000662	2e-05	0.000689		-52.042	47530
-52.044	-19360		-52.046	0.0102	9e-06	0.000294	2e-06	0.000305		-52.045	0.019907	6e-06	0.000422	1.4e-05	0.000443		-52.046	-0.00459	7e-06	0.000662	2e-05	0.000689		-52.044	45026
-52.045	-15715		-52.048	0.013922	9e-06	0.000294	2e-06	0.000305		-52.047	0.019248	6e-06	0.000422	1.4e-05	0.000443		-52.048	0.000386	7e-06	0.000662	2e-05	0.00069		-52.045	40570
-52.047	-13440		-52.049	0.014133	9e-06	0.000295	2e-06	0.000305		-52.048	0.01603	6e-06	0.000422	1.4e-05	0.000443		-52.049	0.008091	7e-06	0.000663	2e-05	0.00069		-52.047	40621
-52.048	-11136		-52.051	0.011612	9e-06	0.000295	2e-06	0.000306		-52.05	0.009953	6e-06	0.000422	1.4e-05	0.000443		-52.051	0.016693	7e-06	0.000663	2e-05	0.00069		-52.048	47689
-52.05	-11318		-52.052	0.008121	9e-06	0.000295	2e-06	0.000306		-52.051	0.005327	6e-06	0.000422	1.4e-05	0.000443		-52.052	0.023101	7e-06	0.000663	2e-05	0.00069		-52.05	55952
-52.051	-16147		-52.054	0.005356	9e-06	0.000295	2e-06	0.000306		-52.053	0.001163	6e-06	0.000423	1.4e-05	0.000443		-52.054	0.023513	7e-06	0.000663	2e-05	0.000691		-52.051	60816
-52.053	-24722		-52.055	0.004683	9e-06	0.000295	2e-06	0.000306		-52.054	-0.000773	6e-06	0.000423	1.4e-05	0.000443		-52.055	0.016071	7e-06	0.000663	2e-05	0.000691		-52.053	60286
-52.054	-33231		-52.057	0.00671	9e-06	0.000295	2e-06	0.000306		-52.056	-0.00262	6e-06	0.000423	1.4e-05	0.000444		-52.057	0.002202	7e-06	0.000664	2e-05	0.000691		-52.054	59698
-52.056	-40425		-52.058	0.011087	9e-06	0.000295	2e-06	0.000306		-52.057	-0.001966	6e-06	0.000423	1.4e-05	0.000444		-52.058	-0.012906	7e-06	0.000664	2e-05	0.000691		-52.056	59623
-52.057	-46976		-52.06	0.016404	9e-06	0.000295	2e-06	0.000306		-52.059	-0.000626	6e-06	0.000423	1.4e-05	0.000444		-52.06	-0.024184	7e-06	0.000664	2e-05	0.000691		-52.057	57686
-52.059	-52754		-52.061	0.021291	9e-06	0.000295	2e-06	0.000306		-52.06	0.002811	6e-06	0.000423	1.4e-05	0.000444		-52.062	-0.029694	7e-06	0.000664	2e-05	0.000692		-52.059	50641
-52.06	-54386		-52.063	0.025011	9e-06	0.000295	2e-06	0.000306		-52.062	0.004957	6e-06	0.000423	1.5e-05	0.000444		-52.063	-0.03099	7e-06	0.000664	2e-05	0.000692		-52.06	43482
-52.062	-50731		-52.064	0.027422	9e-06	0.000295	2e-06	0.000306		-52.063	0.006612	6e-06	0.000423	1.5e-05	0.000444		-52.065	-0.030328	7e-06	0.000665	2e-05	0.000692		-52.062	36051
-52.063	-44564		-52.066	0.028406	9e-06	0.000296	2e-06	0.000307		-52.065	0.005603	6e-06	0.000424	1.5e-05	0.000444		-52.066	-0.027624	7e-06	0.000665	2e-05	0.000692		-52.063	20251
-52.065	-39342		-52.067	0.02818	9e-06	0.000296	2e-06	0.000307		-52.067	0.004134	6e-06	0.000424	1.5e-05	0.000445		-52.068	-0.02177	7e-06	0.000665	2e-05	0.000692		-52.065	-13961
-52.066	-32657		-52.069	0.027626	9e-06	0.000296	2e-06	0.000307		-52.068	0.004428	6e-06	0.000424	1.5e-05	0.000445		-52.069	-0.01213	7e-06	0.000665	2e-05	0.000693		-52.066	-58103
-52.068	-20462		-52.071	0.027831	9e-06	0.000296	2e-06	0.000307		-52.07	0.004568	6e-06	0.000424	1.5e-05	0.000445		-52.071	-0.00046	7e-06	0.000665	2e-05	0.000693		-52.068	-93262
-52.07	-4372.7		-52.072	0.02906	9e-06	0.000296	2e-06	0.000307		-52.071	0.005117	6e-06	0.000424	1.5e-05	0.000445		-52.072	0.01073	7e-06	0.000665	2.1e-05	0.000693		-52.07	-107320
-52.071	6692.7		-52.074	0.030651	9e-06	0.000296	2e-06	0.000307		-52.073	0.003302	6e-06	0.000424	1.5e-05	0.000445		-52.074	0.018967	7e-06	0.000666	2.1e-05	0.000693		-52.071	-106440
-52.073	5077.6		-52.075	0.03227	9e-06	0.000296	2e-06	0.000307		-52.074	0.00136	6e-06	0.000424	1.5e-05	0.000445		-52.075	0.023514	7e-06	0.000666	2.1e-05	0.000693		-52.073	-104790
-52.074	-6662.1		-52.077	0.03409	9e-06	0.000296	2e-06	0.000307		-52.076	-0.001748	6e-06	0.000424	1.5e-05	0.000445		-52.077	0.0247	7e-06	0.000666	2.1e-05	0.000694		-52.074	-108700
-52.076	-18998		-52.078	0.036006	9e-06	0.000296	2e-06	0.000307		-52.077	-0.003665	6e-06	0.000425	1.5e-05	0.000445		-52.078	0.02356	7e-06	0.000666	2.1e-05	0.000694		-52.076	-118250
-52.077	-22452		-52.08	0.036677	9e-06	0.000296	2e-06	0.000307		-52.079	-0.006464	6e-06	0.000425	1.5e-05	0.000446		-52.08	0.020261	7e-06	0.000666	2.1e-05	0.000694		-52.077	-128450
-52.079	-14376		-52.081	0.034619	9e-06	0.000296	2e-06	0.000307		-52.08	-0.0077	6e-06	0.000425	1.5e-05	0.000446		-52.081	0.015255	7e-06	0.000667	2.1e-05	0.000694		-52.079	-132220
-52.08	1312.6		-52.083	0.029498	9e-06	0.000297	2e-06	0.000308		-52.082	-0.008371	6e-06	0.000425	1.5e-05	0.000446		-52.083	0.009671	7e-06	0.000667	2.1e-05	0.000694		-52.08	-121250
-52.082	15495		-52.084	0.02241	9e-06	0.000297	2e-06	0.000308		-52.083	-0.005921	6e-06	0.000425	1.5e-05	0.000446		-52.084	0.005305	7e-06	0.000667	2.1e-05	0.000695		-52.082	-94099
-52.083	21175		-52.086	0.014627	9e-06	0.000297	2e-06	0.000308		-52.085	-0.002977	6e-06	0.000425	1.5e-05	0.000446		-52.086	0.002035	7e-06	0.000667	2.1e-05	0.000695		-52.083	-56951
-52.085	19179		-52.087	0.006997	9e-06	0.000297	2e-06	0.000308		-52.086	0.001083	6e-06	0.000425	1.5e-05	0.000446		-52.087	-0.001495	7e-06	0.000667	2.1e-05	0.000695		-52.085	-18879
-52.086	19164		-52.089	9.7e-05	9e-06	0.000297	2e-06	0.000308		-52.088	0.002977	6e-06	0.000425	1.5e-05	0.000446		-52.089	-0.005878	7e-06	0.000668	2.1e-05	0.000695		-52.086	13745
-52.088	29364		-52.09	-0.005228	9e-06	0.000297	2e-06	0.000308		-52.089	0.004441	6e-06	0.000426	1.5e-05	0.000446		-52.09	-0.009364	7e-06	0.000668	2.1e-05	0.000695		-52.088	38111
-52.089	49813		-52.092	-0.00826	9e-06	0.000297	2e-06	0.000308		-52.091	0.004456	6e-06	0.000426	1.5e-05	0.000447		-52.092	-0.010877	7e-06	0.000668	2.1e-05	0.000696		-52.089	55381
-52.091	73643		-52.093	-0.008719	9e-06	0.000297	2e-06	0.000308		-52.092	0.006445	6e-06	0.000426	1.5e-05	0.000447		-52.093	-0.011742	7e-06	0.000668	2.1e-05	0.000696		-52.091	71889
-52.092	96140		-52.095	-0.007117	9e-06	0.000297	2e-06	0.000308		-52.094	0.009002	6e-06	0.000426	1.5e-05	0.000447		-52.095	-0.014587	7e-06	0.000668	2.1e-05	0.000696		-52.092	93284
-52.094	115770		-52.096	-0.004519	9e-06	0.000297	2e-06	0.000308		-52.095	0.013462	6e-06	0.000426	1.5e-05	0.000447		-52.096	-0.019317	7e-06	0.000669	2.1e-05	0.000696		-52.094	118680
-52.095	131590		-52.098	-0.002149	9e-06	0.000298	2e-06	0.000309		-52.097	0.016766	6e-06	0.000426	1.5e-05	0.000447		-52.098	-0.023147	7e-06	0.000669	2.1e-05	0.000696		-52.095	139210
-52.097	141130		-52.099	-0.000553	9e-06	0.000298	2e-06	0.000309		-52.098	0.02045	6e-06	0.000426	1.5e-05	0.000447		-52.1	-0.023148	7e-06	0.000669	2.1e-05	0.000697		-52.097	147370
-52.098	145430		-52.101	0.000517	9e-06	0.000298	2e-06	0.000309		-52.1	0.022643	6e-06	0.000426	1.5e-05	0.000447		-52.101	-0.018795	7e-06	0.000669	2.1e-05	0.000697		-52.098	140000
-52.1	148620		-52.102	0.001535	9e-06	0.000298	2e-06	0.000309		-52.101	0.025454	6e-06	0.000427	1.5e-05	0.000447		-52.103	-0.012095	7e-06	0.000669	2.1e-05	0.000697		-52.1	120830
-52.101	154060		-52.104	0.002135	9e-06	0.000298	2e-06	0.000309		-52.103	0.026695	6e-06	0.000427	1.5e-05	0.000448		-52.104	-0.005391	7e-06	0.00067	2.1e-05	0.000697		-52.101	97221
-52.103	159300		-52.105	0.001374	9e-06	0.000298	2e-06	0.000309		-52.105	0.026944	6e-06	0.000427	1.5e-05	0.000448		-52.106	-0.000591	7e-06	0.00067	2.1e-05	0.000697		-52.103	80355
-52.104	160440		-52.107	-0.001448	9e-06	0.000298	2e-06	0.000309		-52.106	0.026566	6e-06	0.000427	1.5e-05	0.000448		-52.107	0.001877	7e-06	0.00067	2.1e-05	0.000698		-52.104	74118
-52.106	156500		-52.109	-0.006043	9e-06	0.000298	2e-06	0.000309		-52.108	0.023602	6e-06	0.000427	1.5e-05	0.000448		-52.109	0.002617	7e-06	0.00067	2.1e-05	0.000698		-52.106	72236
-52.108	150710		-52.11	-0.01124	9e-06	0.000298	2e-06	0.000309		-52.109	0.020915	6e-06	0.000427	1.5e-05	0.000448		-52.11	0.002457	7e-06	0.00067	2.1e-05	0.000698		-52.108	62044
-52.109	145990		-52.112	-0.015396	9e-06	0.000298	2e-06	0.000309		-52.111	0.018207	6e-06	0.000427	1.5e-05	0.000448		-52.112	0.001668	7e-06	0.000671	2.1e-05	0.000698		-52.109	38722
-52.111	141900		-52.113	-0.016712	9e-06	0.000298	2e-06	0.00031		-52.112	0.018057	6e-06	0.000427	1.5e-05	0.000448		-52.113	0.000352	7e-06	0.000671	2.1e-05	0.000698		-52.111	9100
-52.112	137350		-52.115	-0.014536	9e-06	0.000299	2e-06	0.00031		-52.114	0.017967	6e-06	0.000428	1.5e-05	0.000449		-52.115	-0.00158	7e-06	0.000671	2.1e-05	0.000699		-52.112	-20868
-52.114	132410		-52.116	-0.009984	9e-06	0.000299	2e-06	0.00031		-52.115	0.019427	6e-06	0.000428	1.5e-05	0.000449		-52.116	-0.004051	7e-06	0.000671	2.1e-05	0.000699		-52.114	-48490
-52.115	130100		-52.118	-0.00536	9e-06	0.000299	2e-06	0.00031		-52.117	0.020534	6e-06	0.000428	1.5e-05	0.000449		-52.118	-0.007098	7e-06	0.000671	2.1e-05	0.000699		-52.115	-73008
-52.117	132430		-52.119	-0.002246	9e-06	0.000299	2e-06	0.00031		-52.118	0.023055	6e-06	0.000428	1.5e-05	0.000449		-52.119	-0.010224	7e-06	0.000672	2.1e-05	0.000699		-52.117	-86861
-52.118	138300		-52.121	-0.000944	9e-06	0.000299	2e-06	0.00031		-52.12	0.023669	6e-06	0.000428	1.5e-05	0.000449		-52.121	-0.01283	7e-06	0.000672	2.1e-05	0.0007		-52.118	-81886
-52.12	142380		-52.122	-0.001228	9e-06	0.000299	2e-06	0.00031		-52.121	0.023065	6e-06	0.000428	1.5e-05	0.000449		-52.122	-0.015047	7e-06	0.000672	2.1e-05	0.0007		-52.12	-53641
-52.121	141170		-52.124	-0.003184	9e-06	0.000299	2e-06	0.00031		-52.123	0.019666	6e-06	0.000428	1.5e-05	0.000449		-52.124	-0.018073	7e-06	0.000672	2.1e-05	0.0007		-52.121	-9275.4
-52.123	136240		-52.125	-0.006718	9e-06	0.000299	2e-06	0.00031		-52.124	0.017447	6e-06	0.000428	1.5e-05	0.00045		-52.125	-0.021843	7e-06	0.000672	2.1e-05	0.0007		-52.123	36059
-52.124	133330		-52.127	-0.011378	9e-06	0.000299	2e-06	0.00031		-52.126	0.015762	6e-06	0.000429	1.5e-05	0.00045		-52.127	-0.024118	7e-06	0.000673	2.1e-05	0.0007		-52.124	64475
-52.126	134020		-52.128	-0.016598	9e-06	0.000299	2e-06	0.00031		-52.127	0.016241	6e-06	0.000429	1.5e-05	0.00045		-52.128	-0.021404	7e-06	0.000673	2.1e-05	0.0007		-52.126	69587
-52.127	133540		-52.13	-0.021984	9e-06	0.000299	2e-06	0.000311		-52.129	0.015708	6e-06	0.000429	1.5e-05	0.00045		-52.13	-0.012586	7e-06	0.000673	2.1e-05	0.000701		-52.127	59721
-52.129	124550		-52.131	-0.026584	9e-06	0.0003	2e-06	0.000311		-52.13	0.015313	6e-06	0.000429	1.5e-05	0.00045		-52.131	4.3e-05	7e-06	0.000673	2.1e-05	0.000701		-52.129	50861
-52.13	105480		-52.133	-0.029194	9e-06	0.0003	2e-06	0.000311		-52.132	0.012653	6e-06	0.000429	1.5e-05	0.00045		-52.133	0.011774	7e-06	0.000673	2.1e-05	0.000701		-52.13	51130
-52.132	80222		-52.134	-0.029604	9e-06	0.0003	2e-06	0.000311		-52.133	0.009371	6e-06	0.000429	1.5e-05	0.00045		-52.134	0.018285	7e-06	0.000673	2.1e-05	0.000701		-52.132	57687
-52.133	53941		-52.136	-0.029362	9e-06	0.0003	2e-06	0.000311		-52.135	0.003625	6e-06	0.000429	1.5e-05	0.00045		-52.136	0.017504	7e-06	0.000674	2.1e-05	0.000702		-52.133	62241
-52.135	28030		-52.137	-0.030335	9e-06	0.0003	2e-06	0.000311		-52.136	-0.001353	6e-06	0.000429	1.5e-05	0.000451		-52.138	0.011156	7e-06	0.000674	2.1e-05	0.000702		-52.135	58152
-52.136	2410.4		-52.139	-0.033126	9e-06	0.0003	2e-06	0.000311		-52.138	-0.006073	6e-06	0.00043	1.5e-05	0.000451		-52.139	0.003745	7e-06	0.000674	2.1e-05	0.000702		-52.136	42881
-52.138	-22422		-52.14	-0.036927	9e-06	0.0003	2e-06	0.000311		-52.139	-0.007887	6e-06	0.00043	1.5e-05	0.000451		-52.141	-0.001034	7e-06	0.000674	2.1e-05	0.000702		-52.138	20025
-52.139	-43447		-52.142	-0.040557	9e-06	0.0003	2e-06	0.000311		-52.141	-0.009079	6e-06	0.00043	1.5e-05	0.000451		-52.142	-0.002194	7e-06	0.000675	2.1e-05	0.000702		-52.139	203.76
-52.141	-57927		-52.143	-0.042948	9e-06	0.0003	2e-06	0.000311		-52.143	-0.008926	6e-06	0.00043	1.5e-05	0.000451		-52.144	-0.001554	7e-06	0.000675	2.1e-05	0.000703		-52.141	-6254.4
-52.142	-64720		-52.145	-0.043584	9e-06	0.0003	2e-06	0.000312		-52.144	-0.00683	6e-06	0.00043	1.5e-05	0.000451		-52.145	-0.00037	7e-06	0.000675	2.1e-05	0.000703		-52.142	2421.9
-52.144	-66772		-52.147	-0.04302	9e-06	0.000301	2e-06	0.000312		-52.146	-0.005676	6e-06	0.00043	1.5e-05	0.000451		-52.147	0.001217	7e-06	0.000675	2.1e-05	0.000703		-52.144	15812
-52.146	-69024		-52.148	-0.042493	9e-06	0.000301	2e-06	0.000312		-52.147	-0.005192	6e-06	0.00043	1.5e-05	0.000452		-52.148	0.003596	7e-06	0.000675	2.1e-05	0.000703		-52.146	21270
-52.147	-74777		-52.15	-0.042304	9e-06	0.000301	2e-06	0.000312		-52.149	-0.008669	6e-06	0.000431	1.5e-05	0.000452		-52.15	0.005797	7e-06	0.000676	2.1e-05	0.000703		-52.147	13778
-52.149	-82307		-52.151	-0.040999	9e-06	0.000301	2e-06	0.000312		-52.15	-0.0136	6e-06	0.000431	1.5e-05	0.000452		-52.151	0.00678	7e-06	0.000676	2.1e-05	0.000704		-52.149	-1809.7
-52.15	-84823		-52.153	-0.037432	9e-06	0.000301	2e-06	0.000312		-52.152	-0.020077	6e-06	0.000431	1.5e-05	0.000452		-52.153	0.006603	7e-06	0.000676	2.1e-05	0.000704		-52.15	-13597
-52.152	-76838		-52.154	-0.03267	9e-06	0.000301	2e-06	0.000312		-52.153	-0.024482	6e-06	0.000431	1.5e-05	0.000452		-52.154	0.007013	7e-06	0.000676	2.1e-05	0.000704		-52.152	-16535
-52.153	-57488		-52.156	-0.029169	9e-06	0.000301	2e-06	0.000312		-52.155	-0.028188	6e-06	0.000431	1.5e-05	0.000452		-52.156	0.008674	7e-06	0.000676	2.1e-05	0.000704		-52.153	-14521
-52.155	-31661		-52.157	-0.028022	9e-06	0.000301	2e-06	0.000312		-52.156	-0.028839	6e-06	0.000431	1.5e-05	0.000452		-52.157	0.01015	7e-06	0.000676	2.1e-05	0.000704		-52.155	-17818
-52.156	-6790.2		-52.159	-0.028392	9e-06	0.000301	2e-06	0.000312		-52.158	-0.027727	6e-06	0.000431	1.5e-05	0.000452		-52.159	0.008943	7e-06	0.000677	2.1e-05	0.000705		-52.156	-27299
-52.158	8149.1		-52.16	-0.029036	9e-06	0.000301	2e-06	0.000313		-52.159	-0.022672	6e-06	0.000431	1.5e-05	0.000453		-52.16	0.00512	7e-06	0.000677	2.1e-05	0.000705		-52.158	-37245
-52.159	6801.4		-52.162	-0.029428	9e-06	0.000301	2e-06	0.000313		-52.161	-0.016539	6e-06	0.000432	1.5e-05	0.000453		-52.162	0.001122	7e-06	0.000677	2.1e-05	0.000705		-52.159	-41322
-52.161	-11334		-52.163	-0.02898	9e-06	0.000302	2e-06	0.000313		-52.162	-0.008679	6e-06	0.000432	1.5e-05	0.000453		-52.163	-0.001134	7e-06	0.000677	2.1e-05	0.000705		-52.161	-43758
-52.162	-38849		-52.165	-0.027102	9e-06	0.000302	2e-06	0.000313		-52.164	-0.00204	6e-06	0.000432	1.5e-05	0.000453		-52.165	-0.003438	7e-06	0.000678	2.1e-05	0.000706		-52.162	-48696
-52.164	-66321		-52.166	-0.023944	9e-06	0.000302	2e-06	0.000313		-52.165	0.004393	6e-06	0.000432	1.5e-05	0.000453		-52.166	-0.008798	7e-06	0.000678	2.1e-05	0.000706		-52.164	-58156
-52.165	-86944		-52.168	-0.020456	9e-06	0.000302	2e-06	0.000313		-52.167	0.007106	6e-06	0.000432	1.5e-05	0.000453		-52.168	-0.018293	7e-06	0.000678	2.1e-05	0.000706		-52.165	-69339
-52.167	-97706		-52.169	-0.016858	9e-06	0.000302	2e-06	0.000313		-52.168	0.006765	6e-06	0.000432	1.5e-05	0.000453		-52.169	-0.029648	7e-06	0.000678	2.1e-05	0.000706		-52.167	-82996
-52.168	-95493		-52.171	-0.012473	9e-06	0.000302	2e-06	0.000313		-52.17	0.001591	6e-06	0.000432	1.5e-05	0.000454		-52.171	-0.040062	7e-06	0.000678	2.1e-05	0.000706		-52.168	-94869
-52.17	-79211		-52.172	-0.007341	9e-06	0.000302	2e-06	0.000313		-52.171	-0.004865	6e-06	0.000432	1.5e-05	0.000454		-52.172	-0.047548	7e-06	0.000678	2.1e-05	0.000706		-52.17	-98222
-52.171	-53117		-52.174	-0.003446	9e-06	0.000302	2e-06	0.000313		-52.173	-0.012836	6e-06	0.000433	1.5e-05	0.000454		-52.174	-0.051462	7e-06	0.000679	2.1e-05	0.000707		-52.171	-86132
-52.173	-27492		-52.175	-0.002865	9e-06	0.000302	2e-06	0.000314		-52.174	-0.019423	6e-06	0.000433	1.5e-05	0.000454		-52.176	-0.051994	7e-06	0.000679	2.1e-05	0.000707		-52.173	-62771
-52.174	-10595		-52.177	-0.005583	9e-06	0.000302	2e-06	0.000314		-52.176	-0.026039	6e-06	0.000433	1.5e-05	0.000454		-52.177	-0.051145	7e-06	0.000679	2.1e-05	0.000707		-52.174	-33784
-52.176	-3781.9		-52.178	-0.009223	9e-06	0.000303	2e-06	0.000314		-52.177	-0.030038	6e-06	0.000433	1.5e-05	0.000454		-52.179	-0.051919	7e-06	0.000679	2.1e-05	0.000707		-52.176	-2937.4
-52.177	-1866.5		-52.18	-0.011484	9e-06	0.000303	2e-06	0.000314		-52.179	-0.032243	6e-06	0.000433	1.5e-05	0.000454		-52.18	-0.055453	7e-06	0.00068	2.1e-05	0.000708		-52.177	30309
-52.179	999.1		-52.181	-0.011796	9e-06	0.000303	2e-06	0.000314		-52.181	-0.031061	6e-06	0.000433	1.5e-05	0.000455		-52.182	-0.059643	7e-06	0.00068	2.1e-05	0.000708		-52.179	61594
-52.18	9571.2		-52.183	-0.011361	9e-06	0.000303	2e-06	0.000314		-52.182	-0.025484	6e-06	0.000433	1.5e-05	0.000455		-52.183	-0.060613	7e-06	0.00068	2.1e-05	0.000708		-52.18	89014
-52.182	25555		-52.185	-0.01157	9e-06	0.000303	2e-06	0.000314		-52.184	-0.018455	6e-06	0.000433	1.5e-05	0.000455		-52.185	-0.055833	7e-06	0.00068	2.1e-05	0.000708		-52.182	115160
-52.184	47152		-52.186	-0.012824	9e-06	0.000303	2e-06	0.000314		-52.185	-0.009965	6e-06	0.000434	1.5e-05	0.000455		-52.186	-0.045179	7e-06	0.00068	2.1e-05	0.000708		-52.184	144220
-52.185	69589		-52.188	-0.014535	9e-06	0.000303	2e-06	0.000314		-52.187	-0.004098	6e-06	0.000434	1.5e-05	0.000455		-52.188	-0.031237	7e-06	0.000681	2.1e-05	0.000709		-52.185	170060
-52.187	89139		-52.189	-0.016033	9e-06	0.000303	2e-06	0.000314		-52.188	-2.7e-05	6e-06	0.000434	1.5e-05	0.000455		-52.189	-0.017513	7e-06	0.000681	2.1e-05	0.000709		-52.187	177810
-52.188	106670		-52.191	-0.017579	9e-06	0.000303	2e-06	0.000315		-52.19	0.00027	6e-06	0.000434	1.5e-05	0.000455		-52.191	-0.006897	7e-06	0.000681	2.1e-05	0.000709		-52.188	159630
-52.19	123060		-52.192	-0.019765	9e-06	0.000303	2e-06	0.000315		-52.191	-0.000735	7e-06	0.000434	1.5e-05	0.000455		-52.192	2.5e-05	7e-06	0.000681	2.1e-05	0.000709		-52.19	120130
-52.191	135160		-52.194	-0.022557	9e-06	0.000304	2e-06	0.000315		-52.193	-0.004225	7e-06	0.000434	1.5e-05	0.000456		-52.194	0.003902	7e-06	0.000681	2.1e-05	0.00071		-52.191	72038
-52.193	136650		-52.195	-0.025136	9e-06	0.000304	2e-06	0.000315		-52.194	-0.007007	7e-06	0.000434	1.5e-05	0.000456		-52.195	0.005146	7e-06	0.000682	2.1e-05	0.00071		-52.193	27245
-52.194	125660		-52.197	-0.027354	9e-06	0.000304	2e-06	0.000315		-52.196	-0.009796	7e-06	0.000434	1.5e-05	0.000456		-52.197	0.003255	7e-06	0.000682	2.1e-05	0.00071		-52.194	-4396.9
-52.196	106070		-52.198	-0.030175	9e-06	0.000304	2e-06	0.000315		-52.197	-0.010117	7e-06	0.000435	1.5e-05	0.000456		-52.198	-0.000818	7e-06	0.000682	2.1e-05	0.00071		-52.196	-16439
-52.197	83655		-52.2	-0.034737	9e-06	0.000304	2e-06	0.000315		-52.199	-0.010245	7e-06	0.000435	1.5e-05	0.000456		-52.2	-0.004349	7e-06	0.000682	2.1e-05	0.00071		-52.197	-8561.5
-52.199	61446		-52.201	-0.040808	9e-06	0.000304	2e-06	0.000315		-52.2	-0.008437	7e-06	0.000435	1.5e-05	0.000456		-52.201	-0.004174	7e-06	0.000682	2.1e-05	0.00071		-52.199	13453
-52.2	42607		-52.203	-0.04679	9e-06	0.000304	2e-06	0.000315		-52.202	-0.006699	7e-06	0.000435	1.5e-05	0.000456		-52.203	5.7e-05	7e-06	0.000683	2.1e-05	0.000711		-52.2	41495
-52.202	31586		-52.204	-0.050534	9e-06	0.000304	2e-06	0.000315		-52.203	-0.003556	7e-06	0.000435	1.5e-05	0.000456		-52.204	0.006002	7e-06	0.000683	2.1e-05	0.000711		-52.202	69945
-52.203	31307		-52.206	-0.050359	9e-06	0.000304	2e-06	0.000316		-52.205	-0.001977	7e-06	0.000435	1.5e-05	0.000457		-52.206	0.010265	7e-06	0.000683	2.1e-05	0.000711		-52.203	94657
-52.205	38085		-52.207	-0.04561	9e-06	0.000304	2e-06	0.000316		-52.206	-0.000282	7e-06	0.000435	1.5e-05	0.000457		-52.207	0.011446	7e-06	0.000683	2.1e-05	0.000711		-52.205	113520
-52.206	45797		-52.209	-0.037502	9e-06	0.000304	2e-06	0.000316		-52.208	0.000213	7e-06	0.000436	1.5e-05	0.000457		-52.209	0.010618	7e-06	0.000683	2.1e-05	0.000712		-52.206	124580
-52.208	52923		-52.21	-0.0287	9e-06	0.000305	2e-06	0.000316		-52.209	0.00198	7e-06	0.000436	1.5e-05	0.000457		-52.21	0.010434	7e-06	0.000683	2.1e-05	0.000712		-52.208	128650
-52.209	64887		-52.212	-0.021855	9e-06	0.000305	2e-06	0.000316		-52.211	0.002528	7e-06	0.000436	1.5e-05	0.000457		-52.212	0.012072	7e-06	0.000684	2.1e-05	0.000712		-52.209	126920
-52.211	85725		-52.213	-0.018017	9e-06	0.000305	2e-06	0.000316		-52.212	0.002971	7e-06	0.000436	1.5e-05	0.000457		-52.214	0.014876	7e-06	0.000684	2.1e-05	0.000712		-52.211	122790
-52.212	112420		-52.215	-0.017043	9e-06	0.000305	2e-06	0.000316		-52.214	0.001059	7e-06	0.000436	1.5e-05	0.000457		-52.215	0.017377	7e-06	0.000684	2.1e-05	0.000712		-52.212	116820
-52.214	136850		-52.216	-0.018602	9e-06	0.000305	2e-06	0.000316		-52.215	-0.001177	7e-06	0.000436	1.5e-05	0.000458		-52.217	0.01893	7e-06	0.000684	2.1e-05	0.000713		-52.214	108230
-52.215	153800		-52.218	-0.022357	9e-06	0.000305	2e-06	0.000316		-52.217	-0.005316	7e-06	0.000436	1.5e-05	0.000458		-52.218	0.019873	7e-06	0.000685	2.1e-05	0.000713		-52.215	94280
-52.217	162290		-52.219	-0.026867	9e-06	0.000305	2e-06	0.000316		-52.219	-0.010214	7e-06	0.000436	1.5e-05	0.000458		-52.22	0.019917	7e-06	0.000685	2.1e-05	0.000713		-52.217	77873
-52.218	163380		-52.221	-0.030014	9e-06	0.000305	2e-06	0.000317		-52.22	-0.014098	7e-06	0.000437	1.5e-05	0.000458		-52.221	0.018707	7e-06	0.000685	2.1e-05	0.000713		-52.218	63832
-52.22	157940		-52.223	-0.030429	9e-06	0.000305	2e-06	0.000317		-52.222	-0.017926	7e-06	0.000437	1.5e-05	0.000458		-52.223	0.016343	7e-06	0.000685	2.1e-05	0.000714		-52.22	57883
-52.221	149020		-52.224	-0.028311	9e-06	0.000305	2e-06	0.000317		-52.223	-0.019377	7e-06	0.000437	1.5e-05	0.000458		-52.224	0.013508	7e-06	0.000685	2.1e-05	0.000714		-52.221	61189
-52.223	140910		-52.226	-0.024295	9e-06	0.000306	2e-06	0.000317		-52.225	-0.0206	7e-06	0.000437	1.5e-05	0.000458		-52.226	0.009434	7e-06	0.000686	2.1e-05	0.000714		-52.223	75700
-52.225	136340		-52.227	-0.018332	9e-06	0.000306	2e-06	0.000317		-52.226	-0.019954	7e-06	0.000437	1.5e-05	0.000459		-52.227	0.002342	7e-06	0.000686	2.1e-05	0.000714		-52.225	100050
-52.226	134980		-52.229	-0.010791	9e-06	0.000306	2e-06	0.000317		-52.228	-0.019829	7e-06	0.000437	1.5e-05	0.000459		-52.229	-0.009003	7e-06	0.000686	2.1e-05	0.000714		-52.226	127390
-52.228	136090		-52.23	-0.003671	9e-06	0.000306	2e-06	0.000317		-52.229	-0.01889	7e-06	0.000437	1.5e-05	0.000459		-52.23	-0.023024	7e-06	0.000686	2.1e-05	0.000715		-52.228	148870
-52.229	141670		-52.232	0.000206	9e-06	0.000306	2e-06	0.000317		-52.231	-0.019632	7e-06	0.000437	1.5e-05	0.000459		-52.232	-0.036197	7e-06	0.000686	2.1e-05	0.000715		-52.229	159590
-52.231	153650		-52.233	-0.000214	9e-06	0.000306	2e-06	0.000317		-52.232	-0.020129	7e-06	0.000438	1.5e-05	0.000459		-52.233	-0.044688	7e-06	0.000687	2.1e-05	0.000715		-52.231	164020
-52.232	170510		-52.235	-0.003559	9e-06	0.000306	2e-06	0.000317		-52.234	-0.021905	7e-06	0.000438	1.5e-05	0.000459		-52.235	-0.046485	7e-06	0.000687	2.1e-05	0.000715		-52.232	165070
-52.234	185260		-52.236	-0.0076	9e-06	0.000306	2e-06	0.000318		-52.235	-0.022685	7e-06	0.000438	1.5e-05	0.000459		-52.236	-0.041592	7e-06	0.000687	2.1e-05	0.000715		-52.234	160850
-52.235	187830		-52.238	-0.011149	9e-06	0.000306	2e-06	0.000318		-52.237	-0.023818	7e-06	0.000438	1.5e-05	0.00046		-52.238	-0.031735	7e-06	0.000687	2.1e-05	0.000716		-52.235	148440
-52.237	168500		-52.239	-0.013729	9e-06	0.000306	2e-06	0.000318		-52.238	-0.022411	7e-06	0.000438	1.5e-05	0.00046		-52.239	-0.019485	7e-06	0.000687	2.1e-05	0.000716		-52.237	134020
-52.238	125030		-52.241	-0.014935	9e-06	0.000307	2e-06	0.000318		-52.24	-0.019931	7e-06	0.000438	1.5e-05	0.00046		-52.241	-0.008465	7e-06	0.000688	2.1e-05	0.000716		-52.238	127020
-52.24	66740		-52.242	-0.014519	9e-06	0.000307	2e-06	0.000318		-52.241	-0.015277	7e-06	0.000438	1.5e-05	0.00046		-52.242	-0.002443	7e-06	0.000688	2.1e-05	0.000716		-52.24	130150
-52.241	10953		-52.244	-0.013134	9e-06	0.000307	2e-06	0.000318		-52.243	-0.011858	7e-06	0.000439	1.5e-05	0.00046		-52.244	-0.003921	7e-06	0.000688	2.1e-05	0.000716		-52.241	134040
-52.243	-30082		-52.245	-0.011891	9e-06	0.000307	2e-06	0.000318		-52.244	-0.008368	7e-06	0.000439	1.5e-05	0.00046		-52.245	-0.011535	7e-06	0.000688	2.1e-05	0.000717		-52.243	125680
-52.244	-56971		-52.247	-0.011515	9e-06	0.000307	2e-06	0.000318		-52.246	-0.006471	7e-06	0.000439	1.5e-05	0.00046		-52.247	-0.021835	7e-06	0.000688	2.1e-05	0.000717		-52.244	98267
-52.246	-78658		-52.248	-0.011876	9e-06	0.000307	2e-06	0.000318		-52.247	-0.004158	7e-06	0.000439	1.5e-05	0.00046		-52.248	-0.031494	7e-06	0.000689	2.1e-05	0.000717		-52.246	56510
-52.247	-100040		-52.25	-0.012436	9e-06	0.000307	2e-06	0.000318		-52.249	-0.003554	7e-06	0.000439	1.5e-05	0.000461		-52.25	-0.039282	7e-06	0.000689	2.1e-05	0.000717		-52.247	13370
-52.249	-118250		-52.251	-0.012502	9e-06	0.000307	2e-06	0.000319		-52.25	-0.002896	7e-06	0.000439	1.5e-05	0.000461		-52.252	-0.043627	7e-06	0.000689	2.1e-05	0.000718		-52.249	-19967
-52.25	-128060		-52.253	-0.011841	9e-06	0.000307	2e-06	0.000319		-52.252	-0.002912	7e-06	0.000439	1.5e-05	0.000461		-52.253	-0.042552	7e-06	0.000689	2.1e-05	0.000718		-52.25	-41421
-52.252	-129090		-52.254	-0.011131	9e-06	0.000307	2e-06	0.000319		-52.253	-0.00059	7e-06	0.000439	1.5e-05	0.000461		-52.255	-0.036709	7e-06	0.00069	2.1e-05	0.000718		-52.252	-57425
-52.253	-124980		-52.256	-0.0118	9e-06	0.000307	2e-06	0.000319		-52.255	0.002496	7e-06	0.00044	1.5e-05	0.000461		-52.256	-0.030397	7e-06	0.00069	2.1e-05	0.000718		-52.253	-72261
-52.255	-119260		-52.257	-0.014594	9e-06	0.000308	2e-06	0.000319		-52.257	0.006128	7e-06	0.00044	1.5e-05	0.000461		-52.258	-0.027998	7e-06	0.00069	2.1e-05	0.000718		-52.255	-86164
-52.256	-111890		-52.259	-0.018694	9e-06	0.000308	2e-06	0.000319		-52.258	0.009942	7e-06	0.00044	1.5e-05	0.000461		-52.259	-0.029182	7e-06	0.00069	2.1e-05	0.000719		-52.256	-99131
-52.258	-100880		-52.261	-0.022465	9e-06	0.000308	2e-06	0.000319		-52.26	0.011121	7e-06	0.00044	1.5e-05	0.000462		-52.261	-0.030618	7e-06	0.00069	2.1e-05	0.000719		-52.258	-117890
-52.259	-85070		-52.262	-0.025124	9e-06	0.000308	2e-06	0.000319		-52.261	0.011687	7e-06	0.00044	1.5e-05	0.000462		-52.262	-0.030358	7e-06	0.00069	2.1e-05	0.000719		-52.259	-146440
-52.261	-66341		-52.264	-0.02703	9e-06	0.000308	2e-06	0.000319		-52.263	0.010871	7e-06	0.00044	1.5e-05	0.000462		-52.264	-0.029585	7e-06	0.000691	2.1e-05	0.000719		-52.261	-179710
-52.263	-46964		-52.265	-0.028506	9e-06	0.000308	2e-06	0.00032		-52.264	0.012344	7e-06	0.00044	1.5e-05	0.000462		-52.265	-0.029081	7e-06	0.000691	2.1e-05	0.000719		-52.263	-201500
-52.264	-26328		-52.267	-0.029363	9e-06	0.000308	2e-06	0.00032		-52.266	0.015098	7e-06	0.000441	1.5e-05	0.000462		-52.267	-0.028042	7e-06	0.000691	2.1e-05	0.00072		-52.264	-196660
-52.266	-1914.7		-52.268	-0.029384	9e-06	0.000308	2e-06	0.00032		-52.267	0.020184	7e-06	0.000441	1.5e-05	0.000462		-52.268	-0.025648	7e-06	0.000691	2.1e-05	0.00072		-52.266	-162630
-52.267	26204		-52.27	-0.029003	9e-06	0.000308	2e-06	0.00032		-52.269	0.023638	7e-06	0.000441	1.5e-05	0.000462		-52.27	-0.023175	7e-06	0.000692	2.1e-05	0.00072		-52.267	-106550
-52.269	52844		-52.271	-0.028823	9e-06	0.000308	2e-06	0.00032		-52.27	0.026055	7e-06	0.000441	1.5e-05	0.000463		-52.271	-0.022327	7e-06	0.000692	2.1e-05	0.00072		-52.269	-43618
-52.27	72864		-52.273	-0.029035	9e-06	0.000309	2e-06	0.00032		-52.272	0.025689	7e-06	0.000441	1.5e-05	0.000463		-52.273	-0.024081	7e-06	0.000692	2.1e-05	0.000721		-52.27	15404
-52.272	86035		-52.274	-0.029025	9e-06	0.000309	2e-06	0.00032		-52.273	0.025317	7e-06	0.000441	1.5e-05	0.000463		-52.274	-0.02835	7e-06	0.000692	2.1e-05	0.000721		-52.272	63310
-52.273	96688		-52.276	-0.027991	9e-06	0.000309	2e-06	0.00032		-52.275	0.023397	7e-06	0.000441	1.5e-05	0.000463		-52.276	-0.034407	7e-06	0.000692	2.1e-05	0.000721		-52.273	99098
-52.275	108300		-52.277	-0.025566	9e-06	0.000309	2e-06	0.00032		-52.276	0.021633	7e-06	0.000441	1.5e-05	0.000463		-52.277	-0.039908	7e-06	0.000693	2.1e-05	0.000721		-52.275	119150
-52.276	121190		-52.279	-0.022438	9e-06	0.000309	2e-06	0.00032		-52.278	0.018063	7e-06	0.000442	1.5e-05	0.000463		-52.279	-0.041775	7e-06	0.000693	2.1e-05	0.000721		-52.276	122830
-52.278	132980		-52.28	-0.019763	9e-06	0.000309	2e-06	0.000321		-52.279	0.015234	7e-06	0.000442	1.5e-05	0.000463		-52.28	-0.038741	7e-06	0.000693	2.1e-05	0.000722		-52.278	111100
-52.279	141510		-52.282	-0.018337	9e-06	0.000309	2e-06	0.000321		-52.281	0.012563	7e-06	0.000442	1.5e-05	0.000464		-52.282	-0.032901	7e-06	0.000693	2.1e-05	0.000722		-52.279	90658
-52.281	147490		-52.283	-0.017959	9e-06	0.000309	2e-06	0.000321		-52.282	0.013355	7e-06	0.000442	1.5e-05	0.000464		-52.283	-0.027701	7e-06	0.000693	2.1e-05	0.000722		-52.281	64289
-52.282	155760		-52.285	-0.018199	9e-06	0.000309	2e-06	0.000321		-52.284	0.016212	7e-06	0.000442	1.5e-05	0.000464		-52.285	-0.025805	7e-06	0.000694	2.1e-05	0.000722		-52.282	35035
-52.284	169740		-52.286	-0.018633	9e-06	0.000309	2e-06	0.000321		-52.285	0.021974	7e-06	0.000442	1.5e-05	0.000464		-52.286	-0.027657	7e-06	0.000694	2.1e-05	0.000722		-52.284	6148.6
-52.285	184590		-52.288	-0.018622	9e-06	0.00031	2e-06	0.000321		-52.287	0.026729	7e-06	0.000442	1.5e-05	0.000464		-52.288	-0.032275	7e-06	0.000694	2.1e-05	0.000723		-52.285	-13449
-52.287	188400		-52.289	-0.016884	9e-06	0.00031	2e-06	0.000321		-52.288	0.03015	7e-06	0.000442	1.5e-05	0.000464		-52.29	-0.036918	7e-06	0.000694	2.1e-05	0.000723		-52.287	-19528
-52.288	174550		-52.291	-0.012346	9e-06	0.00031	2e-06	0.000321		-52.29	0.029551	7e-06	0.000443	1.5e-05	0.000464		-52.291	-0.038702	7e-06	0.000694	2.1e-05	0.000723		-52.288	-12781
-52.29	148480		-52.292	-0.004962	9e-06	0.00031	2e-06	0.000321		-52.291	0.027185	7e-06	0.000443	1.5e-05	0.000464		-52.293	-0.037117	7e-06	0.000695	2.1e-05	0.000723		-52.29	330.7
-52.291	120400		-52.294	0.004065	9e-06	0.00031	2e-06	0.000321		-52.293	0.022321	7e-06	0.000443	1.5e-05	0.000465		-52.294	-0.033992	7e-06	0.000695	2.1e-05	0.000724		-52.291	15186
-52.293	93822		-52.295	0.012767	9e-06	0.00031	2e-06	0.000322		-52.295	0.016849	7e-06	0.000443	1.5e-05	0.000465		-52.296	-0.031334	7e-06	0.000695	2.1e-05	0.000724		-52.293	25064
-52.294	66867		-52.297	0.018431	9e-06	0.00031	2e-06	0.000322		-52.296	0.012664	7e-06	0.000443	1.5e-05	0.000465		-52.297	-0.028381	7e-06	0.000695	2.1e-05	0.000724		-52.294	24026
-52.296	40263		-52.299	0.01863	9e-06	0.00031	2e-06	0.000322		-52.298	0.008497	7e-06	0.000443	1.5e-05	0.000465		-52.299	-0.022694	7e-06	0.000696	2.1e-05	0.000724		-52.296	8936.2
-52.297	18079		-52.3	0.012991	9e-06	0.00031	2e-06	0.000322		-52.299	0.006316	7e-06	0.000443	1.5e-05	0.000465		-52.3	-0.012807	7e-06	0.000696	2.1e-05	0.000724		-52.297	-14643
-52.299	906.89		-52.302	0.004005	9e-06	0.00031	2e-06	0.000322		-52.301	0.003997	7e-06	0.000444	1.5e-05	0.000465		-52.302	-0.000209	7e-06	0.000696	2.1e-05	0.000725		-52.299	-38661
-52.301	-14138		-52.303	-0.004578	9e-06	0.000311	2e-06	0.000322		-52.302	0.003504	7e-06	0.000444	1.5e-05	0.000465		-52.303	0.012537	7e-06	0.000696	2.1e-05	0.000725		-52.301	-57053
-52.302	-26941		-52.305	-0.010424	1e-05	0.000311	2e-06	0.000322		-52.304	0.003167	7e-06	0.000444	1.5e-05	0.000466		-52.305	0.023235	7e-06	0.000696	2.1e-05	0.000725		-52.302	-67381
-52.304	-33799		-52.306	-0.013149	1e-05	0.000311	2e-06	0.000322		-52.305	0.004304	7e-06	0.000444	1.5e-05	0.000466		-52.306	0.031588	7e-06	0.000696	2.1e-05	0.000725		-52.304	-69121
-52.305	-34184		-52.308	-0.013219	1e-05	0.000311	2e-06	0.000322		-52.307	0.003584	7e-06	0.000444	1.5e-05	0.000466		-52.308	0.037995	7e-06	0.000697	2.1e-05	0.000726		-52.305	-64791
-52.307	-32958		-52.309	-0.011225	1e-05	0.000311	2e-06	0.000322		-52.308	0.001898	7e-06	0.000444	1.5e-05	0.000466		-52.309	0.043091	7e-06	0.000697	2.1e-05	0.000726		-52.307	-60539
-52.308	-33011		-52.311	-0.008374	1e-05	0.000311	2e-06	0.000323		-52.31	-0.00202	7e-06	0.000444	1.5e-05	0.000466		-52.311	0.047005	7e-06	0.000697	2.1e-05	0.000726		-52.308	-60094
-52.31	-31406		-52.312	-0.006251	1e-05	0.000311	2e-06	0.000323		-52.311	-0.004265	7e-06	0.000444	1.5e-05	0.000466		-52.312	0.049881	7e-06	0.000697	2.1e-05	0.000726		-52.31	-58234
-52.311	-24694		-52.314	-0.005973	1e-05	0.000311	2e-06	0.000323		-52.313	-0.004998	7e-06	0.000445	1.5e-05	0.000467		-52.314	0.051574	7e-06	0.000698	2.1e-05	0.000726		-52.311	-46541
-52.313	-14521		-52.315	-0.007433	1e-05	0.000311	2e-06	0.000323		-52.314	-0.001969	7e-06	0.000445	1.5e-05	0.000467		-52.315	0.052638	7e-06	0.000698	2.1e-05	0.000727		-52.313	-23835
-52.314	-4337.4		-52.317	-0.009619	1e-05	0.000311	2e-06	0.000323		-52.316	0.001726	7e-06	0.000445	1.5e-05	0.000467		-52.317	0.053719	7e-06	0.000698	2.1e-05	0.000727		-52.314	-289.1
-52.316	5317.8		-52.318	-0.01087	1e-05	0.000312	2e-06	0.000323		-52.317	0.005961	7e-06	0.000445	1.5e-05	0.000467		-52.318	0.055612	7e-06	0.000698	2.1e-05	0.000727		-52.316	14538
-52.317	15416		-52.32	-0.009367	1e-05	0.000312	2e-06	0.000323		-52.319	0.00773	7e-06	0.000445	1.5e-05	0.000467		-52.32	0.057818	7e-06	0.000698	2.2e-05	0.000727		-52.317	19253
-52.319	24156		-52.321	-0.004089	1e-05	0.000312	2e-06	0.000323		-52.32	0.008867	7e-06	0.000445	1.5e-05	0.000467		-52.321	0.058786	7e-06	0.000699	2.2e-05	0.000727		-52.319	21089
-52.32	28147		-52.323	0.004086	1e-05	0.000312	2e-06	0.000323		-52.322	0.008592	7e-06	0.000445	1.5e-05	0.000467		-52.323	0.056603	7e-06	0.000699	2.2e-05	0.000728		-52.32	25340
-52.322	26685		-52.324	0.013129	1e-05	0.000312	2e-06	0.000324		-52.323	0.009301	7e-06	0.000446	1.5e-05	0.000467		-52.324	0.050785	7e-06	0.000699	2.2e-05	0.000728		-52.322	34319
-52.323	23368		-52.326	0.021527	1e-05	0.000312	2e-06	0.000324		-52.325	0.008777	7e-06	0.000446	1.5e-05	0.000468		-52.326	0.041514	7e-06	0.000699	2.2e-05	0.000728		-52.323	45549
-52.325	23295		-52.327	0.029295	1e-05	0.000312	2e-06	0.000324		-52.326	0.008072	7e-06	0.000446	1.5e-05	0.000468		-52.327	0.028544	7e-06	0.000699	2.2e-05	0.000728		-52.325	56186
-52.326	29214		-52.329	0.036919	1e-05	0.000312	2e-06	0.000324		-52.328	0.005444	7e-06	0.000446	1.5e-05	0.000468		-52.329	0.010883	7e-06	0.0007	2.2e-05	0.000729		-52.326	60491
-52.328	38433		-52.33	0.044242	1e-05	0.000312	2e-06	0.000324		-52.329	0.003181	7e-06	0.000446	1.5e-05	0.000468		-52.331	-0.009867	7e-06	0.0007	2.2e-05	0.000729		-52.328	56207
-52.329	43844		-52.332	0.050133	1e-05	0.000312	2e-06	0.000324		-52.331	-7.4e-05	7e-06	0.000446	1.5e-05	0.000468		-52.332	-0.028475	7e-06	0.0007	2.2e-05	0.000729		-52.329	44395
-52.331	40168		-52.333	0.053328	1e-05	0.000313	2e-06	0.000324		-52.333	-0.003144	7e-06	0.000446	1.5e-05	0.000468		-52.334	-0.039732	7e-06	0.0007	2.2e-05	0.000729		-52.331	32288
-52.332	30170		-52.335	0.053049	1e-05	0.000313	2e-06	0.000324		-52.334	-0.004313	7e-06	0.000446	1.5e-05	0.000468		-52.335	-0.042372	7e-06	0.0007	2.2e-05	0.000729		-52.332	25469
-52.334	21801		-52.337	0.049803	1e-05	0.000313	2e-06	0.000324		-52.336	-0.004969	7e-06	0.000447	1.5e-05	0.000469		-52.337	-0.039435	7e-06	0.000701	2.2e-05	0.00073		-52.334	27997
-52.335	18717		-52.338	0.045293	1e-05	0.000313	2e-06	0.000324		-52.337	-0.003531	7e-06	0.000447	1.5e-05	0.000469		-52.338	-0.033755	7e-06	0.000701	2.2e-05	0.00073		-52.335	37848
-52.337	16347		-52.34	0.041332	1e-05	0.000313	2e-06	0.000325		-52.339	-0.002577	7e-06	0.000447	1.5e-05	0.000469		-52.34	-0.026538	7e-06	0.000701	2.2e-05	0.00073		-52.337	50380
-52.339	8674.9		-52.341	0.038648	1e-05	0.000313	2e-06	0.000325		-52.34	-0.000323	7e-06	0.000447	1.5e-05	0.000469		-52.341	-0.018963	7e-06	0.000701	2.2e-05	0.00073		-52.339	57571
-52.34	-4507.9		-52.343	0.036445	1e-05	0.000313	2e-06	0.000325		-52.342	0.001219	7e-06	0.000447	1.5e-05	0.000469		-52.343	-0.013717	7e-06	0.000702	2.2e-05	0.000731		-52.34	54804
-52.342	-18707		-52.344	0.033605	1e-05	0.000313	2e-06	0.000325		-52.343	0.003138	7e-06	0.000447	1.5e-05	0.000469		-52.344	-0.012129	7e-06	0.000702	2.2e-05	0.000731		-52.342	46333
-52.343	-29682		-52.346	0.029589	1e-05	0.000313	2e-06	0.000325		-52.345	0.002657	7e-06	0.000447	1.5e-05	0.000469		-52.346	-0.013162	7e-06	0.000702	2.2e-05	0.000731		-52.343	40840
-52.345	-34624		-52.347	0.024848	1e-05	0.000313	2e-06	0.000325		-52.346	0.002368	7e-06	0.000448	1.5e-05	0.00047		-52.347	-0.015165	7e-06	0.000702	2.2e-05	0.000731		-52.345	46924
-52.346	-31118		-52.349	0.020465	1e-05	0.000314	2e-06	0.000325		-52.348	0.002429	7e-06	0.000448	1.5e-05	0.00047		-52.349	-0.018977	7e-06	0.000702	2.2e-05	0.000731		-52.346	66700
-52.348	-18909		-52.35	0.017769	1e-05	0.000314	2e-06	0.000325		-52.349	0.005871	7e-06	0.000448	1.5e-05	0.00047		-52.35	-0.025367	7e-06	0.000703	2.2e-05	0.000732		-52.348	97784
-52.349	-1897.3		-52.352	0.017306	1e-05	0.000314	2e-06	0.000325		-52.351	0.010216	7e-06	0.000448	1.5e-05	0.00047		-52.352	-0.031965	7e-06	0.000703	2.2e-05	0.000732		-52.349	131870
-52.351	14289		-52.353	0.018153	1e-05	0.000314	2e-06	0.000325		-52.352	0.015452	7e-06	0.000448	1.5e-05	0.00047		-52.353	-0.034271	7e-06	0.000703	2.2e-05	0.000732		-52.351	157500
-52.352	26465		-52.355	0.017882	1e-05	0.000314	2e-06	0.000326		-52.354	0.018431	7e-06	0.000448	1.5e-05	0.00047		-52.355	-0.031248	7e-06	0.000703	2.2e-05	0.000732		-52.352	167100
-52.354	34345		-52.356	0.014313	1e-05	0.000314	2e-06	0.000326		-52.355	0.02019	7e-06	0.000448	1.5e-05	0.00047		-52.356	-0.026878	7e-06	0.000703	2.2e-05	0.000732		-52.354	166730
-52.355	38748		-52.358	0.007228	1e-05	0.000314	2e-06	0.000326		-52.357	0.018393	7e-06	0.000449	1.5e-05	0.000471		-52.358	-0.025885	7e-06	0.000704	2.2e-05	0.000733		-52.355	171680
-52.357	42087		-52.359	-0.001069	1e-05	0.000314	2e-06	0.000326		-52.358	0.014462	7e-06	0.000449	1.5e-05	0.000471		-52.359	-0.028764	7e-06	0.000704	2.2e-05	0.000733		-52.357	189390
-52.358	48952		-52.361	-0.007398	1e-05	0.000314	2e-06	0.000326		-52.36	0.007197	7e-06	0.000449	1.5e-05	0.000471		-52.361	-0.03306	7e-06	0.000704	2.2e-05	0.000733		-52.358	210990
-52.36	62252		-52.362	-0.009617	1e-05	0.000314	2e-06	0.000326		-52.361	-0.000135	7e-06	0.000449	1.5e-05	0.000471		-52.362	-0.036718	7e-06	0.000704	2.2e-05	0.000733		-52.36	222870
-52.361	78192		-52.364	-0.007496	1e-05	0.000315	2e-06	0.000326		-52.363	-0.007063	7e-06	0.000449	1.5e-05	0.000471		-52.364	-0.039224	7e-06	0.000705	2.2e-05	0.000734		-52.361	224550
-52.363	88619		-52.365	-0.002013	1e-05	0.000315	2e-06	0.000326		-52.364	-0.009925	7e-06	0.000449	1.5e-05	0.000471		-52.365	-0.039657	7e-06	0.000705	2.2e-05	0.000734		-52.363	225260
-52.364	89779		-52.367	0.004911	1e-05	0.000315	2e-06	0.000326		-52.366	-0.010201	7e-06	0.000449	1.5e-05	0.000471		-52.367	-0.037364	7e-06	0.000705	2.2e-05	0.000734		-52.364	230170
-52.366	86558		-52.368	0.010404	1e-05	0.000315	2e-06	0.000327		-52.367	-0.007975	7e-06	0.000449	1.5e-05	0.000472		-52.369	-0.032854	7e-06	0.000705	2.2e-05	0.000734		-52.366	233290
-52.367	85699		-52.37	0.011297	1e-05	0.000315	2e-06	0.000327		-52.369	-0.00749	7e-06	0.00045	1.5e-05	0.000472		-52.37	-0.028088	7e-06	0.000705	2.2e-05	0.000734		-52.367	231450
-52.369	87042		-52.371	0.006679	1e-05	0.000315	2e-06	0.000327		-52.37	-0.007708	7e-06	0.00045	1.5e-05	0.000472		-52.372	-0.024084	7e-06	0.000706	2.2e-05	0.000735		-52.369	230470
-52.37	84122		-52.373	-0.000858	1e-05	0.000315	2e-06	0.000327		-52.372	-0.008958	7e-06	0.00045	1.5e-05	0.000472		-52.373	-0.0196	7e-06	0.000706	2.2e-05	0.000735		-52.37	241160
-52.372	72957		-52.374	-0.007308	1e-05	0.000315	2e-06	0.000327		-52.374	-0.009098	7e-06	0.00045	1.5e-05	0.000472		-52.375	-0.013547	7e-06	0.000706	2.2e-05	0.000735		-52.372	263410
-52.373	56150		-52.376	-0.011014	1e-05	0.000315	2e-06	0.000327		-52.375	-0.007488	7e-06	0.00045	1.5e-05	0.000472		-52.376	-0.006361	7e-06	0.000706	2.2e-05	0.000735		-52.373	287890
-52.375	37402		-52.378	-0.013002	1e-05	0.000316	2e-06	0.000327		-52.377	-0.006852	7e-06	0.00045	1.5e-05	0.000472		-52.378	-0.000235	7e-06	0.000706	2.2e-05	0.000736		-52.375	300520
-52.377	15320		-52.379	-0.014021	1e-05	0.000316	2e-06	0.000327		-52.378	-0.005026	7e-06	0.00045	1.5e-05	0.000473		-52.379	0.003623	7e-06	0.000707	2.2e-05	0.000736		-52.377	294740
-52.378	-13319		-52.381	-0.012718	1e-05	0.000316	2e-06	0.000327		-52.38	-0.003054	7e-06	0.000451	1.5e-05	0.000473		-52.381	0.005439	7e-06	0.000707	2.2e-05	0.000736		-52.378	272740
-52.38	-45726		-52.382	-0.007299	1e-05	0.000316	2e-06	0.000328		-52.381	0.000821	7e-06	0.000451	1.5e-05	0.000473		-52.382	0.006466	7e-06	0.000707	2.2e-05	0.000736		-52.38	241150
-52.381	-72956		-52.384	0.001669	1e-05	0.000316	2e-06	0.000328		-52.383	0.003549	7e-06	0.000451	1.5e-05	0.000473		-52.384	0.007022	7e-06	0.000707	2.2e-05	0.000737		-52.381	209900
-52.383	-88153		-52.385	0.011372	1e-05	0.000316	2e-06	0.000328		-52.384	0.006004	7e-06	0.000451	1.5e-05	0.000473		-52.385	0.006089	7e-06	0.000707	2.2e-05	0.000737		-52.383	182790
-52.384	-92526		-52.387	0.018635	1e-05	0.000316	2e-06	0.000328		-52.386	0.006065	7e-06	0.000451	1.5e-05	0.000473		-52.387	0.001336	7e-06	0.000708	2.2e-05	0.000737		-52.384	161300
-52.386	-91861		-52.388	0.021569	1e-05	0.000316	2e-06	0.000328		-52.387	0.005648	7e-06	0.000451	1.5e-05	0.000473		-52.388	-0.008188	7e-06	0.000708	2.2e-05	0.000737		-52.386	141890
-52.387	-90445		-52.39	0.019741	1e-05	0.000316	2e-06	0.000328		-52.389	0.003613	7e-06	0.000451	1.5e-05	0.000474		-52.39	-0.021297	7e-06	0.000708	2.2e-05	0.000737		-52.387	123830
-52.389	-89367		-52.391	0.014204	1e-05	0.000316	2e-06	0.000328		-52.39	0.00275	7e-06	0.000451	1.5e-05	0.000474		-52.391	-0.034472	7e-06	0.000708	2.2e-05	0.000738		-52.389	106510
-52.39	-88712		-52.393	0.00675	1e-05	0.000317	2e-06	0.000328		-52.392	0.002472	7e-06	0.000452	1.5e-05	0.000474		-52.393	-0.044277	7e-06	0.000709	2.2e-05	0.000738		-52.39	94293
-52.392	-88994		-52.394	-0.001085	1e-05	0.000317	2e-06	0.000328		-52.393	0.004897	7e-06	0.000452	1.5e-05	0.000474		-52.394	-0.048595	7e-06	0.000709	2.2e-05	0.000738		-52.392	87020
-52.393	-92710		-52.396	-0.008702	1e-05	0.000317	2e-06	0.000328		-52.395	0.007656	7e-06	0.000452	1.5e-05	0.000474		-52.396	-0.047555	7e-06	0.000709	2.2e-05	0.000738		-52.393	78178
-52.395	-104470		-52.397	-0.015666	1e-05	0.000317	2e-06	0.000329		-52.396	0.011368	7e-06	0.000452	1.5e-05	0.000474		-52.397	-0.042504	7e-06	0.000709	2.2e-05	0.000738		-52.395	52361
-52.396	-126790		-52.399	-0.021216	1e-05	0.000317	2e-06	0.000329		-52.398	0.013388	7e-06	0.000452	1.5e-05	0.000474		-52.399	-0.035478	7e-06	0.000709	2.2e-05	0.000739		-52.396	3117.4
-52.398	-153440		-52.4	-0.024436	1e-05	0.000317	2e-06	0.000329		-52.399	0.015031	7e-06	0.000452	1.5e-05	0.000475		-52.4	-0.027301	7e-06	0.00071	2.2e-05	0.000739		-52.398	-60565
-52.399	-172340		-52.402	-0.024721	1e-05	0.000317	2e-06	0.000329		-52.401	0.014815	7e-06	0.000452	1.5e-05	0.000475		-52.402	-0.018091	7e-06	0.00071	2.2e-05	0.000739		-52.399	-117710
-52.401	-178130		-52.403	-0.021598	1e-05	0.000317	2e-06	0.000329		-52.402	0.015023	7e-06	0.000453	1.5e-05	0.000475		-52.403	-0.008122	7e-06	0.00071	2.2e-05	0.000739		-52.401	-156600
-52.402	-179150		-52.405	-0.015298	1e-05	0.000317	2e-06	0.000329		-52.404	0.014199	7e-06	0.000453	1.5e-05	0.000475		-52.405	0.000136	7e-06	0.00071	2.2e-05	0.00074		-52.402	-177200
-52.404	-186030		-52.406	-0.007385	1e-05	0.000317	2e-06	0.000329		-52.405	0.013788	7e-06	0.000453	1.5e-05	0.000475		-52.407	0.003673	7e-06	0.000711	2.2e-05	0.00074		-52.404	-184040
-52.405	-196660		-52.408	-0.000448	1e-05	0.000318	2e-06	0.000329		-52.407	0.011753	7e-06	0.000453	1.6e-05	0.000475		-52.408	0.000991	7e-06	0.000711	2.2e-05	0.00074		-52.405	-175860
-52.407	-197980		-52.409	0.004177	1e-05	0.000318	2e-06	0.000329		-52.408	0.010222	7e-06	0.000453	1.6e-05	0.000475		-52.41	-0.007072	7e-06	0.000711	2.2e-05	0.00074		-52.407	-155140
-52.408	-182540		-52.411	0.007301	1e-05	0.000318	2e-06	0.00033		-52.41	0.007968	7e-06	0.000453	1.6e-05	0.000476		-52.411	-0.018193	7e-06	0.000711	2.2e-05	0.00074		-52.408	-134570
-52.41	-156160		-52.412	0.010402	1e-05	0.000318	2e-06	0.00033		-52.412	0.005625	7e-06	0.000453	1.6e-05	0.000476		-52.413	-0.030037	7e-06	0.000711	2.2e-05	0.000741		-52.41	-133190
-52.411	-129490		-52.414	0.013613	1e-05	0.000318	2e-06	0.00033		-52.413	0.003396	7e-06	0.000454	1.6e-05	0.000476		-52.414	-0.039908	7e-06	0.000712	2.2e-05	0.000741		-52.411	-159990
-52.413	-107430		-52.416	0.01621	1e-05	0.000318	2e-06	0.00033		-52.415	-0.000795	7e-06	0.000454	1.6e-05	0.000476		-52.416	-0.045798	7e-06	0.000712	2.2e-05	0.000741		-52.413	-208670
-52.415	-90412		-52.417	0.018119	1e-05	0.000318	2e-06	0.00033		-52.416	-0.004262	7e-06	0.000454	1.6e-05	0.000476		-52.417	-0.046269	7e-06	0.000712	2.2e-05	0.000741		-52.415	-263050
-52.416	-79953		-52.419	0.020037	1e-05	0.000318	2e-06	0.00033		-52.418	-0.008285	7e-06	0.000454	1.6e-05	0.000476		-52.419	-0.041494	7e-06	0.000712	2.2e-05	0.000742		-52.416	-306400
-52.418	-78358		-52.42	0.022388	1e-05	0.000318	2e-06	0.00033		-52.419	-0.011289	7e-06	0.000454	1.6e-05	0.000476		-52.42	-0.032655	7e-06	0.000712	2.2e-05	0.000742		-52.418	-325830
-52.419	-84864		-52.422	0.024831	1e-05	0.000319	2e-06	0.00033		-52.421	-0.015262	7e-06	0.000454	1.6e-05	0.000477		-52.422	-0.022683	7e-06	0.000713	2.2e-05	0.000742		-52.419	-316850
-52.421	-94624		-52.423	0.026951	1e-05	0.000319	2e-06	0.00033		-52.422	-0.017845	7e-06	0.000454	1.6e-05	0.000477		-52.423	-0.01489	8e-06	0.000713	2.2e-05	0.000742		-52.421	-286410
-52.422	-101590		-52.425	0.028195	1e-05	0.000319	2e-06	0.000331		-52.424	-0.019588	7e-06	0.000455	1.6e-05	0.000477		-52.425	-0.011142	8e-06	0.000713	2.2e-05	0.000743		-52.422	-250640
-52.424	-100540		-52.426	0.02751	1e-05	0.000319	2e-06	0.000331		-52.425	-0.018252	7e-06	0.000455	1.6e-05	0.000477		-52.426	-0.010196	8e-06	0.000713	2.2e-05	0.000743		-52.424	-221250
-52.425	-89387		-52.428	0.023805	1e-05	0.000319	2e-06	0.000331		-52.427	-0.016287	7e-06	0.000455	1.6e-05	0.000477		-52.428	-0.010312	8e-06	0.000714	2.2e-05	0.000743		-52.425	-198430
-52.427	-70246		-52.429	0.017391	1e-05	0.000319	2e-06	0.000331		-52.428	-0.013092	7e-06	0.000455	1.6e-05	0.000477		-52.429	-0.011188	8e-06	0.000714	2.2e-05	0.000743		-52.427	-174180
-52.428	-47483		-52.431	0.010209	1e-05	0.000319	2e-06	0.000331		-52.43	-0.011003	7e-06	0.000455	1.6e-05	0.000478		-52.431	-0.013548	8e-06	0.000714	2.2e-05	0.000743		-52.428	-147550
-52.43	-22553		-52.432	0.004468	1e-05	0.000319	2e-06	0.000331		-52.431	-0.008301	7e-06	0.000455	1.6e-05	0.000478		-52.432	-0.016187	8e-06	0.000714	2.2e-05	0.000744		-52.43	-125150
-52.431	5904.2		-52.434	0.000944	1e-05	0.000319	2e-06	0.000331		-52.433	-0.006528	7e-06	0.000455	1.6e-05	0.000478		-52.434	-0.016707	8e-06	0.000714	2.2e-05	0.000744		-52.431	-113910
-52.433	36162		-52.435	-0.000974	1e-05	0.000319	2e-06	0.000331		-52.434	-0.003789	7e-06	0.000455	1.6e-05	0.000478		-52.435	-0.014496	8e-06	0.000715	2.2e-05	0.000744		-52.433	-109450
-52.434	59606		-52.437	-0.002152	1e-05	0.00032	2e-06	0.000331		-52.436	-0.001525	7e-06	0.000456	1.6e-05	0.000478		-52.437	-0.011606	8e-06	0.000715	2.2e-05	0.000744		-52.434	-103070
-52.436	67665		-52.438	-0.002651	1e-05	0.00032	2e-06	0.000331		-52.437	0.001974	7e-06	0.000456	1.6e-05	0.000478		-52.438	-0.009388	8e-06	0.000715	2.2e-05	0.000744		-52.436	-87872
-52.437	61148		-52.44	-0.00219	1e-05	0.00032	2e-06	0.000332		-52.439	0.004139	7e-06	0.000456	1.6e-05	0.000478		-52.44	-0.007331	8e-06	0.000715	2.2e-05	0.000745		-52.437	-64904
-52.439	51086		-52.441	-0.000828	1e-05	0.00032	2e-06	0.000332		-52.44	0.00561	7e-06	0.000456	1.6e-05	0.000478		-52.441	-0.004208	8e-06	0.000715	2.2e-05	0.000745		-52.439	-36299
-52.44	48470		-52.443	0.000707	1e-05	0.00032	2e-06	0.000332		-52.442	0.004179	7e-06	0.000456	1.6e-05	0.000479		-52.443	-0.000614	8e-06	0.000716	2.2e-05	0.000745		-52.44	-5948.7
-52.442	54917		-52.444	0.001854	1e-05	0.00032	2e-06	0.000332		-52.443	0.002133	7e-06	0.000456	1.6e-05	0.000479		-52.445	0.002335	8e-06	0.000716	2.2e-05	0.000746		-52.442	25851
-52.443	62130		-52.446	0.002584	1e-05	0.00032	2e-06	0.000332		-52.445	-0.001309	7e-06	0.000456	1.6e-05	0.000479		-52.446	0.003868	8e-06	0.000716	2.2e-05	0.000746		-52.443	60879
-52.445	60593		-52.447	0.003102	1e-05	0.00032	2e-06	0.000332		-52.446	-0.003718	7e-06	0.000457	1.6e-05	0.000479		-52.448	0.002947	8e-06	0.000716	2.2e-05	0.000746		-52.445	103010
-52.446	48038		-52.449	0.003083	1e-05	0.00032	2e-06	0.000332		-52.448	-0.006394	7e-06	0.000457	1.6e-05	0.000479		-52.449	-0.00106	8e-06	0.000717	2.2e-05	0.000746		-52.446	144610
-52.448	31126		-52.45	0.002196	1e-05	0.00032	2e-06	0.000332		-52.45	-0.008245	7e-06	0.000457	1.6e-05	0.000479		-52.451	-0.00729	8e-06	0.000717	2.2e-05	0.000746		-52.448	167240
-52.449	17746		-52.452	0.000406	1e-05	0.000321	2e-06	0.000332		-52.451	-0.008288	7e-06	0.000457	1.6e-05	0.00048		-52.452	-0.012973	8e-06	0.000717	2.2e-05	0.000747		-52.449	154710
-52.451	9012.8		-52.454	-0.001868	1e-05	0.000321	2e-06	0.000333		-52.453	-0.008563	7e-06	0.000457	1.6e-05	0.00048		-52.454	-0.017048	8e-06	0.000717	2.2e-05	0.000747		-52.451	114890
-52.453	-1239.2		-52.455	-0.004305	1e-05	0.000321	2e-06	0.000333		-52.454	-0.007269	7e-06	0.000457	1.6e-05	0.00048		-52.455	-0.021064	8e-06	0.000717	2.2e-05	0.000747		-52.453	72328
-52.454	-19011		-52.457	-0.006581	1e-05	0.000321	2e-06	0.000333		-52.456	-0.006007	7e-06	0.000458	1.6e-05	0.00048		-52.457	-0.026842	8e-06	0.000718	2.2e-05	0.000747		-52.454	44975
-52.456	-44909		-52.458	-0.00808	1e-05	0.000321	2e-06	0.000333		-52.457	-0.002715	7e-06	0.000458	1.6e-05	0.00048		-52.458	-0.033058	8e-06	0.000718	2.2e-05	0.000747		-52.456	31204
-52.457	-76774		-52.46	-0.00863	1e-05	0.000321	2e-06	0.000333		-52.459	0.000748	7e-06	0.000458	1.6e-05	0.00048		-52.46	-0.037299	8e-06	0.000718	2.2e-05	0.000748		-52.457	19024
-52.459	-112670		-52.461	-0.009075	1e-05	0.000321	2e-06	0.000333		-52.46	0.005364	7e-06	0.000458	1.6e-05	0.00048		-52.461	-0.038708	8e-06	0.000718	2.2e-05	0.000748		-52.459	2745.8
-52.46	-149070		-52.463	-0.010733	1e-05	0.000321	2e-06	0.000333		-52.462	0.008396	7e-06	0.000458	1.6e-05	0.000481		-52.463	-0.038981	8e-06	0.000719	2.2e-05	0.000748		-52.46	-17700
-52.462	-176920		-52.464	-0.013972	1e-05	0.000321	2e-06	0.000333		-52.463	0.010684	7e-06	0.000458	1.6e-05	0.000481		-52.464	-0.039222	8e-06	0.000719	2.2e-05	0.000748		-52.462	-40406
-52.463	-185420		-52.466	-0.01812	1e-05	0.000322	2e-06	0.000333		-52.465	0.010248	7e-06	0.000458	1.6e-05	0.000481		-52.466	-0.039355	8e-06	0.000719	2.2e-05	0.000749		-52.463	-60096
-52.465	-170590		-52.467	-0.022296	1e-05	0.000322	2e-06	0.000334		-52.466	0.009107	7e-06	0.000458	1.6e-05	0.000481		-52.467	-0.038729	8e-06	0.000719	2.2e-05	0.000749		-52.465	-66457
-52.466	-140230		-52.469	-0.026013	1e-05	0.000322	2e-06	0.000334		-52.468	0.006331	7e-06	0.000459	1.6e-05	0.000481		-52.469	-0.037997	8e-06	0.000719	2.2e-05	0.000749		-52.466	-53619
-52.468	-108620		-52.47	-0.028507	1e-05	0.000322	2e-06	0.000334		-52.469	0.004066	7e-06	0.000459	1.6e-05	0.000481		-52.47	-0.037785	8e-06	0.00072	2.2e-05	0.000749		-52.468	-28913
-52.469	-87657		-52.472	-0.028908	1e-05	0.000322	2e-06	0.000334		-52.471	0.000385	7e-06	0.000459	1.6e-05	0.000481		-52.472	-0.038002	8e-06	0.00072	2.2e-05	0.00075		-52.469	-5211.4
-52.471	-80634		-52.473	-0.027019	1e-05	0.000322	2e-06	0.000334		-52.472	-0.003373	7e-06	0.000459	1.6e-05	0.000482		-52.473	-0.037107	8e-06	0.00072	2.2e-05	0.00075		-52.471	12355
-52.472	-83302		-52.475	-0.023963	1e-05	0.000322	2e-06	0.000334		-52.474	-0.008624	7e-06	0.000459	1.6e-05	0.000482		-52.475	-0.033744	8e-06	0.00072	2.2e-05	0.00075		-52.472	29566
-52.474	-88764		-52.476	-0.0212	1e-05	0.000322	2e-06	0.000334		-52.475	-0.012567	7e-06	0.000459	1.6e-05	0.000482		-52.476	-0.028097	8e-06	0.00072	2.2e-05	0.00075		-52.474	50686
-52.475	-93685		-52.478	-0.019629	1e-05	0.000322	2e-06	0.000334		-52.477	-0.015376	7e-06	0.000459	1.6e-05	0.000482		-52.478	-0.023637	8e-06	0.000721	2.2e-05	0.00075		-52.475	74043
-52.477	-99496		-52.479	-0.019352	1e-05	0.000322	2e-06	0.000334		-52.478	-0.014014	7e-06	0.00046	1.6e-05	0.000482		-52.479	-0.02445	8e-06	0.000721	2.2e-05	0.000751		-52.477	94312
-52.478	-108520		-52.481	-0.02027	1e-05	0.000323	2e-06	0.000335		-52.48	-0.009879	7e-06	0.00046	1.6e-05	0.000482		-52.481	-0.03154	8e-06	0.000721	2.2e-05	0.000751		-52.478	111700
-52.48	-118430		-52.482	-0.022296	1e-05	0.000323	2e-06	0.000335		-52.481	-0.002776	7e-06	0.00046	1.6e-05	0.000482		-52.483	-0.040981	8e-06	0.000721	2.2e-05	0.000751		-52.48	129580
-52.481	-123490		-52.484	-0.025223	1e-05	0.000323	2e-06	0.000335		-52.483	0.002788	7e-06	0.00046	1.6e-05	0.000483		-52.484	-0.047555	8e-06	0.000722	2.2e-05	0.000751		-52.481	155070
-52.483	-120440		-52.485	-0.028212	1e-05	0.000323	2e-06	0.000335		-52.484	0.00662	7e-06	0.00046	1.6e-05	0.000483		-52.486	-0.049136	8e-06	0.000722	2.2e-05	0.000752		-52.483	192420
-52.484	-112700		-52.487	-0.029898	1e-05	0.000323	2e-06	0.000335		-52.486	0.00779	7e-06	0.00046	1.6e-05	0.000483		-52.487	-0.046512	8e-06	0.000722	2.2e-05	0.000752		-52.484	243210
-52.486	-106310		-52.488	-0.028965	1e-05	0.000323	2e-06	0.000335		-52.488	0.009392	7e-06	0.00046	1.6e-05	0.000483		-52.489	-0.041192	8e-06	0.000722	2.2e-05	0.000752		-52.486	299410
-52.487	-104140		-52.49	-0.025421	1e-05	0.000323	2e-06	0.000335		-52.489	0.013347	7e-06	0.000461	1.6e-05	0.000483		-52.49	-0.033361	8e-06	0.000722	2.2e-05	0.000752		-52.487	349270
-52.489	-104310		-52.492	-0.020615	1e-05	0.000323	2e-06	0.000335		-52.491	0.016879	7e-06	0.000461	1.6e-05	0.000483		-52.492	-0.02353	8e-06	0.000723	2.2e-05	0.000753		-52.489	378100
-52.491	-104370		-52.493	-0.016199	1e-05	0.000323	2e-06	0.000335		-52.492	0.020011	7e-06	0.000461	1.6e-05	0.000484		-52.493	-0.012538	8e-06	0.000723	2.2e-05	0.000753		-52.491	377590
-52.492	-104610		-52.495	-0.01288	1e-05	0.000324	2e-06	0.000336		-52.494	0.020861	7e-06	0.000461	1.6e-05	0.000484		-52.495	-0.002129	8e-06	0.000723	2.2e-05	0.000753		-52.492	347700
-52.494	-107150		-52.496	-0.010363	1e-05	0.000324	2e-06	0.000336		-52.495	0.022278	7e-06	0.000461	1.6e-05	0.000484		-52.496	0.006008	8e-06	0.000723	2.2e-05	0.000753		-52.494	295720
-52.495	-113290		-52.498	-0.008294	1e-05	0.000324	2e-06	0.000336		-52.497	0.02298	7e-06	0.000461	1.6e-05	0.000484		-52.498	0.010193	8e-06	0.000724	2.2e-05	0.000753		-52.495	236390
-52.497	-121010		-52.499	-0.006639	1e-05	0.000324	2e-06	0.000336		-52.498	0.023683	7e-06	0.000461	1.6e-05	0.000484		-52.499	0.010019	8e-06	0.000724	2.2e-05	0.000754		-52.497	178520
-52.498	-125720		-52.501	-0.005948	1e-05	0.000324	2e-06	0.000336		-52.5	0.021144	7e-06	0.000462	1.6e-05	0.000484		-52.501	0.006791	8e-06	0.000724	2.2e-05	0.000754		-52.498	125220
-52.5	-122950		-52.502	-0.007079	1e-05	0.000324	2e-06	0.000336		-52.501	0.016549	7e-06	0.000462	1.6e-05	0.000484		-52.502	0.002872	8e-06	0.000724	2.2e-05	0.000754		-52.5	73781
-52.501	-112530		-52.504	-0.010722	1e-05	0.000324	2e-06	0.000336		-52.503	0.008642	7e-06	0.000462	1.6e-05	0.000485		-52.504	-0.000654	8e-06	0.000724	2.2e-05	0.000754		-52.501	28679
-52.503	-98595		-52.505	-0.016538	1e-05	0.000324	2e-06	0.000336		-52.504	0.000118	7e-06	0.000462	1.6e-05	0.000485		-52.505	-0.00437	8e-06	0.000725	2.2e-05	0.000755		-52.503	-2547.3
-52.504	-85901		-52.507	-0.023511	1e-05	0.000324	2e-06	0.000336		-52.506	-0.009676	7e-06	0.000462	1.6e-05	0.000485		-52.507	-0.010157	8e-06	0.000725	2.2e-05	0.000755		-52.504	-12633
-52.506	-76465		-52.508	-0.030596	1e-05	0.000324	2e-06	0.000336		-52.507	-0.01805	7e-06	0.000462	1.6e-05	0.000485		-52.508	-0.018564	8e-06	0.000725	2.2e-05	0.000755		-52.506	-5510
-52.507	-72130		-52.51	-0.036952	1e-05	0.000325	2e-06	0.000337		-52.509	-0.02587	7e-06	0.000462	1.6e-05	0.000485		-52.51	-0.027682	8e-06	0.000725	2.2e-05	0.000755		-52.507	10475
-52.509	-76884		-52.511	-0.041106	1e-05	0.000325	2e-06	0.000337		-52.51	-0.030746	7e-06	0.000463	1.6e-05	0.000485		-52.511	-0.033592	8e-06	0.000725	2.2e-05	0.000755		-52.509	27299
-52.51	-93721		-52.513	-0.041672	1e-05	0.000325	2e-06	0.000337		-52.512	-0.034068	7e-06	0.000463	1.6e-05	0.000485		-52.513	-0.033997	8e-06	0.000726	2.2e-05	0.000756		-52.51	46310
-52.512	-118660		-52.514	-0.039037	1e-05	0.000325	2e-06	0.000337		-52.513	-0.034235	7e-06	0.000463	1.6e-05	0.000486		-52.514	-0.030238	8e-06	0.000726	2.2e-05	0.000756		-52.512	71092
-52.513	-143100		-52.516	-0.035712	1e-05	0.000325	2e-06	0.000337		-52.515	-0.033651	7e-06	0.000463	1.6e-05	0.000486		-52.516	-0.026131	8e-06	0.000726	2.2e-05	0.000756		-52.513	102270
-52.515	-161720		-52.517	-0.033688	1e-05	0.000325	2e-06	0.000337		-52.516	-0.031421	7e-06	0.000463	1.6e-05	0.000486		-52.517	-0.023288	8e-06	0.000726	2.2e-05	0.000756		-52.515	131340
-52.516	-174770		-52.519	-0.032802	1e-05	0.000325	2e-06	0.000337		-52.518	-0.029669	7e-06	0.000463	1.6e-05	0.000486		-52.519	-0.019975	8e-06	0.000727	2.2e-05	0.000757		-52.516	149130
-52.518	-180810		-52.52	-0.031821	1e-05	0.000325	2e-06	0.000337		-52.519	-0.026856	7e-06	0.000463	1.6e-05	0.000486		-52.521	-0.013769	8e-06	0.000727	2.2e-05	0.000757		-52.518	151590
-52.519	-173840		-52.522	-0.030701	1e-05	0.000325	2e-06	0.000338		-52.521	-0.025058	7e-06	0.000464	1.6e-05	0.000486		-52.522	-0.005235	8e-06	0.000727	2.2e-05	0.000757		-52.519	142400
-52.521	-150570		-52.523	-0.030133	1e-05	0.000326	2e-06	0.000338		-52.522	-0.022695	7e-06	0.000464	1.6e-05	0.000486		-52.524	0.002453	8e-06	0.000727	2.2e-05	0.000757		-52.521	125710
-52.522	-117260		-52.525	-0.030242	1e-05	0.000326	2e-06	0.000338		-52.524	-0.021543	7e-06	0.000464	1.6e-05	0.000487		-52.525	0.006826	8e-06	0.000728	2.2e-05	0.000758		-52.522	103520
-52.524	-84063		-52.526	-0.03049	1e-05	0.000326	2e-06	0.000338		-52.526	-0.020326	7e-06	0.000464	1.6e-05	0.000487		-52.527	0.007219	8e-06	0.000728	2.2e-05	0.000758		-52.524	77297
-52.525	-56448		-52.528	-0.030798	1e-05	0.000326	2e-06	0.000338		-52.527	-0.018545	7e-06	0.000464	1.6e-05	0.000487		-52.528	0.005372	8e-06	0.000728	2.2e-05	0.000758		-52.525	51883
-52.527	-35694		-52.53	-0.03132	1e-05	0.000326	2e-06	0.000338		-52.529	-0.018992	7e-06	0.000464	1.6e-05	0.000487		-52.53	0.003887	8e-06	0.000728	2.2e-05	0.000758		-52.527	33927
-52.529	-24439		-52.531	-0.031674	1e-05	0.000326	2e-06	0.000338		-52.53	-0.020549	7e-06	0.000464	1.6e-05	0.000487		-52.531	0.005179	8e-06	0.000728	2.2e-05	0.000758		-52.529	26079
-52.53	-23763		-52.533	-0.031494	1e-05	0.000326	2e-06	0.000338		-52.532	-0.02347	7e-06	0.000465	1.6e-05	0.000487		-52.533	0.009397	8e-06	0.000729	2.2e-05	0.000759		-52.53	23314
-52.532	-26689		-52.534	-0.03103	1e-05	0.000326	2e-06	0.000338		-52.533	-0.023461	7e-06	0.000465	1.6e-05	0.000488		-52.534	0.0149	8e-06	0.000729	2.2e-05	0.000759		-52.532	18049
-52.533	-23649		-52.536	-0.030668	1e-05	0.000326	2e-06	0.000339		-52.535	-0.020883	7e-06	0.000465	1.6e-05	0.000488		-52.536	0.019223	8e-06	0.000729	2.2e-05	0.000759		-52.533	8920
-52.535	-15544		-52.537	-0.029891	1e-05	0.000326	2e-06	0.000339		-52.536	-0.014982	7e-06	0.000465	1.6e-05	0.000488		-52.537	0.020553	8e-06	0.000729	2.2e-05	0.000759		-52.535	7192
-52.536	-14959		-52.539	-0.028079	1e-05	0.000327	2e-06	0.000339		-52.538	-0.00931	7e-06	0.000465	1.6e-05	0.000488		-52.539	0.016955	8e-06	0.00073	2.2e-05	0.00076		-52.536	24893
-52.538	-29265		-52.54	-0.02568	1e-05	0.000327	2e-06	0.000339		-52.539	-0.003808	7e-06	0.000465	1.6e-05	0.000488		-52.54	0.007439	8e-06	0.00073	2.2e-05	0.00076		-52.538	61419
-52.539	-48461		-52.542	-0.024043	1e-05	0.000327	2e-06	0.000339		-52.541	-0.001472	7e-06	0.000465	1.6e-05	0.000488		-52.542	-0.005969	8e-06	0.00073	2.2e-05	0.00076		-52.539	99887
-52.541	-53922		-52.543	-0.023918	1e-05	0.000327	2e-06	0.000339		-52.542	-0.001663	7e-06	0.000466	1.6e-05	0.000488		-52.543	-0.016988	8e-06	0.00073	2.2e-05	0.00076		-52.541	127260
-52.542	-37984		-52.545	-0.025291	1e-05	0.000327	2e-06	0.000339		-52.544	-0.005891	7e-06	0.000466	1.6e-05	0.000489		-52.545	-0.019823	8e-06	0.00073	2.2e-05	0.000761		-52.542	145150
-52.544	-10521		-52.546	-0.027506	1e-05	0.000327	2e-06	0.000339		-52.545	-0.010588	7e-06	0.000466	1.6e-05	0.000489		-52.546	-0.013428	8e-06	0.000731	2.2e-05	0.000761		-52.544	164380
-52.545	11226		-52.548	-0.028912	1e-05	0.000327	2e-06	0.000339		-52.547	-0.015003	7e-06	0.000466	1.6e-05	0.000489		-52.548	-0.002284	8e-06	0.000731	2.2e-05	0.000761		-52.545	184060
-52.547	17073		-52.549	-0.026988	1e-05	0.000327	2e-06	0.000339		-52.548	-0.015955	7e-06	0.000466	1.6e-05	0.000489		-52.549	0.008467	8e-06	0.000731	2.2e-05	0.000761		-52.547	194210
-52.548	9389.1		-52.551	-0.020551	1e-05	0.000327	2e-06	0.00034		-52.55	-0.014771	7e-06	0.000466	1.6e-05	0.000489		-52.551	0.01566	8e-06	0.000731	2.3e-05	0.000762		-52.548	188080
-52.55	-480.77		-52.552	-0.011323	1e-05	0.000328	2e-06	0.00034		-52.551	-0.010437	7e-06	0.000466	1.6e-05	0.000489		-52.552	0.018915	8e-06	0.000731	2.3e-05	0.000762		-52.55	173470
-52.551	-1147.3		-52.554	-0.002682	1e-05	0.000328	2e-06	0.00034		-52.553	-0.006264	7e-06	0.000467	1.6e-05	0.00049		-52.554	0.019497	8e-06	0.000732	2.3e-05	0.000762		-52.551	158090
-52.553	11319		-52.555	0.003393	1e-05	0.000328	2e-06	0.00034		-52.554	-0.002706	7e-06	0.000467	1.6e-05	0.00049		-52.555	0.020324	8e-06	0.000732	2.3e-05	0.000762		-52.553	141000
-52.554	31182		-52.557	0.006808	1e-05	0.000328	2e-06	0.00034		-52.556	-0.002616	7e-06	0.000467	1.6e-05	0.00049		-52.557	0.023627	8e-06	0.000732	2.3e-05	0.000762		-52.554	113900
-52.556	47692		-52.558	0.008017	1e-05	0.000328	2e-06	0.00034		-52.557	-0.003274	7e-06	0.000467	1.6e-05	0.00049		-52.559	0.029132	8e-06	0.000733	2.3e-05	0.000763		-52.556	78405
-52.557	51585		-52.56	0.007458	1e-05	0.000328	2e-06	0.00034		-52.559	-0.004443	7e-06	0.000467	1.6e-05	0.00049		-52.56	0.033974	8e-06	0.000733	2.3e-05	0.000763		-52.557	46941
-52.559	40325		-52.561	0.006698	1e-05	0.000328	2e-06	0.00034		-52.56	-0.003147	7e-06	0.000467	1.6e-05	0.00049		-52.562	0.035458	8e-06	0.000733	2.3e-05	0.000763		-52.559	36008
-52.56	19321		-52.563	0.007945	1e-05	0.000328	2e-06	0.000341		-52.562	-0.001453	7e-06	0.000467	1.6e-05	0.00049		-52.563	0.033501	8e-06	0.000733	2.3e-05	0.000763		-52.56	51211
-52.562	-1111.8		-52.564	0.012403	1e-05	0.000328	2e-06	0.000341		-52.564	0.000966	7e-06	0.000468	1.6e-05	0.000491		-52.565	0.02903	8e-06	0.000733	2.3e-05	0.000764		-52.562	86782
-52.563	-13033		-52.566	0.019227	1e-05	0.000329	2e-06	0.000341		-52.565	0.00441	7e-06	0.000468	1.6e-05	0.000491		-52.566	0.022948	8e-06	0.000734	2.3e-05	0.000764		-52.563	127810
-52.565	-15784		-52.568	0.026522	1e-05	0.000329	2e-06	0.000341		-52.567	0.006256	7e-06	0.000468	1.6e-05	0.000491		-52.568	0.015317	8e-06	0.000734	2.3e-05	0.000764		-52.565	159800
-52.567	-13911		-52.569	0.032417	1e-05	0.000329	2e-06	0.000341		-52.568	0.006862	7e-06	0.000468	1.6e-05	0.000491		-52.569	0.006731	8e-06	0.000734	2.3e-05	0.000764		-52.567	172090
-52.568	-10806		-52.571	0.035402	1e-05	0.000329	2e-06	0.000341		-52.57	0.004223	7e-06	0.000468	1.6e-05	0.000491		-52.571	-0.001888	8e-06	0.000734	2.3e-05	0.000765		-52.568	162210
-52.57	-6398		-52.572	0.034989	1e-05	0.000329	2e-06	0.000341		-52.571	0.001128	7e-06	0.000468	1.6e-05	0.000491		-52.572	-0.008972	8e-06	0.000734	2.3e-05	0.000765		-52.57	136510
-52.571	-156.39		-52.574	0.032064	1e-05	0.000329	2e-06	0.000341		-52.573	-0.00288	7e-06	0.000468	1.6e-05	0.000492		-52.574	-0.012874	8e-06	0.000735	2.3e-05	0.000765		-52.571	104410
-52.573	7116.4		-52.575	0.028471	1e-05	0.000329	2e-06	0.000341		-52.574	-0.005965	7e-06	0.000469	1.6e-05	0.000492		-52.575	-0.012229	8e-06	0.000735	2.3e-05	0.000765		-52.573	70559
-52.574	14076		-52.577	0.025568	1e-05	0.000329	2e-06	0.000342		-52.576	-0.010221	7e-06	0.000469	1.6e-05	0.000492		-52.577	-0.008082	8e-06	0.000735	2.3e-05	0.000766		-52.574	30838
-52.576	19233		-52.578	0.02379	1e-05	0.000329	2e-06	0.000342		-52.577	-0.013642	7e-06	0.000469	1.6e-05	0.000492		-52.578	-0.00372	8e-06	0.000735	2.3e-05	0.000766		-52.576	-19782
-52.577	19889		-52.58	0.02284	1e-05	0.00033	2e-06	0.000342		-52.579	-0.016784	7e-06	0.000469	1.6e-05	0.000492		-52.58	-0.002992	8e-06	0.000736	2.3e-05	0.000766		-52.577	-76754
-52.579	13873		-52.581	0.02226	1e-05	0.00033	2e-06	0.000342		-52.58	-0.017049	7e-06	0.000469	1.6e-05	0.000492		-52.581	-0.007168	8e-06	0.000736	2.3e-05	0.000766		-52.579	-128150
-52.58	2275.5		-52.583	0.021547	1e-05	0.00033	2e-06	0.000342		-52.582	-0.01608	7e-06	0.000469	1.6e-05	0.000492		-52.583	-0.014255	8e-06	0.000736	2.3e-05	0.000766		-52.58	-165740
-52.582	-11513		-52.584	0.020825	1e-05	0.00033	2e-06	0.000342		-52.583	-0.013064	7e-06	0.000469	1.6e-05	0.000493		-52.584	-0.019923	8e-06	0.000736	2.3e-05	0.000767		-52.582	-191740
-52.583	-25800		-52.586	0.020781	1e-05	0.00033	2e-06	0.000342		-52.585	-0.010931	7e-06	0.00047	1.6e-05	0.000493		-52.586	-0.020193	8e-06	0.000737	2.3e-05	0.000767		-52.583	-209460
-52.585	-40652		-52.587	0.021771	1e-05	0.00033	2e-06	0.000342		-52.586	-0.009099	7e-06	0.00047	1.6e-05	0.000493		-52.587	-0.013423	8e-06	0.000737	2.3e-05	0.000767		-52.585	-217680
-52.586	-54950		-52.589	0.02304	1e-05	0.00033	2e-06	0.000342		-52.588	-0.00978	7e-06	0.00047	1.6e-05	0.000493		-52.589	-0.001621	8e-06	0.000737	2.3e-05	0.000767		-52.586	-212150
-52.588	-66736		-52.59	0.023393	1e-05	0.00033	2e-06	0.000343		-52.589	-0.011253	7e-06	0.00047	1.6e-05	0.000493		-52.59	0.011195	8e-06	0.000737	2.3e-05	0.000768		-52.588	-195380
-52.589	-76495		-52.592	0.022052	1e-05	0.00033	2e-06	0.000343		-52.591	-0.014836	7e-06	0.00047	1.6e-05	0.000493		-52.592	0.02181	8e-06	0.000737	2.3e-05	0.000768		-52.589	-173330
-52.591	-85354		-52.593	0.018756	1e-05	0.00033	2e-06	0.000343		-52.592	-0.01791	7e-06	0.00047	1.6e-05	0.000493		-52.593	0.029564	8e-06	0.000738	2.3e-05	0.000768		-52.591	-153580
-52.592	-90023		-52.595	0.013623	1e-05	0.000331	2e-06	0.000343		-52.594	-0.021127	7e-06	0.00047	1.6e-05	0.000494		-52.595	0.034668	8e-06	0.000738	2.3e-05	0.000768		-52.592	-139610
-52.594	-85074		-52.596	0.007992	1e-05	0.000331	2e-06	0.000343		-52.595	-0.021472	7e-06	0.000471	1.6e-05	0.000494		-52.597	0.036509	8e-06	0.000738	2.3e-05	0.000769		-52.594	-133790
-52.595	-73035		-52.598	0.004003	1e-05	0.000331	2e-06	0.000343		-52.597	-0.020188	7e-06	0.000471	1.6e-05	0.000494		-52.598	0.034275	8e-06	0.000738	2.3e-05	0.000769		-52.595	-131160
-52.597	-66562		-52.599	0.00287	1e-05	0.000331	2e-06	0.000343		-52.598	-0.01604	7e-06	0.000471	1.6e-05	0.000494		-52.6	0.028457	8e-06	0.000739	2.3e-05	0.000769		-52.597	-125540
-52.598	-75747		-52.601	0.00345	1e-05	0.000331	2e-06	0.000343		-52.6	-0.011939	7e-06	0.000471	1.6e-05	0.000494		-52.601	0.021018	8e-06	0.000739	2.3e-05	0.000769		-52.598	-112240
-52.6	-95473		-52.602	0.003857	1e-05	0.000331	2e-06	0.000343		-52.602	-0.007731	7e-06	0.000471	1.6e-05	0.000494		-52.603	0.012623	8e-06	0.000739	2.3e-05	0.00077		-52.6	-94744
-52.601	-109740		-52.604	0.003548	1e-05	0.000331	2e-06	0.000344		-52.603	-0.002968	7e-06	0.000471	1.6e-05	0.000495		-52.604	0.003097	8e-06	0.000739	2.3e-05	0.00077		-52.601	-72911
-52.603	-107540		-52.606	0.003074	1e-05	0.000331	2e-06	0.000344		-52.605	0.000143	7e-06	0.000472	1.6e-05	0.000495		-52.606	-0.006573	8e-06	0.00074	2.3e-05	0.00077		-52.603	-44433
-52.605	-91701		-52.607	0.002176	1e-05	0.000332	2e-06	0.000344		-52.606	0.002464	7e-06	0.000472	1.6e-05	0.000495		-52.607	-0.012646	8e-06	0.00074	2.3e-05	0.00077		-52.605	-9153.2
-52.606	-73262		-52.609	-0.000523	1e-05	0.000332	2e-06	0.000344		-52.608	0.001879	7e-06	0.000472	1.6e-05	0.000495		-52.609	-0.01262	8e-06	0.00074	2.3e-05	0.000771		-52.606	22230
-52.608	-60150		-52.61	-0.005709	1e-05	0.000332	2e-06	0.000344		-52.609	0.000499	7e-06	0.000472	1.6e-05	0.000495		-52.61	-0.008397	8e-06	0.00074	2.3e-05	0.000771		-52.608	35246
-52.609	-51367		-52.612	-0.012468	1e-05	0.000332	2e-06	0.000344		-52.611	-0.002276	7e-06	0.000472	1.6e-05	0.000495		-52.612	-0.005099	8e-06	0.00074	2.3e-05	0.000771		-52.609	30251
-52.611	-40416		-52.613	-0.018468	1e-05	0.000332	2e-06	0.000344		-52.612	-0.003908	7e-06	0.000472	1.6e-05	0.000495		-52.613	-0.005098	8e-06	0.000741	2.3e-05	0.000771		-52.611	18711
-52.612	-24218		-52.615	-0.020994	1e-05	0.000332	2e-06	0.000344		-52.614	-0.00569	7e-06	0.000472	1.6e-05	0.000496		-52.615	-0.006128	8e-06	0.000741	2.3e-05	0.000771		-52.612	16651
-52.614	-8725.3		-52.616	-0.017908	1e-05	0.000332	2e-06	0.000344		-52.615	-0.006252	7e-06	0.000472	1.6e-05	0.000496		-52.616	-0.00476	8e-06	0.000741	2.3e-05	0.000772		-52.614	31079
-52.615	-4131.8		-52.618	-0.009134	1e-05	0.000332	2e-06	0.000345		-52.617	-0.007807	7e-06	0.000473	1.6e-05	0.000496		-52.618	-0.001228	8e-06	0.000741	2.3e-05	0.000772		-52.615	61818
-52.617	-14287		-52.619	0.003056	1e-05	0.000332	2e-06	0.000345		-52.618	-0.009046	7e-06	0.000473	1.6e-05	0.000496		-52.619	0.00145	8e-06	0.000741	2.3e-05	0.000772		-52.617	97438
-52.618	-32891		-52.621	0.015493	1e-05	0.000333	2e-06	0.000345		-52.62	-0.0113	7e-06	0.000473	1.6e-05	0.000496		-52.621	0.000652	8e-06	0.000742	2.3e-05	0.000772		-52.618	124340
-52.62	-51142		-52.622	0.026112	1e-05	0.000333	2e-06	0.000345		-52.621	-0.011937	7e-06	0.000473	1.6e-05	0.000496		-52.622	-0.0032	8e-06	0.000742	2.3e-05	0.000773		-52.62	133520
-52.621	-66268		-52.624	0.033778	1e-05	0.000333	2e-06	0.000345		-52.623	-0.011563	7e-06	0.000473	1.6e-05	0.000497		-52.624	-0.008529	8e-06	0.000742	2.3e-05	0.000773		-52.621	128360
-52.623	-81082		-52.625	0.037491	1e-05	0.000333	2e-06	0.000345		-52.624	-0.008023	7e-06	0.000473	1.6e-05	0.000497		-52.625	-0.013821	8e-06	0.000742	2.3e-05	0.000773		-52.623	112870
-52.624	-97665		-52.627	0.036675	1e-05	0.000333	2e-06	0.000345		-52.626	-0.003131	7e-06	0.000474	1.6e-05	0.000497		-52.627	-0.018091	8e-06	0.000743	2.3e-05	0.000773		-52.624	87797
-52.626	-114690		-52.628	0.032486	1e-05	0.000333	2e-06	0.000345		-52.627	0.003837	7e-06	0.000474	1.6e-05	0.000497		-52.628	-0.020524	8e-06	0.000743	2.3e-05	0.000774		-52.626	55473
-52.627	-129360		-52.63	0.026878	1e-05	0.000333	2e-06	0.000346		-52.629	0.009736	7e-06	0.000474	1.6e-05	0.000497		-52.63	-0.021153	8e-06	0.000743	2.3e-05	0.000774		-52.627	29676
-52.629	-139890		-52.631	0.020667	1e-05	0.000333	2e-06	0.000346		-52.63	0.015231	7e-06	0.000474	1.6e-05	0.000497		-52.631	-0.020647	8e-06	0.000743	2.3e-05	0.000774		-52.629	22577
-52.63	-146280		-52.633	0.013174	1e-05	0.000333	2e-06	0.000346		-52.632	0.018382	7e-06	0.000474	1.6e-05	0.000497		-52.633	-0.020035	8e-06	0.000744	2.3e-05	0.000774		-52.63	28792
-52.632	-150570		-52.634	0.004382	1e-05	0.000333	2e-06	0.000346		-52.633	0.021736	7e-06	0.000474	1.6e-05	0.000498		-52.635	-0.019791	8e-06	0.000744	2.3e-05	0.000775		-52.632	27159
-52.633	-155240		-52.636	-0.003686	1e-05	0.000334	2e-06	0.000346		-52.635	0.024069	7e-06	0.000474	1.6e-05	0.000498		-52.636	-0.020535	8e-06	0.000744	2.3e-05	0.000775		-52.633	3743.9
-52.635	-161180		-52.637	-0.008293	1e-05	0.000334	2e-06	0.000346		-52.636	0.026251	7e-06	0.000475	1.6e-05	0.000498		-52.638	-0.023433	8e-06	0.000744	2.3e-05	0.000775		-52.635	-35765
-52.636	-168310		-52.639	-0.008592	1e-05	0.000334	2e-06	0.000346		-52.638	0.024789	7e-06	0.000475	1.6e-05	0.000498		-52.639	-0.028611	8e-06	0.000744	2.3e-05	0.000775		-52.636	-74739
-52.638	-178690		-52.64	-0.006241	1e-05	0.000334	2e-06	0.000346		-52.64	0.020014	7e-06	0.000475	1.6e-05	0.000498		-52.641	-0.034414	8e-06	0.000745	2.3e-05	0.000776		-52.638	-100430
-52.639	-194880		-52.642	-0.003634	1e-05	0.000334	2e-06	0.000346		-52.641	0.014076	7e-06	0.000475	1.6e-05	0.000498		-52.642	-0.037725	8e-06	0.000745	2.3e-05	0.000776		-52.639	-110530
-52.641	-213130		-52.644	-0.001588	1e-05	0.000334	2e-06	0.000347		-52.643	0.007261	7e-06	0.000475	1.6e-05	0.000499		-52.644	-0.036749	8e-06	0.000745	2.3e-05	0.000776		-52.641	-110270
-52.642	-220980		-52.645	0.001033	1e-05	0.000334	2e-06	0.000347		-52.644	0.002198	7e-06	0.000475	1.6e-05	0.000499		-52.645	-0.032757	8e-06	0.000745	2.3e-05	0.000776		-52.642	-107680
-52.644	-206940		-52.647	0.005198	1e-05	0.000334	2e-06	0.000347		-52.646	-0.00269	7e-06	0.000475	1.6e-05	0.000499		-52.647	-0.02893	8e-06	0.000746	2.3e-05	0.000777		-52.644	-104570
-52.646	-171960		-52.648	0.010042	1e-05	0.000334	2e-06	0.000347		-52.647	-0.005504	7e-06	0.000476	1.6e-05	0.000499		-52.648	-0.027491	8e-06	0.000746	2.3e-05	0.000777		-52.646	-97029
-52.647	-129150		-52.65	0.013715	1e-05	0.000335	2e-06	0.000347		-52.649	-0.007101	7e-06	0.000476	1.6e-05	0.000499		-52.65	-0.028511	8e-06	0.000746	2.3e-05	0.000777		-52.647	-85223
-52.649	-91838		-52.651	0.015966	1e-05	0.000335	2e-06	0.000347		-52.65	-0.005127	7e-06	0.000476	1.6e-05	0.000499		-52.651	-0.030814	8e-06	0.000746	2.3e-05	0.000777		-52.649	-79845
-52.65	-64060		-52.653	0.018294	1e-05	0.000335	2e-06	0.000347		-52.652	-0.001366	7e-06	0.000476	1.6e-05	0.0005		-52.653	-0.034375	8e-06	0.000747	2.3e-05	0.000777		-52.65	-93693
-52.652	-42425		-52.654	0.021528	1e-05	0.000335	2e-06	0.000347		-52.653	0.004718	7e-06	0.000476	1.6e-05	0.0005		-52.654	-0.039872	8e-06	0.000747	2.3e-05	0.000778		-52.652	-121070
-52.653	-23113		-52.656	0.024139	1e-05	0.000335	2e-06	0.000347		-52.655	0.010105	7e-06	0.000476	1.6e-05	0.0005		-52.656	-0.046925	8e-06	0.000747	2.3e-05	0.000778		-52.653	-142460
-52.655	-6334.2		-52.657	0.024367	1e-05	0.000335	2e-06	0.000348		-52.656	0.015768	7e-06	0.000476	1.6e-05	0.0005		-52.657	-0.052798	8e-06	0.000747	2.3e-05	0.000778		-52.655	-142310
-52.656	4638.6		-52.659	0.022368	1e-05	0.000335	2e-06	0.000348		-52.658	0.020323	7e-06	0.000477	1.6e-05	0.0005		-52.659	-0.054552	8e-06	0.000748	2.3e-05	0.000778		-52.656	-125280
-52.658	6199.1		-52.66	0.019456	1e-05	0.000335	2e-06	0.000348		-52.659	0.02572	7e-06	0.000477	1.6e-05	0.0005		-52.66	-0.051032	8e-06	0.000748	2.3e-05	0.000779		-52.658	-103830
-52.659	-2512.2		-52.662	0.015622	1e-05	0.000336	2e-06	0.000348		-52.661	0.029551	7e-06	0.000477	1.6e-05	0.0005		-52.662	-0.043212	8e-06	0.000748	2.3e-05	0.000779		-52.659	-86931
-52.661	-18920		-52.663	0.009804	1e-05	0.000336	2e-06	0.000348		-52.662	0.032287	7e-06	0.000477	1.6e-05	0.000501		-52.663	-0.032197	8e-06	0.000748	2.3e-05	0.000779		-52.661	-72589
-52.662	-38066		-52.665	0.002264	1e-05	0.000336	2e-06	0.000348		-52.664	0.031541	7e-06	0.000477	1.6e-05	0.000501		-52.665	-0.019184	8e-06	0.000748	2.3e-05	0.000779		-52.662	-55668
-52.664	-54606		-52.666	-0.004487	1e-05	0.000336	2e-06	0.000348		-52.665	0.029978	7e-06	0.000477	1.6e-05	0.000501		-52.666	-0.006257	8e-06	0.000749	2.3e-05	0.00078		-52.664	-29410
-52.665	-62836		-52.668	-0.007879	1e-05	0.000336	2e-06	0.000348		-52.667	0.027335	7e-06	0.000478	1.6e-05	0.000501		-52.668	0.003525	8e-06	0.000749	2.3e-05	0.00078		-52.665	5705.3
-52.667	-57826		-52.669	-0.007375	1e-05	0.000336	2e-06	0.000348		-52.668	0.026391	7e-06	0.000478	1.6e-05	0.000501		-52.669	0.008195	8e-06	0.000749	2.3e-05	0.00078		-52.667	42995
-52.668	-38350		-52.671	-0.004291	1e-05	0.000336	2e-06	0.000349		-52.67	0.025668	7e-06	0.000478	1.6e-05	0.000501		-52.671	0.007972	8e-06	0.000749	2.3e-05	0.00078		-52.668	73462
-52.67	-10286		-52.672	-0.000199	1e-05	0.000336	2e-06	0.000349		-52.671	0.026629	7e-06	0.000478	1.6e-05	0.000501		-52.673	0.00458	8e-06	0.00075	2.3e-05	0.000781		-52.67	98645
-52.671	16136		-52.674	0.003771	1e-05	0.000336	2e-06	0.000349		-52.673	0.026618	7e-06	0.000478	1.6e-05	0.000502		-52.674	-0.000415	8e-06	0.00075	2.3e-05	0.000781		-52.671	124780
-52.673	32960		-52.675	0.006833	1e-05	0.000336	2e-06	0.000349		-52.674	0.026115	7e-06	0.000478	1.6e-05	0.000502		-52.676	-0.006415	8e-06	0.00075	2.3e-05	0.000781		-52.673	152190
-52.674	39516		-52.677	0.00825	1e-05	0.000337	2e-06	0.000349		-52.676	0.022884	7e-06	0.000478	1.6e-05	0.000502		-52.677	-0.013296	8e-06	0.00075	2.3e-05	0.000781		-52.674	169340
-52.676	40224		-52.678	0.007568	1e-05	0.000337	2e-06	0.000349		-52.678	0.018796	7e-06	0.000479	1.6e-05	0.000502		-52.679	-0.021705	8e-06	0.000751	2.3e-05	0.000782		-52.676	167210
-52.677	40851		-52.68	0.004896	1e-05	0.000337	2e-06	0.000349		-52.679	0.016091	7e-06	0.000479	1.6e-05	0.000502		-52.68	-0.031482	8e-06	0.000751	2.3e-05	0.000782		-52.677	146690
-52.679	46401		-52.682	0.001084	1e-05	0.000337	2e-06	0.000349		-52.681	0.013779	7e-06	0.000479	1.6e-05	0.000503		-52.682	-0.040497	8e-06	0.000751	2.3e-05	0.000782		-52.679	114840
-52.68	61135		-52.683	-0.002744	1e-05	0.000337	2e-06	0.00035		-52.682	0.013133	7e-06	0.000479	1.6e-05	0.000503		-52.683	-0.044938	8e-06	0.000751	2.3e-05	0.000782		-52.68	75138
-52.682	85760		-52.685	-0.005877	1e-05	0.000337	2e-06	0.00035		-52.684	0.012012	7e-06	0.000479	1.6e-05	0.000503		-52.685	-0.043154	8e-06	0.000752	2.3e-05	0.000783		-52.682	30222
-52.684	115740		-52.686	-0.007996	1e-05	0.000337	2e-06	0.00035		-52.685	0.011296	7e-06	0.000479	1.6e-05	0.000503		-52.686	-0.037455	8e-06	0.000752	2.3e-05	0.000783		-52.684	-13599
-52.685	143690		-52.688	-0.008971	1e-05	0.000337	2e-06	0.00035		-52.687	0.008099	7e-06	0.00048	1.6e-05	0.000503		-52.688	-0.031875	8e-06	0.000752	2.3e-05	0.000783		-52.685	-47324
-52.687	164460		-52.689	-0.008823	1e-05	0.000338	2e-06	0.00035		-52.688	0.002974	7e-06	0.00048	1.6e-05	0.000503		-52.689	-0.027677	8e-06	0.000752	2.3e-05	0.000783		-52.687	-64717
-52.688	176670		-52.691	-0.008486	1e-05	0.000338	2e-06	0.00035		-52.69	-0.005298	7e-06	0.00048	1.6e-05	0.000503		-52.691	-0.024184	8e-06	0.000752	2.3e-05	0.000784		-52.688	-64012
-52.69	178880		-52.692	-0.009422	1e-05	0.000338	2e-06	0.00035		-52.691	-0.01327	7e-06	0.00048	1.6e-05	0.000504		-52.692	-0.021415	8e-06	0.000753	2.3e-05	0.000784		-52.69	-49896
-52.691	168890		-52.694	-0.012122	1e-05	0.000338	2e-06	0.00035		-52.693	-0.02058	7e-06	0.00048	1.6e-05	0.000504		-52.694	-0.021447	8e-06	0.000753	2.3e-05	0.000784		-52.691	-32638
-52.693	147440		-52.695	-0.014949	1e-05	0.000338	2e-06	0.00035		-52.694	-0.024466	7e-06	0.00048	1.6e-05	0.000504		-52.695	-0.024894	8e-06	0.000753	2.3e-05	0.000784		-52.693	-22746
-52.694	121590		-52.697	-0.015604	1e-05	0.000338	2e-06	0.000351		-52.696	-0.027003	7e-06	0.00048	1.6e-05	0.000504		-52.697	-0.02987	8e-06	0.000753	2.3e-05	0.000784		-52.694	-18472
-52.696	100110		-52.698	-0.013374	1e-05	0.000338	2e-06	0.000351		-52.697	-0.027684	7e-06	0.000481	1.6e-05	0.000504		-52.698	-0.034872	8e-06	0.000754	2.3e-05	0.000785		-52.696	-9403.9
-52.697	87912		-52.7	-0.009782	1e-05	0.000338	2e-06	0.000351		-52.699	-0.029526	7e-06	0.000481	1.6e-05	0.000504		-52.7	-0.041557	8e-06	0.000754	2.3e-05	0.000785		-52.697	10005
-52.699	84402		-52.701	-0.006631	1e-05	0.000338	2e-06	0.000351		-52.7	-0.03126	7e-06	0.000481	1.6e-05	0.000504		-52.701	-0.052152	8e-06	0.000754	2.3e-05	0.000785		-52.699	28278
-52.7	86617		-52.703	-0.004391	1e-05	0.000339	2e-06	0.000351		-52.702	-0.03433	7e-06	0.000481	1.6e-05	0.000505		-52.703	-0.065985	8e-06	0.000754	2.3e-05	0.000785		-52.7	32189
-52.702	89099		-52.704	-0.002327	1e-05	0.000339	2e-06	0.000351		-52.703	-0.036488	7e-06	0.000481	1.6e-05	0.000505		-52.704	-0.078509	8e-06	0.000754	2.3e-05	0.000786		-52.702	20637
-52.703	84260		-52.706	9.1e-05	1e-05	0.000339	2e-06	0.000351		-52.705	-0.039507	7e-06	0.000481	1.6e-05	0.000505		-52.706	-0.085263	8e-06	0.000755	2.3e-05	0.000786		-52.703	7859.6
-52.705	66138		-52.707	0.002634	1e-05	0.000339	2e-06	0.000351		-52.706	-0.041668	7e-06	0.000481	1.6e-05	0.000505		-52.707	-0.083945	8e-06	0.000755	2.3e-05	0.000786		-52.705	4936.9
-52.706	37100		-52.709	0.00488	1e-05	0.000339	2e-06	0.000352		-52.708	-0.044121	7e-06	0.000482	1.6e-05	0.000505		-52.709	-0.074965	8e-06	0.000755	2.3e-05	0.000786		-52.706	16232
-52.708	6596.7		-52.71	0.007119	1e-05	0.000339	2e-06	0.000352		-52.709	-0.043988	7e-06	0.000482	1.6e-05	0.000505		-52.71	-0.060945	8e-06	0.000755	2.3e-05	0.000787		-52.708	38821
-52.709	-16588		-52.712	0.01003	1e-05	0.000339	2e-06	0.000352		-52.711	-0.042373	7e-06	0.000482	1.6e-05	0.000506		-52.712	-0.046548	8e-06	0.000756	2.3e-05	0.000787		-52.709	69691
-52.711	-32111		-52.713	0.01382	1e-05	0.000339	2e-06	0.000352		-52.712	-0.038001	7e-06	0.000482	1.6e-05	0.000506		-52.714	-0.035881	8e-06	0.000756	2.3e-05	0.000787		-52.711	98243
-52.712	-46636		-52.715	0.017616	1e-05	0.000339	2e-06	0.000352		-52.714	-0.033961	7e-06	0.000482	1.6e-05	0.000506		-52.715	-0.02978	8e-06	0.000756	2.3e-05	0.000787		-52.712	111350
-52.714	-67223		-52.716	0.020138	1e-05	0.00034	2e-06	0.000352		-52.715	-0.029718	7e-06	0.000482	1.6e-05	0.000506		-52.717	-0.025785	8e-06	0.000756	2.3e-05	0.000788		-52.714	96268
-52.715	-92895		-52.718	0.020639	1e-05	0.00034	2e-06	0.000352		-52.717	-0.027343	7e-06	0.000482	1.6e-05	0.000506		-52.718	-0.021153	8e-06	0.000757	2.3e-05	0.000788		-52.715	53380
-52.717	-112630		-52.72	0.019307	1e-05	0.00034	2e-06	0.000352		-52.719	-0.025188	7e-06	0.000483	1.6e-05	0.000506		-52.72	-0.015723	8e-06	0.000757	2.3e-05	0.000788		-52.717	-7311.2
-52.718	-111610		-52.721	0.016801	1e-05	0.00034	2e-06	0.000353		-52.72	-0.021519	7e-06	0.000483	1.6e-05	0.000507		-52.721	-0.010201	8e-06	0.000757	2.3e-05	0.000788		-52.718	-66053
-52.72	-84695		-52.723	0.0139	1e-05	0.00034	2e-06	0.000353		-52.722	-0.017677	7e-06	0.000483	1.7e-05	0.000507		-52.723	-0.004641	8e-06	0.000757	2.3e-05	0.000789		-52.72	-106930
-52.722	-41740		-52.724	0.011436	1e-05	0.00034	2e-06	0.000353		-52.723	-0.012489	7e-06	0.000483	1.7e-05	0.000507		-52.724	0.00192	8e-06	0.000758	2.3e-05	0.000789		-52.722	-122910
-52.723	570.7		-52.726	0.009854	1e-05	0.00034	2e-06	0.000353		-52.725	-0.007859	7e-06	0.000483	1.7e-05	0.000507		-52.726	0.00874	8e-06	0.000758	2.3e-05	0.000789		-52.723	-119690
-52.725	31022		-52.727	0.008958	1e-05	0.00034	2e-06	0.000353		-52.726	-0.001994	7e-06	0.000483	1.7e-05	0.000507		-52.727	0.012983	8e-06	0.000758	2.3e-05	0.000789		-52.725	-107710
-52.726	46485		-52.729	0.008252	1e-05	0.000341	2e-06	0.000353		-52.728	0.003286	7e-06	0.000484	1.7e-05	0.000507		-52.729	0.011707	8e-06	0.000758	2.3e-05	0.00079		-52.726	-87150
-52.728	45536		-52.73	0.007737	1e-05	0.000341	2e-06	0.000353		-52.729	0.008399	7e-06	0.000484	1.7e-05	0.000508		-52.73	0.004935	8e-06	0.000758	2.3e-05	0.00079		-52.728	-52599
-52.729	29115		-52.732	0.007636	1e-05	0.000341	2e-06	0.000353		-52.731	0.010327	7e-06	0.000484	1.7e-05	0.000508		-52.732	-0.003936	8e-06	0.000759	2.3e-05	0.00079		-52.729	-729.22
-52.731	5202.9		-52.733	0.007872	1e-05	0.000341	2e-06	0.000353		-52.732	0.010529	7e-06	0.000484	1.7e-05	0.000508		-52.733	-0.010419	8e-06	0.000759	2.3e-05	0.00079		-52.731	58239
-52.732	-12987		-52.735	0.007857	1e-05	0.000341	2e-06	0.000354		-52.734	0.007764	7e-06	0.000484	1.7e-05	0.000508		-52.735	-0.012396	8e-06	0.000759	2.3e-05	0.000791		-52.732	108480
-52.734	-19242		-52.736	0.007383	1e-05	0.000341	2e-06	0.000354		-52.735	0.004585	7e-06	0.000484	1.7e-05	0.000508		-52.736	-0.010577	8e-06	0.000759	2.3e-05	0.000791		-52.734	136570
-52.735	-18632		-52.738	0.006843	1e-05	0.000341	2e-06	0.000354		-52.737	0.00032	7e-06	0.000484	1.7e-05	0.000508		-52.738	-0.006456	8e-06	0.00076	2.3e-05	0.000791		-52.735	141240
-52.737	-20044		-52.739	0.00678	1e-05	0.000341	2e-06	0.000354		-52.738	-0.002007	7e-06	0.000485	1.7e-05	0.000508		-52.739	-0.000337	8e-06	0.00076	2.3e-05	0.000791		-52.737	129870
-52.738	-26364		-52.741	0.007511	1e-05	0.000341	2e-06	0.000354		-52.74	-0.003497	7e-06	0.000485	1.7e-05	0.000509		-52.741	0.007403	8e-06	0.00076	2.3e-05	0.000792		-52.738	113890
-52.74	-36043		-52.742	0.009504	1e-05	0.000341	2e-06	0.000354		-52.741	-0.00283	7e-06	0.000485	1.7e-05	0.000509		-52.742	0.014168	8e-06	0.00076	2.3e-05	0.000792		-52.74	99986
-52.741	-47020		-52.744	0.013038	1e-05	0.000342	2e-06	0.000354		-52.743	-0.002618	7e-06	0.000485	1.7e-05	0.000509		-52.744	0.016293	8e-06	0.000761	2.3e-05	0.000792		-52.741	89633
-52.743	-58274		-52.745	0.01757	1e-05	0.000342	2e-06	0.000354		-52.744	-0.001678	7e-06	0.000485	1.7e-05	0.000509		-52.745	0.012866	8e-06	0.000761	2.3e-05	0.000792		-52.743	82013
-52.744	-68727		-52.747	0.021718	1e-05	0.000342	2e-06	0.000355		-52.746	-0.002127	7e-06	0.000485	1.7e-05	0.000509		-52.747	0.006868	8e-06	0.000761	2.3e-05	0.000793		-52.744	78261
-52.746	-79868		-52.748	0.024444	1e-05	0.000342	2e-06	0.000355		-52.747	-0.002517	7e-06	0.000485	1.7e-05	0.000509		-52.748	0.00237	8e-06	0.000761	2.3e-05	0.000793		-52.746	79731
-52.747	-94060		-52.75	0.025588	1e-05	0.000342	2e-06	0.000355		-52.749	-0.003972	7e-06	0.000486	1.7e-05	0.00051		-52.75	0.000477	8e-06	0.000762	2.3e-05	0.000793		-52.747	84903
-52.749	-110450		-52.751	0.025333	1e-05	0.000342	2e-06	0.000355		-52.75	-0.003195	7e-06	0.000486	1.7e-05	0.00051		-52.752	-5e-05	8e-06	0.000762	2.3e-05	0.000793		-52.749	90687
-52.75	-123420		-52.753	0.023746	1e-05	0.000342	2e-06	0.000355		-52.752	-0.001017	7e-06	0.000486	1.7e-05	0.00051		-52.753	-0.000215	8e-06	0.000762	2.3e-05	0.000794		-52.75	94443
-52.752	-129660		-52.754	0.021692	1e-05	0.000342	2e-06	0.000355		-52.753	0.003063	7e-06	0.000486	1.7e-05	0.00051		-52.755	-0.000507	8e-06	0.000762	2.3e-05	0.000794		-52.752	95085
-52.753	-130640		-52.756	0.020716	1e-05	0.000343	2e-06	0.000355		-52.755	0.0052	7e-06	0.000486	1.7e-05	0.00051		-52.756	-0.002071	8e-06	0.000763	2.3e-05	0.000794		-52.753	90748
-52.755	-128460		-52.758	0.021582	1e-05	0.000343	2e-06	0.000355		-52.757	0.005982	7e-06	0.000487	1.7e-05	0.00051		-52.758	-0.007215	8e-06	0.000763	2.3e-05	0.000794		-52.755	82167
-52.756	-121260		-52.759	0.022972	1e-05	0.000343	2e-06	0.000355		-52.758	0.007991	7e-06	0.000487	1.7e-05	0.000511		-52.759	-0.016923	8e-06	0.000763	2.3e-05	0.000795		-52.756	70976
-52.758	-108440		-52.761	0.022623	1e-05	0.000343	2e-06	0.000356		-52.76	0.011123	7e-06	0.000487	1.7e-05	0.000511		-52.761	-0.029861	8e-06	0.000763	2.3e-05	0.000795		-52.758	56908
-52.76	-93766		-52.762	0.019947	1e-05	0.000343	2e-06	0.000356		-52.761	0.016292	7e-06	0.000487	1.7e-05	0.000511		-52.762	-0.043541	8e-06	0.000763	2.3e-05	0.000795		-52.76	32481
-52.761	-80250		-52.764	0.016513	1e-05	0.000343	2e-06	0.000356		-52.763	0.020001	7e-06	0.000487	1.7e-05	0.000511		-52.764	-0.056399	8e-06	0.000764	2.3e-05	0.000795		-52.761	-8020.6
-52.763	-64335		-52.765	0.014541	1e-05	0.000343	2e-06	0.000356		-52.764	0.023296	7e-06	0.000487	1.7e-05	0.000511		-52.765	-0.066715	8e-06	0.000764	2.3e-05	0.000796		-52.763	-55340
-52.764	-39712		-52.767	0.014973	1e-05	0.000343	2e-06	0.000356		-52.766	0.025113	7e-06	0.000487	1.7e-05	0.000511		-52.767	-0.071902	8e-06	0.000764	2.4e-05	0.000796		-52.764	-90738
-52.766	-7567.9		-52.768	0.017174	1.1e-05	0.000343	2e-06	0.000356		-52.767	0.027819	7e-06	0.000488	1.7e-05	0.000512		-52.768	-0.068789	8e-06	0.000764	2.4e-05	0.000796		-52.766	-100960
-52.767	24317		-52.77	0.019631	1.1e-05	0.000344	2e-06	0.000356		-52.769	0.029268	7e-06	0.000488	1.7e-05	0.000512		-52.77	-0.056825	8e-06	0.000765	2.4e-05	0.000796		-52.767	-94501
-52.769	50044		-52.771	0.021014	1.1e-05	0.000344	2e-06	0.000356		-52.77	0.029989	7e-06	0.000488	1.7e-05	0.000512		-52.771	-0.038571	8e-06	0.000765	2.4e-05	0.000797		-52.769	-90492
-52.77	72005		-52.773	0.020698	1.1e-05	0.000344	2e-06	0.000357		-52.772	0.027371	7e-06	0.000488	1.7e-05	0.000512		-52.773	-0.018661	8e-06	0.000765	2.4e-05	0.000797		-52.77	-105090
-52.772	94738		-52.774	0.018596	1.1e-05	0.000344	2e-06	0.000357		-52.773	0.023299	7e-06	0.000488	1.7e-05	0.000512		-52.774	-0.000943	8e-06	0.000765	2.4e-05	0.000797		-52.772	-139980
-52.773	117400		-52.776	0.01445	1.1e-05	0.000344	2e-06	0.000357		-52.775	0.017217	7e-06	0.000488	1.7e-05	0.000512		-52.776	0.012658	8e-06	0.000766	2.4e-05	0.000797		-52.773	-189270
-52.775	131650		-52.777	0.008285	1.1e-05	0.000344	2e-06	0.000357		-52.776	0.012302	7e-06	0.000488	1.7e-05	0.000512		-52.777	0.022641	8e-06	0.000766	2.4e-05	0.000797		-52.775	-240150
-52.776	130410		-52.779	0.001562	1.1e-05	0.000344	2e-06	0.000357		-52.778	0.008006	7e-06	0.000489	1.7e-05	0.000513		-52.779	0.030498	8e-06	0.000766	2.4e-05	0.000798		-52.776	-277870
-52.778	115660		-52.78	-0.002899	1.1e-05	0.000344	2e-06	0.000357		-52.779	0.006674	7e-06	0.000489	1.7e-05	0.000513		-52.78	0.037478	8e-06	0.000766	2.4e-05	0.000798		-52.778	-287830
-52.779	98443		-52.782	-0.00353	1.1e-05	0.000345	2e-06	0.000357		-52.781	0.006638	7e-06	0.000489	1.7e-05	0.000513		-52.782	0.042695	8e-06	0.000767	2.4e-05	0.000798		-52.779	-267890
-52.781	86615		-52.783	-0.001843	1.1e-05	0.000345	2e-06	0.000357		-52.782	0.008927	7e-06	0.000489	1.7e-05	0.000513		-52.783	0.043872	8e-06	0.000767	2.4e-05	0.000798		-52.781	-229410
-52.782	77733		-52.785	-0.000761	1.1e-05	0.000345	2e-06	0.000358		-52.784	0.010628	7e-06	0.000489	1.7e-05	0.000513		-52.785	0.039467	8e-06	0.000767	2.4e-05	0.000799		-52.782	-192550
-52.784	64611		-52.786	-0.000966	1.1e-05	0.000345	2e-06	0.000358		-52.785	0.012272	7e-06	0.000489	1.7e-05	0.000513		-52.786	0.030731	8e-06	0.000767	2.4e-05	0.000799		-52.784	-170430
-52.785	48930		-52.788	-0.000544	1.1e-05	0.000345	2e-06	0.000358		-52.787	0.011383	7e-06	0.00049	1.7e-05	0.000514		-52.788	0.020193	8e-06	0.000768	2.4e-05	0.000799		-52.785	-163590
-52.787	40425		-52.789	0.001881	1.1e-05	0.000345	2e-06	0.000358		-52.788	0.009637	7e-06	0.00049	1.7e-05	0.000514		-52.79	0.009354	8e-06	0.000768	2.4e-05	0.0008		-52.787	-161340
-52.788	45000		-52.791	0.005074	1.1e-05	0.000345	2e-06	0.000358		-52.79	0.006138	7e-06	0.00049	1.7e-05	0.000514		-52.791	-0.00222	8e-06	0.000768	2.4e-05	0.0008		-52.788	-154110
-52.79	56699		-52.792	0.007121	1.1e-05	0.000345	2e-06	0.000358		-52.791	0.003898	7e-06	0.00049	1.7e-05	0.000514		-52.793	-0.014947	8e-06	0.000768	2.4e-05	0.0008		-52.79	-140440
-52.791	66656		-52.794	0.007992	1.1e-05	0.000345	2e-06	0.000358		-52.793	0.002032	7e-06	0.00049	1.7e-05	0.000514		-52.794	-0.02706	8e-06	0.000769	2.4e-05	0.0008		-52.791	-127140
-52.793	71750		-52.795	0.009134	1.1e-05	0.000346	2e-06	0.000358		-52.795	0.001043	7e-06	0.00049	1.7e-05	0.000515		-52.796	-0.035805	8e-06	0.000769	2.4e-05	0.000801		-52.793	-120720
-52.794	74294		-52.797	0.010894	1.1e-05	0.000346	2e-06	0.000358		-52.796	0.0002	7e-06	0.00049	1.7e-05	0.000515		-52.797	-0.039951	8e-06	0.000769	2.4e-05	0.000801		-52.794	-122670
-52.796	74965		-52.799	0.012181	1.1e-05	0.000346	2e-06	0.000359		-52.798	-0.00331	7e-06	0.000491	1.7e-05	0.000515		-52.799	-0.041494	8e-06	0.000769	2.4e-05	0.000801		-52.796	-131500
-52.798	73392		-52.8	0.012338	1.1e-05	0.000346	2e-06	0.000359		-52.799	-0.008174	7e-06	0.000491	1.7e-05	0.000515		-52.8	-0.043422	8e-06	0.000769	2.4e-05	0.000801		-52.798	-147480
-52.799	70425		-52.802	0.012192	1.1e-05	0.000346	2e-06	0.000359		-52.801	-0.014957	7e-06	0.000491	1.7e-05	0.000515		-52.802	-0.046941	8e-06	0.00077	2.4e-05	0.000802		-52.799	-171410
-52.801	66754		-52.803	0.012889	1.1e-05	0.000346	2e-06	0.000359		-52.802	-0.01981	7e-06	0.000491	1.7e-05	0.000515		-52.803	-0.050325	8e-06	0.00077	2.4e-05	0.000802		-52.801	-199150
-52.802	62085		-52.805	0.014114	1.1e-05	0.000346	2e-06	0.000359		-52.804	-0.022415	7e-06	0.000491	1.7e-05	0.000515		-52.805	-0.051321	8e-06	0.00077	2.4e-05	0.000802		-52.802	-217450
-52.804	56145		-52.806	0.01449	1.1e-05	0.000346	2e-06	0.000359		-52.805	-0.020296	7e-06	0.000491	1.7e-05	0.000516		-52.806	-0.049481	8e-06	0.00077	2.4e-05	0.000802		-52.804	-212540
-52.805	50983		-52.808	0.013053	1.1e-05	0.000347	2e-06	0.000359		-52.807	-0.01644	7e-06	0.000492	1.7e-05	0.000516		-52.808	-0.046719	8e-06	0.000771	2.4e-05	0.000803		-52.805	-179190
-52.807	46480		-52.809	0.010165	1.1e-05	0.000347	2e-06	0.000359		-52.808	-0.011194	7e-06	0.000492	1.7e-05	0.000516		-52.809	-0.044545	8e-06	0.000771	2.4e-05	0.000803		-52.807	-127710
-52.808	39460		-52.811	0.006885	1.1e-05	0.000347	2e-06	0.00036		-52.81	-0.007558	7e-06	0.000492	1.7e-05	0.000516		-52.811	-0.042635	8e-06	0.000771	2.4e-05	0.000803		-52.808	-74058
-52.81	27240		-52.812	0.004155	1.1e-05	0.000347	2e-06	0.00036		-52.811	-0.00422	7e-06	0.000492	1.7e-05	0.000516		-52.812	-0.039631	8e-06	0.000771	2.4e-05	0.000803		-52.81	-31286
-52.811	12817		-52.814	0.00231	1.1e-05	0.000347	2e-06	0.00036		-52.813	-0.003485	7e-06	0.000492	1.7e-05	0.000516		-52.814	-0.035512	8e-06	0.000772	2.4e-05	0.000804		-52.811	-874.2
-52.813	276.82		-52.815	0.001246	1.1e-05	0.000347	2e-06	0.00036		-52.814	-0.004597	7e-06	0.000492	1.7e-05	0.000517		-52.815	-0.031825	8e-06	0.000772	2.4e-05	0.000804		-52.813	19675
-52.814	-9456.9		-52.817	0.000433	1.1e-05	0.000347	2e-06	0.00036		-52.816	-0.009331	7e-06	0.000493	1.7e-05	0.000517		-52.817	-0.03043	8e-06	0.000772	2.4e-05	0.000804		-52.814	34781
-52.816	-18397		-52.818	-0.00094	1.1e-05	0.000347	2e-06	0.00036		-52.817	-0.014572	7e-06	0.000493	1.7e-05	0.000517		-52.818	-0.031608	8e-06	0.000772	2.4e-05	0.000804		-52.816	45058
-52.817	-26345		-52.82	-0.003535	1.1e-05	0.000347	2e-06	0.00036		-52.819	-0.020337	7e-06	0.000493	1.7e-05	0.000517		-52.82	-0.034787	8e-06	0.000773	2.4e-05	0.000805		-52.817	52513
-52.819	-33274		-52.821	-0.007069	1.1e-05	0.000348	2e-06	0.00036		-52.82	-0.023915	7e-06	0.000493	1.7e-05	0.000517		-52.821	-0.039242	8e-06	0.000773	2.4e-05	0.000805		-52.819	55252
-52.82	-41861		-52.823	-0.010407	1.1e-05	0.000348	2e-06	0.000361		-52.822	-0.026195	7e-06	0.000493	1.7e-05	0.000517		-52.823	-0.044507	8e-06	0.000773	2.4e-05	0.000805		-52.82	51714
-52.822	-55960		-52.824	-0.012547	1.1e-05	0.000348	2e-06	0.000361		-52.823	-0.024313	7e-06	0.000493	1.7e-05	0.000518		-52.824	-0.049654	8e-06	0.000773	2.4e-05	0.000805		-52.822	39885
-52.823	-72773		-52.826	-0.013832	1.1e-05	0.000348	2e-06	0.000361		-52.825	-0.019488	7e-06	0.000493	1.7e-05	0.000518		-52.826	-0.053588	8e-06	0.000774	2.4e-05	0.000806		-52.823	26986
-52.825	-83467		-52.827	-0.015519	1.1e-05	0.000348	2e-06	0.000361		-52.826	-0.011398	7e-06	0.000494	1.7e-05	0.000518		-52.828	-0.055735	8e-06	0.000774	2.4e-05	0.000806		-52.825	22966
-52.826	-80280		-52.829	-0.018543	1.1e-05	0.000348	2e-06	0.000361		-52.828	-0.004448	7e-06	0.000494	1.7e-05	0.000518		-52.829	-0.056493	8e-06	0.000774	2.4e-05	0.000806		-52.826	37276
-52.828	-65266		-52.83	-0.022546	1.1e-05	0.000348	2e-06	0.000361		-52.829	0.0012	7e-06	0.000494	1.7e-05	0.000518		-52.831	-0.056603	8e-06	0.000774	2.4e-05	0.000806		-52.828	67790
-52.829	-48038		-52.832	-0.026301	1.1e-05	0.000348	2e-06	0.000361		-52.831	0.003983	7e-06	0.000494	1.7e-05	0.000518		-52.832	-0.055746	8e-06	0.000775	2.4e-05	0.000807		-52.829	106550
-52.831	-38873		-52.833	-0.028171	1.1e-05	0.000348	2e-06	0.000361		-52.833	0.006063	7e-06	0.000494	1.7e-05	0.000519		-52.834	-0.052769	8e-06	0.000775	2.4e-05	0.000807		-52.831	140120
-52.832	-40937		-52.835	-0.026663	1.1e-05	0.000349	2e-06	0.000362		-52.834	0.009368	7e-06	0.000494	1.7e-05	0.000519		-52.835	-0.046286	8e-06	0.000775	2.4e-05	0.000807		-52.832	159900
-52.834	-51859		-52.837	-0.021192	1.1e-05	0.000349	2e-06	0.000362		-52.836	0.011798	7e-06	0.000495	1.7e-05	0.000519		-52.837	-0.036422	8e-06	0.000775	2.4e-05	0.000807		-52.834	162740
-52.836	-68289		-52.838	-0.01308	1.1e-05	0.000349	2e-06	0.000362		-52.837	0.013802	7e-06	0.000495	1.7e-05	0.000519		-52.838	-0.024544	8e-06	0.000776	2.4e-05	0.000808		-52.836	156550
-52.837	-89349		-52.84	-0.004867	1.1e-05	0.000349	2e-06	0.000362		-52.839	0.012934	7e-06	0.000495	1.7e-05	0.000519		-52.84	-0.013106	8e-06	0.000776	2.4e-05	0.000808		-52.837	152310
-52.839	-113760		-52.841	0.001825	1.1e-05	0.000349	2e-06	0.000362		-52.84	0.011308	7e-06	0.000495	1.7e-05	0.000519		-52.841	-0.003975	8e-06	0.000776	2.4e-05	0.000808		-52.839	151830
-52.84	-134890		-52.843	0.007454	1.1e-05	0.000349	2e-06	0.000362		-52.842	0.008069	7e-06	0.000495	1.7e-05	0.00052		-52.843	0.002122	8e-06	0.000776	2.4e-05	0.000808		-52.84	146620
-52.842	-144550		-52.844	0.013323	1.1e-05	0.000349	2e-06	0.000362		-52.843	0.005074	7e-06	0.000495	1.7e-05	0.00052		-52.844	0.007148	8e-06	0.000777	2.4e-05	0.000809		-52.842	122890
-52.843	-138470		-52.846	0.019429	1.1e-05	0.00035	2e-06	0.000362		-52.845	0.00023	7e-06	0.000496	1.7e-05	0.00052		-52.846	0.015074	8e-06	0.000777	2.4e-05	0.000809		-52.843	77592
-52.845	-119200		-52.847	0.024334	1.1e-05	0.00035	2e-06	0.000363		-52.846	-0.004796	7e-06	0.000496	1.7e-05	0.00052		-52.847	0.029008	8e-06	0.000777	2.4e-05	0.000809		-52.845	21256
-52.846	-90639		-52.849	0.02656	1.1e-05	0.00035	2e-06	0.000363		-52.848	-0.010676	7e-06	0.000496	1.7e-05	0.00052		-52.849	0.046318	8e-06	0.000777	2.4e-05	0.000809		-52.846	-24528
-52.848	-56251		-52.85	0.025697	1.1e-05	0.00035	2e-06	0.000363		-52.849	-0.014341	7e-06	0.000496	1.7e-05	0.00052		-52.85	0.059466	8e-06	0.000778	2.4e-05	0.00081		-52.848	-40377
-52.849	-19260		-52.852	0.022131	1.1e-05	0.00035	2e-06	0.000363		-52.851	-0.016231	7e-06	0.000496	1.7e-05	0.000521		-52.852	0.061821	8e-06	0.000778	2.4e-05	0.00081		-52.849	-18894
-52.851	15146		-52.853	0.016649	1.1e-05	0.00035	2e-06	0.000363		-52.852	-0.013922	7e-06	0.000496	1.7e-05	0.000521		-52.853	0.053958	8e-06	0.000778	2.4e-05	0.00081		-52.851	28515
-52.852	42756		-52.855	0.010226	1.1e-05	0.00035	2e-06	0.000363		-52.854	-0.009357	8e-06	0.000496	1.7e-05	0.000521		-52.855	0.042062	8e-06	0.000778	2.4e-05	0.00081		-52.852	79497
-52.854	60415		-52.856	0.00402	1.1e-05	0.00035	2e-06	0.000363		-52.855	-0.002706	8e-06	0.000497	1.7e-05	0.000521		-52.856	0.031787	8e-06	0.000778	2.4e-05	0.000811		-52.854	115340
-52.855	66638		-52.858	-0.001003	1.1e-05	0.00035	2e-06	0.000363		-52.857	0.001685	8e-06	0.000497	1.7e-05	0.000521		-52.858	0.024188	8e-06	0.000779	2.4e-05	0.000811		-52.855	131080
-52.857	61192		-52.859	-0.004128	1.1e-05	0.000351	2e-06	0.000364		-52.858	0.003856	8e-06	0.000497	1.7e-05	0.000521		-52.859	0.018415	8e-06	0.000779	2.4e-05	0.000811		-52.857	130800
-52.858	47867		-52.861	-0.00507	1.1e-05	0.000351	2e-06	0.000364		-52.86	0.00246	8e-06	0.000497	1.7e-05	0.000522		-52.861	0.014167	8e-06	0.000779	2.4e-05	0.000812		-52.858	116640
-52.86	32094		-52.862	-0.004248	1.1e-05	0.000351	2e-06	0.000364		-52.861	0.000548	8e-06	0.000497	1.7e-05	0.000522		-52.862	0.011361	8e-06	0.000779	2.4e-05	0.000812		-52.86	87479
-52.861	18868		-52.864	-0.002887	1.1e-05	0.000351	2e-06	0.000364		-52.863	-0.002534	8e-06	0.000497	1.7e-05	0.000522		-52.864	0.008304	8e-06	0.00078	2.4e-05	0.000812		-52.861	44328
-52.863	10793		-52.865	-0.00217	1.1e-05	0.000351	2e-06	0.000364		-52.864	-0.004816	8e-06	0.000497	1.7e-05	0.000522		-52.866	0.003885	8e-06	0.00078	2.4e-05	0.000812		-52.863	-5548.1
-52.864	9313.9		-52.867	-0.002531	1.1e-05	0.000351	2e-06	0.000364		-52.866	-0.007672	8e-06	0.000498	1.7e-05	0.000522		-52.867	-0.000249	8e-06	0.00078	2.4e-05	0.000813		-52.864	-55713
-52.866	10279		-52.868	-0.003759	1.1e-05	0.000351	2e-06	0.000364		-52.867	-0.009675	8e-06	0.000498	1.7e-05	0.000522		-52.869	-0.001132	8e-06	0.000781	2.4e-05	0.000813		-52.866	-102920
-52.867	2909.3		-52.87	-0.005846	1.1e-05	0.000351	2e-06	0.000364		-52.869	-0.012684	8e-06	0.000498	1.7e-05	0.000523		-52.87	0.002056	8e-06	0.000781	2.4e-05	0.000813		-52.867	-145770
-52.869	-24096		-52.871	-0.008785	1.1e-05	0.000351	2e-06	0.000364		-52.871	-0.016007	8e-06	0.000498	1.7e-05	0.000523		-52.872	0.006501	8e-06	0.000781	2.4e-05	0.000813		-52.869	-176760
-52.87	-69444		-52.873	-0.012008	1.1e-05	0.000352	2e-06	0.000365		-52.872	-0.018581	8e-06	0.000498	1.7e-05	0.000523		-52.873	0.009041	8e-06	0.000781	2.4e-05	0.000814		-52.87	-186610
-52.872	-118750		-52.875	-0.014357	1.1e-05	0.000352	2e-06	0.000365		-52.874	-0.02227	8e-06	0.000499	1.7e-05	0.000523		-52.875	0.008633	8e-06	0.000782	2.4e-05	0.000814		-52.872	-168760
-52.874	-155450		-52.876	-0.014969	1.1e-05	0.000352	2e-06	0.000365		-52.875	-0.025852	8e-06	0.000499	1.7e-05	0.000523		-52.876	0.006704	8e-06	0.000782	2.4e-05	0.000814		-52.874	-127040
-52.875	-172150		-52.878	-0.013923	1.1e-05	0.000352	2e-06	0.000365		-52.877	-0.030621	8e-06	0.000499	1.7e-05	0.000523		-52.878	0.005008	8e-06	0.000782	2.4e-05	0.000814		-52.875	-72771
-52.877	-170460		-52.879	-0.011722	1.1e-05	0.000352	2e-06	0.000365		-52.878	-0.033279	8e-06	0.000499	1.7e-05	0.000524		-52.879	0.005146	8e-06	0.000782	2.4e-05	0.000815		-52.877	-17290
-52.878	-154610		-52.881	-0.008656	1.1e-05	0.000352	2e-06	0.000365		-52.88	-0.034048	8e-06	0.000499	1.7e-05	0.000524		-52.881	0.007764	8e-06	0.000783	2.4e-05	0.000815		-52.878	30016
-52.88	-131350		-52.882	-0.004727	1.1e-05	0.000352	2e-06	0.000365		-52.881	-0.031355	8e-06	0.000499	1.7e-05	0.000524		-52.882	0.012216	8e-06	0.000783	2.4e-05	0.000815		-52.88	66713
-52.881	-108840		-52.884	-0.000129	1.1e-05	0.000353	2e-06	0.000366		-52.883	-0.02829	8e-06	0.000499	1.7e-05	0.000524		-52.884	0.015488	8e-06	0.000783	2.4e-05	0.000815		-52.881	91780
-52.883	-93123		-52.885	0.004318	1.1e-05	0.000353	2e-06	0.000366		-52.884	-0.024463	8e-06	0.0005	1.7e-05	0.000524		-52.885	0.013371	8e-06	0.000783	2.4e-05	0.000816		-52.883	106930
-52.884	-81921		-52.887	0.007112	1.1e-05	0.000353	2e-06	0.000366		-52.886	-0.0224	8e-06	0.0005	1.7e-05	0.000524		-52.887	0.003744	8e-06	0.000784	2.4e-05	0.000816		-52.884	113260
-52.886	-67693		-52.888	0.006889	1.1e-05	0.000353	2e-06	0.000366		-52.887	-0.021026	8e-06	0.0005	1.7e-05	0.000525		-52.888	-0.010747	8e-06	0.000784	2.4e-05	0.000816		-52.886	115100
-52.887	-44066		-52.89	0.003519	1.1e-05	0.000353	2e-06	0.000366		-52.889	-0.022089	8e-06	0.0005	1.7e-05	0.000525		-52.89	-0.023705	8e-06	0.000784	2.4e-05	0.000816		-52.887	114120
-52.889	-12516		-52.891	-0.001246	1.1e-05	0.000353	2e-06	0.000366		-52.89	-0.022671	8e-06	0.0005	1.7e-05	0.000525		-52.891	-0.029694	8e-06	0.000784	2.4e-05	0.000817		-52.889	108930
-52.89	19289		-52.893	-0.004818	1.1e-05	0.000353	2e-06	0.000366		-52.892	-0.022569	8e-06	0.0005	1.7e-05	0.000525		-52.893	-0.028572	8e-06	0.000785	2.4e-05	0.000817		-52.89	94451
-52.892	41185		-52.894	-0.005517	1.1e-05	0.000353	2e-06	0.000366		-52.893	-0.019286	8e-06	0.000501	1.7e-05	0.000525		-52.894	-0.024064	8e-06	0.000785	2.4e-05	0.000817		-52.892	72411
-52.893	47622		-52.896	-0.003748	1.1e-05	0.000353	2e-06	0.000367		-52.895	-0.015632	8e-06	0.000501	1.7e-05	0.000525		-52.896	-0.019821	8e-06	0.000785	2.4e-05	0.000817		-52.893	51269
-52.895	39894		-52.897	-0.001357	1.1e-05	0.000354	2e-06	0.000367		-52.896	-0.011782	8e-06	0.000501	1.7e-05	0.000526		-52.897	-0.016875	8e-06	0.000785	2.4e-05	0.000818		-52.895	40148
-52.896	25479		-52.899	-0.000213	1.1e-05	0.000354	2e-06	0.000367		-52.898	-0.010183	8e-06	0.000501	1.7e-05	0.000526		-52.899	-0.01543	8e-06	0.000785	2.4e-05	0.000818		-52.896	37442
-52.898	12027		-52.9	-0.000833	1.1e-05	0.000354	2e-06	0.000367		-52.899	-0.00858	8e-06	0.000501	1.7e-05	0.000526		-52.9	-0.015743	8e-06	0.000786	2.4e-05	0.000818		-52.898	35943
-52.899	5527.3		-52.902	-0.002373	1.1e-05	0.000354	2e-06	0.000367		-52.901	-0.007861	8e-06	0.000501	1.7e-05	0.000526		-52.902	-0.017433	8e-06	0.000786	2.4e-05	0.000818		-52.899	33317
-52.901	8856.4		-52.903	-0.003396	1.1e-05	0.000354	2e-06	0.000367		-52.902	-0.00599	8e-06	0.000501	1.7e-05	0.000526		-52.904	-0.01867	8e-06	0.000786	2.4e-05	0.000819		-52.901	37297
-52.902	22008		-52.905	-0.003044	1.1e-05	0.000354	2e-06	0.000367		-52.904	-0.004169	8e-06	0.000502	1.7e-05	0.000526		-52.905	-0.018313	8e-06	0.000786	2.4e-05	0.000819		-52.902	54924
-52.904	39643		-52.906	-0.001335	1.1e-05	0.000354	2e-06	0.000367		-52.905	-0.000486	8e-06	0.000502	1.7e-05	0.000527		-52.907	-0.017545	8e-06	0.000787	2.4e-05	0.000819		-52.904	83109
-52.905	54435		-52.908	0.001077	1.1e-05	0.000354	2e-06	0.000368		-52.907	0.003381	8e-06	0.000502	1.7e-05	0.000527		-52.908	-0.0183	8e-06	0.000787	2.4e-05	0.00082		-52.905	111400
-52.907	61382		-52.909	0.003335	1.1e-05	0.000354	2e-06	0.000368		-52.909	0.007147	8e-06	0.000502	1.7e-05	0.000527		-52.91	-0.020935	8e-06	0.000787	2.4e-05	0.00082		-52.907	132310
-52.908	61529		-52.911	0.004576	1.1e-05	0.000355	2e-06	0.000368		-52.91	0.010397	8e-06	0.000502	1.7e-05	0.000527		-52.911	-0.023973	8e-06	0.000787	2.4e-05	0.00082		-52.908	145820
-52.91	58047		-52.913	0.004633	1.1e-05	0.000355	2e-06	0.000368		-52.912	0.010896	8e-06	0.000503	1.7e-05	0.000527		-52.913	-0.02678	8e-06	0.000788	2.4e-05	0.00082		-52.91	153680
-52.912	53245		-52.914	0.004534	1.1e-05	0.000355	2e-06	0.000368		-52.913	0.010652	8e-06	0.000503	1.7e-05	0.000527		-52.914	-0.03012	8e-06	0.000788	2.4e-05	0.000821		-52.912	156010
-52.913	47156		-52.916	0.00571	1.1e-05	0.000355	2e-06	0.000368		-52.915	0.008648	8e-06	0.000503	1.7e-05	0.000528		-52.916	-0.035152	8e-06	0.000788	2.4e-05	0.000821		-52.913	152810
-52.915	38160		-52.917	0.008423	1.1e-05	0.000355	2e-06	0.000368		-52.916	0.006645	8e-06	0.000503	1.7e-05	0.000528		-52.917	-0.041757	8e-06	0.000788	2.4e-05	0.000821		-52.915	145920
-52.916	25273		-52.919	0.011196	1.1e-05	0.000355	2e-06	0.000368		-52.918	0.003069	8e-06	0.000503	1.7e-05	0.000528		-52.919	-0.048178	8e-06	0.000789	2.4e-05	0.000821		-52.916	140200
-52.918	8786.3		-52.92	0.012604	1.1e-05	0.000355	2e-06	0.000369		-52.919	0.000222	8e-06	0.000503	1.7e-05	0.000528		-52.92	-0.051106	8e-06	0.000789	2.4e-05	0.000822		-52.918	137380
-52.919	-7819.1		-52.922	0.01289	1.1e-05	0.000356	2e-06	0.000369		-52.921	-0.002401	8e-06	0.000503	1.7e-05	0.000528		-52.922	-0.047725	8e-06	0.000789	2.4e-05	0.000822		-52.919	137570
-52.921	-21279		-52.923	0.013488	1.1e-05	0.000356	2e-06	0.000369		-52.922	-0.002212	8e-06	0.000504	1.7e-05	0.000528		-52.923	-0.037989	8e-06	0.000789	2.4e-05	0.000822		-52.921	137830
-52.922	-30858		-52.925	0.015108	1.1e-05	0.000356	2e-06	0.000369		-52.924	-0.000681	8e-06	0.000504	1.7e-05	0.000529		-52.925	-0.025992	8e-06	0.00079	2.4e-05	0.000822		-52.922	138420
-52.924	-38515		-52.926	0.017203	1.1e-05	0.000356	2e-06	0.000369		-52.925	0.003577	8e-06	0.000504	1.7e-05	0.000529		-52.926	-0.017204	8e-06	0.00079	2.4e-05	0.000823		-52.924	140070
-52.925	-42927		-52.928	0.019155	1.1e-05	0.000356	2e-06	0.000369		-52.927	0.00835	8e-06	0.000504	1.7e-05	0.000529		-52.928	-0.015028	8e-06	0.00079	2.4e-05	0.000823		-52.925	146220
-52.927	-39160		-52.929	0.021255	1.1e-05	0.000356	2e-06	0.000369		-52.928	0.014306	8e-06	0.000504	1.7e-05	0.000529		-52.929	-0.018774	8e-06	0.00079	2.4e-05	0.000823		-52.927	155150
-52.928	-23561		-52.931	0.023959	1.1e-05	0.000356	2e-06	0.000369		-52.93	0.018524	8e-06	0.000504	1.7e-05	0.000529		-52.931	-0.024965	8e-06	0.000791	2.4e-05	0.000823		-52.928	162380
-52.93	-1430.9		-52.932	0.026959	1.1e-05	0.000356	2e-06	0.00037		-52.931	0.021738	8e-06	0.000505	1.7e-05	0.000529		-52.932	-0.029405	8e-06	0.000791	2.4e-05	0.000824		-52.93	158420
-52.931	15892		-52.934	0.029279	1.1e-05	0.000357	2e-06	0.00037		-52.933	0.02231	8e-06	0.000505	1.7e-05	0.00053		-52.934	-0.030305	8e-06	0.000791	2.4e-05	0.000824		-52.931	139060
-52.933	19514		-52.935	0.030251	1.1e-05	0.000357	2e-06	0.00037		-52.934	0.022635	8e-06	0.000505	1.7e-05	0.00053		-52.935	-0.029415	8e-06	0.000791	2.4e-05	0.000824		-52.933	104830
-52.934	10996		-52.937	0.029882	1.1e-05	0.000357	2e-06	0.00037		-52.936	0.022278	8e-06	0.000505	1.7e-05	0.00053		-52.937	-0.030794	8e-06	0.000792	2.4e-05	0.000825		-52.934	64715
-52.936	-1632.7		-52.938	0.028528	1.1e-05	0.000357	2e-06	0.00037		-52.937	0.023394	8e-06	0.000505	1.7e-05	0.00053		-52.938	-0.035689	8e-06	0.000792	2.4e-05	0.000825		-52.936	26496
-52.937	-11560		-52.94	0.026544	1.1e-05	0.000357	2e-06	0.00037		-52.939	0.024362	8e-06	0.000505	1.7e-05	0.00053		-52.94	-0.041234	8e-06	0.000792	2.4e-05	0.000825		-52.937	-2451.8
-52.939	-18469		-52.941	0.024683	1.1e-05	0.000357	2e-06	0.00037		-52.94	0.025919	8e-06	0.000506	1.7e-05	0.00053		-52.942	-0.043982	8e-06	0.000793	2.4e-05	0.000825		-52.939	-20565
-52.94	-23608		-52.943	0.024036	1.1e-05	0.000357	2e-06	0.00037		-52.942	0.025558	8e-06	0.000506	1.7e-05	0.000531		-52.943	-0.044151	8e-06	0.000793	2.4e-05	0.000826		-52.94	-26404
-52.942	-25678		-52.944	0.025309	1.1e-05	0.000357	2e-06	0.000371		-52.943	0.024259	8e-06	0.000506	1.7e-05	0.000531		-52.945	-0.044089	8e-06	0.000793	2.4e-05	0.000826		-52.942	-23879
-52.943	-21433		-52.946	0.027695	1.1e-05	0.000357	2e-06	0.000371		-52.945	0.020886	8e-06	0.000506	1.7e-05	0.000531		-52.946	-0.043821	8e-06	0.000793	2.4e-05	0.000826		-52.943	-18387
-52.945	-12532		-52.947	0.029257	1.1e-05	0.000358	2e-06	0.000371		-52.947	0.017246	8e-06	0.000506	1.7e-05	0.000531		-52.948	-0.041028	8e-06	0.000794	2.4e-05	0.000826		-52.945	-17605
-52.946	-5748.1		-52.949	0.02841	1.1e-05	0.000358	2e-06	0.000371		-52.948	0.015064	8e-06	0.000506	1.7e-05	0.000531		-52.949	-0.034975	8e-06	0.000794	2.4e-05	0.000827		-52.946	-20776
-52.948	-7784.3		-52.951	0.02514	1.1e-05	0.000358	2e-06	0.000371		-52.95	0.012818	8e-06	0.000507	1.7e-05	0.000532		-52.951	-0.028598	8e-06	0.000794	2.4e-05	0.000827		-52.948	-22014
-52.95	-18307		-52.952	0.020338	1.1e-05	0.000358	2e-06	0.000371		-52.951	0.011753	8e-06	0.000507	1.7e-05	0.000532		-52.952	-0.024993	8e-06	0.000794	2.4e-05	0.000827		-52.95	-15803
-52.951	-31028		-52.954	0.014531	1.1e-05	0.000358	2e-06	0.000371		-52.953	0.009861	8e-06	0.000507	1.7e-05	0.000532		-52.954	-0.02459	8e-06	0.000795	2.4e-05	0.000827		-52.951	-7043.2
-52.953	-39917		-52.955	0.007848	1.1e-05	0.000358	2e-06	0.000371		-52.954	0.008905	8e-06	0.000507	1.7e-05	0.000532		-52.955	-0.025344	8e-06	0.000795	2.4e-05	0.000828		-52.953	-7679.6
-52.954	-43115		-52.957	0.000907	1.1e-05	0.000358	2e-06	0.000372		-52.956	0.007806	8e-06	0.000507	1.7e-05	0.000532		-52.957	-0.02545	8e-06	0.000795	2.4e-05	0.000828		-52.954	-21732
-52.956	-44118		-52.958	-0.004844	1.1e-05	0.000358	2e-06	0.000372		-52.957	0.008698	8e-06	0.000507	1.7e-05	0.000532		-52.958	-0.02401	8e-06	0.000795	2.4e-05	0.000828		-52.956	-43202
-52.957	-47233		-52.96	-0.008101	1.1e-05	0.000359	2e-06	0.000372		-52.959	0.00983	8e-06	0.000508	1.7e-05	0.000533		-52.96	-0.02062	8e-06	0.000796	2.4e-05	0.000829		-52.957	-62432
-52.959	-54606		-52.961	-0.008391	1.1e-05	0.000359	2e-06	0.000372		-52.96	0.012106	8e-06	0.000508	1.7e-05	0.000533		-52.961	-0.015395	8e-06	0.000796	2.4e-05	0.000829		-52.959	-77307
-52.96	-65101		-52.963	-0.006037	1.1e-05	0.000359	2e-06	0.000372		-52.962	0.013143	8e-06	0.000508	1.7e-05	0.000533		-52.963	-0.00975	8e-06	0.000796	2.4e-05	0.000829		-52.96	-91059
-52.962	-78909		-52.964	-0.001552	1.1e-05	0.000359	2e-06	0.000372		-52.963	0.014328	8e-06	0.000508	1.7e-05	0.000533		-52.964	-0.00609	8e-06	0.000796	2.4e-05	0.000829		-52.962	-107040
-52.963	-98181		-52.966	0.004486	1.1e-05	0.000359	2e-06	0.000372		-52.965	0.014002	8e-06	0.000508	1.7e-05	0.000533		-52.966	-0.006758	8e-06	0.000797	2.4e-05	0.00083		-52.963	-124580
-52.965	-123720		-52.967	0.011577	1.1e-05	0.000359	2e-06	0.000372		-52.966	0.013513	8e-06	0.000508	1.7e-05	0.000533		-52.967	-0.011457	8e-06	0.000797	2.4e-05	0.00083		-52.965	-139440
-52.966	-149820		-52.969	0.019166	1.1e-05	0.000359	2e-06	0.000373		-52.968	0.010887	8e-06	0.000509	1.7e-05	0.000534		-52.969	-0.017227	8e-06	0.000797	2.5e-05	0.00083		-52.966	-144050
-52.968	-168720		-52.97	0.026378	1.1e-05	0.000359	2e-06	0.000373		-52.969	0.008131	8e-06	0.000509	1.7e-05	0.000534		-52.97	-0.020353	8e-06	0.000797	2.5e-05	0.00083		-52.968	-130460
-52.969	-176930		-52.972	0.0317	1.1e-05	0.00036	2e-06	0.000373		-52.971	0.004838	8e-06	0.000509	1.7e-05	0.000534		-52.972	-0.020421	8e-06	0.000798	2.5e-05	0.000831		-52.969	-97680
-52.971	-176700		-52.973	0.033844	1.1e-05	0.00036	2e-06	0.000373		-52.972	0.00364	8e-06	0.000509	1.7e-05	0.000534		-52.973	-0.02058	8e-06	0.000798	2.5e-05	0.000831		-52.971	-53258
-52.972	-169180		-52.975	0.032949	1.1e-05	0.00036	2e-06	0.000373		-52.974	0.003396	8e-06	0.000509	1.7e-05	0.000534		-52.975	-0.023487	8e-06	0.000798	2.5e-05	0.000831		-52.972	-8305.7
-52.974	-153570		-52.976	0.030916	1.1e-05	0.00036	2e-06	0.000373		-52.975	0.005548	8e-06	0.000509	1.7e-05	0.000534		-52.976	-0.027804	8e-06	0.000798	2.5e-05	0.000831		-52.974	31617
-52.975	-131250		-52.978	0.029865	1.1e-05	0.00036	2e-06	0.000373		-52.977	0.00888	8e-06	0.000509	1.7e-05	0.000535		-52.978	-0.030701	8e-06	0.000799	2.5e-05	0.000832		-52.975	64740
-52.977	-108710		-52.979	0.030616	1.1e-05	0.00036	2e-06	0.000373		-52.978	0.01514	8e-06	0.00051	1.7e-05	0.000535		-52.98	-0.031195	8e-06	0.000799	2.5e-05	0.000832		-52.977	91997
-52.978	-90720		-52.981	0.032338	1.1e-05	0.00036	2e-06	0.000374		-52.98	0.021792	8e-06	0.00051	1.7e-05	0.000535		-52.981	-0.030345	8e-06	0.000799	2.5e-05	0.000832		-52.978	114930
-52.98	-76470		-52.982	0.033749	1.1e-05	0.00036	2e-06	0.000374		-52.981	0.028205	8e-06	0.00051	1.7e-05	0.000535		-52.983	-0.028745	8e-06	0.000799	2.5e-05	0.000833		-52.98	138740
-52.981	-62446		-52.984	0.034026	1.1e-05	0.000361	2e-06	0.000374		-52.983	0.031206	8e-06	0.00051	1.7e-05	0.000535		-52.984	-0.026147	8e-06	0.0008	2.5e-05	0.000833		-52.981	162800
-52.983	-48936		-52.985	0.033071	1.1e-05	0.000361	2e-06	0.000374		-52.985	0.031681	8e-06	0.00051	1.7e-05	0.000535		-52.986	-0.024203	8e-06	0.0008	2.5e-05	0.000833		-52.983	177090
-52.984	-38182		-52.987	0.030855	1.1e-05	0.000361	2e-06	0.000374		-52.986	0.031544	8e-06	0.00051	1.7e-05	0.000536		-52.987	-0.024994	8e-06	0.0008	2.5e-05	0.000833		-52.984	164760
-52.986	-31281		-52.989	0.027422	1.1e-05	0.000361	2e-06	0.000374		-52.988	0.029807	8e-06	0.000511	1.7e-05	0.000536		-52.989	-0.028395	8e-06	0.0008	2.5e-05	0.000834		-52.986	120920
-52.988	-28072		-52.99	0.02338	1.1e-05	0.000361	2e-06	0.000374		-52.989	0.028137	8e-06	0.000511	1.7e-05	0.000536		-52.99	-0.031642	8e-06	0.000801	2.5e-05	0.000834		-52.988	57430
-52.989	-29933		-52.992	0.020039	1.1e-05	0.000361	2e-06	0.000375		-52.991	0.025198	8e-06	0.000511	1.7e-05	0.000536		-52.992	-0.032748	9e-06	0.000801	2.5e-05	0.000834		-52.989	-4086.9
-52.991	-37660		-52.993	0.018246	1.1e-05	0.000361	2e-06	0.000375		-52.992	0.023147	8e-06	0.000511	1.7e-05	0.000536		-52.993	-0.031142	9e-06	0.000801	2.5e-05	0.000834		-52.991	-45034
-52.992	-46166		-52.995	0.016889	1.1e-05	0.000361	2e-06	0.000375		-52.994	0.020369	8e-06	0.000511	1.7e-05	0.000537		-52.995	-0.025834	9e-06	0.000801	2.5e-05	0.000835		-52.992	-60773
-52.994	-47528		-52.996	0.013624	1.1e-05	0.000362	2e-06	0.000375		-52.995	0.017885	8e-06	0.000511	1.7e-05	0.000537		-52.996	-0.014927	9e-06	0.000802	2.5e-05	0.000835		-52.994	-56691
-52.995	-39239		-52.998	0.007587	1.1e-05	0.000362	2e-06	0.000375		-52.997	0.013721	8e-06	0.000512	1.7e-05	0.000537		-52.998	0.000526	9e-06	0.000802	2.5e-05	0.000835		-52.995	-46229
-52.997	-29742		-52.999	0.00092	1.1e-05	0.000362	2e-06	0.000375		-52.998	0.010194	8e-06	0.000512	1.7e-05	0.000537		-52.999	0.015768	9e-06	0.000802	2.5e-05	0.000835		-52.997	-38920
-52.998	-30745		-53.001	-0.003283	1.1e-05	0.000362	2e-06	0.000375		-53	0.006982	8e-06	0.000512	1.7e-05	0.000537		-53.001	0.026035	9e-06	0.000803	2.5e-05	0.000836		-52.998	-36485
-53	-46012		-53.002	-0.004037	1.1e-05	0.000362	2e-06	0.000375		-53.001	0.006596	8e-06	0.000512	1.7e-05	0.000537		-53.002	0.030647	9e-06	0.000803	2.5e-05	0.000836		-53	-31357
-53.001	-66693		-53.004	-0.003094	1.1e-05	0.000362	2e-06	0.000376		-53.003	0.007359	8e-06	0.000512	1.7e-05	0.000538		-53.004	0.031418	9e-06	0.000803	2.5e-05	0.000836		-53.001	-19901
-53.003	-80742		-53.005	-0.002652	1.1e-05	0.000362	2e-06	0.000376		-53.004	0.009716	8e-06	0.000512	1.7e-05	0.000538		-53.005	0.029351	9e-06	0.000803	2.5e-05	0.000836		-53.003	-7521.8
-53.004	-83836		-53.007	-0.003453	1.1e-05	0.000362	2e-06	0.000376		-53.006	0.010504	8e-06	0.000513	1.7e-05	0.000538		-53.007	0.024773	9e-06	0.000804	2.5e-05	0.000837		-53.004	-7320.1
-53.006	-81821		-53.008	-0.004946	1.1e-05	0.000363	2e-06	0.000376		-53.007	0.009583	8e-06	0.000513	1.7e-05	0.000538		-53.008	0.019683	9e-06	0.000804	2.5e-05	0.000837		-53.006	-26580
-53.007	-80618		-53.01	-0.006599	1.1e-05	0.000363	2e-06	0.000376		-53.009	0.005015	8e-06	0.000513	1.8e-05	0.000538		-53.01	0.016471	9e-06	0.000804	2.5e-05	0.000837		-53.007	-61401
-53.009	-78578		-53.011	-0.008412	1.1e-05	0.000363	2e-06	0.000376		-53.01	-0.000497	8e-06	0.000513	1.8e-05	0.000538		-53.011	0.01596	9e-06	0.000804	2.5e-05	0.000837		-53.009	-97218
-53.01	-68180		-53.013	-0.010797	1.1e-05	0.000363	2e-06	0.000376		-53.012	-0.006417	8e-06	0.000513	1.8e-05	0.000539		-53.013	0.016637	9e-06	0.000805	2.5e-05	0.000838		-53.01	-118140
-53.012	-45682		-53.014	-0.013886	1.1e-05	0.000363	2e-06	0.000376		-53.013	-0.009944	8e-06	0.000513	1.8e-05	0.000539		-53.014	0.017257	9e-06	0.000805	2.5e-05	0.000838		-53.012	-114490
-53.013	-15408		-53.016	-0.017531	1.1e-05	0.000363	2e-06	0.000377		-53.015	-0.012399	8e-06	0.000514	1.8e-05	0.000539		-53.016	0.01743	9e-06	0.000805	2.5e-05	0.000838		-53.013	-88862
-53.015	12348		-53.017	-0.021528	1.1e-05	0.000363	2e-06	0.000377		-53.016	-0.012719	8e-06	0.000514	1.8e-05	0.000539		-53.018	0.01705	9e-06	0.000805	2.5e-05	0.000839		-53.015	-54751
-53.016	28643		-53.019	-0.026059	1.1e-05	0.000363	2e-06	0.000377		-53.018	-0.012799	8e-06	0.000514	1.8e-05	0.000539		-53.019	0.015514	9e-06	0.000806	2.5e-05	0.000839		-53.016	-27361
-53.018	31576		-53.02	-0.030958	1.1e-05	0.000364	2e-06	0.000377		-53.019	-0.011467	8e-06	0.000514	1.8e-05	0.000539		-53.021	0.012707	9e-06	0.000806	2.5e-05	0.000839		-53.018	-11288
-53.019	28637		-53.022	-0.035137	1.1e-05	0.000364	2e-06	0.000377		-53.021	-0.010418	8e-06	0.000514	1.8e-05	0.00054		-53.022	0.009788	9e-06	0.000806	2.5e-05	0.000839		-53.019	5210.9
-53.021	29119		-53.023	-0.037285	1.1e-05	0.000364	2e-06	0.000377		-53.023	-0.008989	8e-06	0.000514	1.8e-05	0.00054		-53.024	0.008213	9e-06	0.000806	2.5e-05	0.00084		-53.021	38589
-53.022	33404		-53.025	-0.037663	1.1e-05	0.000364	2e-06	0.000377		-53.024	-0.006271	8e-06	0.000515	1.8e-05	0.00054		-53.025	0.008631	9e-06	0.000807	2.5e-05	0.00084		-53.022	92982
-53.024	30409		-53.027	-0.038005	1.1e-05	0.000364	2e-06	0.000378		-53.026	-0.004324	8e-06	0.000515	1.8e-05	0.00054		-53.027	0.010164	9e-06	0.000807	2.5e-05	0.00084		-53.024	150210
-53.025	10930		-53.028	-0.039041	1.1e-05	0.000364	2e-06	0.000378		-53.027	-0.002895	8e-06	0.000515	1.8e-05	0.00054		-53.028	0.011403	9e-06	0.000807	2.5e-05	0.00084		-53.025	183710
-53.027	-20623		-53.03	-0.039063	1.1e-05	0.000364	2e-06	0.000378		-53.029	-0.005242	8e-06	0.000515	1.8e-05	0.000541		-53.03	0.011918	9e-06	0.000807	2.5e-05	0.000841		-53.027	176230
-53.029	-50244		-53.031	-0.035789	1.1e-05	0.000364	2e-06	0.000378		-53.03	-0.010339	8e-06	0.000515	1.8e-05	0.000541		-53.031	0.012972	9e-06	0.000808	2.5e-05	0.000841		-53.029	131630
-53.03	-69026		-53.033	-0.029325	1.1e-05	0.000365	2e-06	0.000378		-53.032	-0.018433	8e-06	0.000515	1.8e-05	0.000541		-53.033	0.01561	9e-06	0.000808	2.5e-05	0.000841		-53.03	67633
-53.032	-77892		-53.034	-0.022012	1.1e-05	0.000365	2e-06	0.000378		-53.033	-0.025148	8e-06	0.000516	1.8e-05	0.000541		-53.034	0.018345	9e-06	0.000808	2.5e-05	0.000842		-53.032	2458
-53.033	-78868		-53.036	-0.016323	1.1e-05	0.000365	2e-06	0.000378		-53.035	-0.029814	8e-06	0.000516	1.8e-05	0.000541		-53.036	0.017904	9e-06	0.000808	2.5e-05	0.000842		-53.033	-49413
-53.035	-70459		-53.037	-0.01341	1.1e-05	0.000365	2e-06	0.000378		-53.036	-0.030318	8e-06	0.000516	1.8e-05	0.000541		-53.037	0.01245	9e-06	0.000809	2.5e-05	0.000842		-53.035	-84594
-53.036	-51353		-53.039	-0.013409	1.1e-05	0.000365	2e-06	0.000379		-53.038	-0.029574	8e-06	0.000516	1.8e-05	0.000542		-53.039	0.003475	9e-06	0.000809	2.5e-05	0.000842		-53.036	-106360
-53.038	-24174		-53.04	-0.015489	1.1e-05	0.000365	2e-06	0.000379		-53.039	-0.027768	8e-06	0.000516	1.8e-05	0.000542		-53.04	-0.005154	9e-06	0.000809	2.5e-05	0.000843		-53.038	-123070
-53.039	8537.8		-53.042	-0.018024	1.1e-05	0.000365	2e-06	0.000379		-53.041	-0.027683	8e-06	0.000516	1.8e-05	0.000542		-53.042	-0.010809	9e-06	0.00081	2.5e-05	0.000843		-53.039	-135750
-53.041	44775		-53.043	-0.019449	1.1e-05	0.000365	2e-06	0.000379		-53.042	-0.028072	8e-06	0.000517	1.8e-05	0.000542		-53.043	-0.012741	9e-06	0.00081	2.5e-05	0.000843		-53.041	-142270
-53.042	77806		-53.045	-0.019282	1.1e-05	0.000366	2e-06	0.000379		-53.044	-0.030014	8e-06	0.000517	1.8e-05	0.000542		-53.045	-0.011919	9e-06	0.00081	2.5e-05	0.000844		-53.042	-140120
-53.044	94428		-53.046	-0.017282	1.1e-05	0.000366	2e-06	0.000379		-53.045	-0.031529	8e-06	0.000517	1.8e-05	0.000542		-53.046	-0.01011	9e-06	0.00081	2.5e-05	0.000844		-53.044	-135320
-53.045	86269		-53.048	-0.012701	1.1e-05	0.000366	2e-06	0.000379		-53.047	-0.03352	8e-06	0.000517	1.8e-05	0.000543		-53.048	-0.009117	9e-06	0.000811	2.5e-05	0.000844		-53.045	-131370
-53.047	60005		-53.049	-0.005368	1.1e-05	0.000366	2e-06	0.00038		-53.048	-0.034034	8e-06	0.000517	1.8e-05	0.000543		-53.049	-0.008943	9e-06	0.000811	2.5e-05	0.000844		-53.047	-127430
-53.048	33737		-53.051	0.002626	1.1e-05	0.000366	2e-06	0.00038		-53.05	-0.034744	8e-06	0.000517	1.8e-05	0.000543		-53.051	-0.007599	9e-06	0.000811	2.5e-05	0.000845		-53.048	-117030
-53.05	22124		-53.052	0.008245	1.1e-05	0.000366	2e-06	0.00038		-53.051	-0.034887	8e-06	0.000518	1.8e-05	0.000543		-53.052	-0.002625	9e-06	0.000811	2.5e-05	0.000845		-53.05	-100940
-53.051	28270		-53.054	0.010444	1.1e-05	0.000366	2e-06	0.00038		-53.053	-0.035932	8e-06	0.000518	1.8e-05	0.000543		-53.054	0.006462	9e-06	0.000812	2.5e-05	0.000845		-53.051	-82990
-53.053	45818		-53.055	0.010925	1.1e-05	0.000366	2e-06	0.00038		-53.054	-0.034926	8e-06	0.000518	1.8e-05	0.000543		-53.056	0.018527	9e-06	0.000812	2.5e-05	0.000845		-53.053	-67791
-53.054	65214		-53.057	0.011517	1.1e-05	0.000367	2e-06	0.00038		-53.056	-0.031586	8e-06	0.000518	1.8e-05	0.000544		-53.057	0.032482	9e-06	0.000812	2.5e-05	0.000846		-53.054	-53807
-53.056	77041		-53.058	0.012622	1.1e-05	0.000367	2e-06	0.00038		-53.057	-0.02454	8e-06	0.000518	1.8e-05	0.000544		-53.059	0.047409	9e-06	0.000812	2.5e-05	0.000846		-53.056	-42612
-53.057	76375		-53.06	0.014077	1.1e-05	0.000367	2e-06	0.00038		-53.059	-0.017514	8e-06	0.000518	1.8e-05	0.000544		-53.06	0.061651	9e-06	0.000813	2.5e-05	0.000846		-53.057	-38131
-53.059	66799		-53.061	0.016062	1.1e-05	0.000367	2e-06	0.000381		-53.061	-0.011961	8e-06	0.000519	1.8e-05	0.000544		-53.062	0.071925	9e-06	0.000813	2.5e-05	0.000847		-53.059	-46015
-53.06	59722		-53.063	0.018013	1.1e-05	0.000367	2e-06	0.000381		-53.062	-0.007389	8e-06	0.000519	1.8e-05	0.000544		-53.063	0.075085	9e-06	0.000813	2.5e-05	0.000847		-53.06	-63723
-53.062	64880		-53.065	0.018215	1.1e-05	0.000367	2e-06	0.000381		-53.064	-0.004679	8e-06	0.000519	1.8e-05	0.000545		-53.065	0.070293	9e-06	0.000813	2.5e-05	0.000847		-53.062	-84412
-53.063	81461		-53.066	0.015574	1.1e-05	0.000367	2e-06	0.000381		-53.065	-0.002395	8e-06	0.000519	1.8e-05	0.000545		-53.066	0.059829	9e-06	0.000814	2.5e-05	0.000847		-53.063	-100510
-53.065	98806		-53.068	0.011325	1.1e-05	0.000368	2e-06	0.000381		-53.067	-0.003255	8e-06	0.000519	1.8e-05	0.000545		-53.068	0.047408	9e-06	0.000814	2.5e-05	0.000848		-53.065	-110980
-53.067	107190		-53.069	0.007994	1.1e-05	0.000368	2e-06	0.000381		-53.068	-0.006157	8e-06	0.000519	1.8e-05	0.000545		-53.069	0.036468	9e-06	0.000814	2.5e-05	0.000848		-53.067	-117070
-53.068	105350		-53.071	0.006706	1.1e-05	0.000368	2e-06	0.000381		-53.07	-0.011214	8e-06	0.00052	1.8e-05	0.000545		-53.071	0.028094	9e-06	0.000815	2.5e-05	0.000848		-53.068	-118940
-53.07	97078		-53.072	0.00639	1.1e-05	0.000368	2e-06	0.000382		-53.071	-0.014203	8e-06	0.00052	1.8e-05	0.000545		-53.072	0.021755	9e-06	0.000815	2.5e-05	0.000848		-53.07	-115100
-53.071	83902		-53.074	0.005095	1.1e-05	0.000368	2e-06	0.000382		-53.073	-0.014595	8e-06	0.00052	1.8e-05	0.000546		-53.074	0.016403	9e-06	0.000815	2.5e-05	0.000849		-53.071	-104990
-53.073	64054		-53.075	0.001917	1.1e-05	0.000368	2e-06	0.000382		-53.074	-0.010527	8e-06	0.00052	1.8e-05	0.000546		-53.075	0.012969	9e-06	0.000815	2.5e-05	0.000849		-53.073	-92366
-53.074	38649		-53.077	-0.002533	1.1e-05	0.000368	2e-06	0.000382		-53.076	-0.00488	8e-06	0.00052	1.8e-05	0.000546		-53.077	0.01386	9e-06	0.000816	2.5e-05	0.000849		-53.074	-82959
-53.076	13912		-53.078	-0.006492	1.1e-05	0.000368	2e-06	0.000382		-53.077	0.001535	8e-06	0.00052	1.8e-05	0.000546		-53.078	0.021131	9e-06	0.000816	2.5e-05	0.000849		-53.076	-81526
-53.077	-2805.6		-53.08	-0.008163	1.1e-05	0.000369	2e-06	0.000382		-53.079	0.005594	8e-06	0.000521	1.8e-05	0.000546		-53.08	0.033395	9e-06	0.000816	2.5e-05	0.00085		-53.077	-90459
-53.079	-7446.8		-53.081	-0.006658	1.1e-05	0.000369	2e-06	0.000382		-53.08	0.008466	8e-06	0.000521	1.8e-05	0.000546		-53.081	0.047126	9e-06	0.000816	2.5e-05	0.00085		-53.079	-108020
-53.08	1291		-53.083	-0.002369	1.1e-05	0.000369	2e-06	0.000382		-53.082	0.009446	8e-06	0.000521	1.8e-05	0.000547		-53.083	0.059156	9e-06	0.000817	2.5e-05	0.00085		-53.08	-127960
-53.082	22122		-53.084	0.003582	1.1e-05	0.000369	2e-06	0.000383		-53.083	0.011045	8e-06	0.000521	1.8e-05	0.000547		-53.084	0.06895	9e-06	0.000817	2.5e-05	0.000851		-53.082	-140970
-53.083	49901		-53.086	0.009724	1.1e-05	0.000369	2e-06	0.000383		-53.085	0.012935	8e-06	0.000521	1.8e-05	0.000547		-53.086	0.07653	9e-06	0.000817	2.5e-05	0.000851		-53.083	-143920
-53.085	76897		-53.087	0.014453	1.1e-05	0.000369	2e-06	0.000383		-53.086	0.017185	8e-06	0.000521	1.8e-05	0.000547		-53.087	0.080342	9e-06	0.000817	2.5e-05	0.000851		-53.085	-141910
-53.086	98628		-53.089	0.016214	1.1e-05	0.000369	2e-06	0.000383		-53.088	0.021413	8e-06	0.000522	1.8e-05	0.000547		-53.089	0.077407	9e-06	0.000818	2.5e-05	0.000851		-53.086	-143560
-53.088	115530		-53.09	0.014622	1.1e-05	0.000369	2e-06	0.000383		-53.089	0.024674	8e-06	0.000522	1.8e-05	0.000548		-53.09	0.06703	9e-06	0.000818	2.5e-05	0.000852		-53.088	-149030
-53.089	128440		-53.092	0.011038	1.1e-05	0.00037	2e-06	0.000383		-53.091	0.023628	8e-06	0.000522	1.8e-05	0.000548		-53.092	0.052304	9e-06	0.000818	2.5e-05	0.000852		-53.089	-153310
-53.091	135540		-53.093	0.00791	1.1e-05	0.00037	2e-06	0.000383		-53.092	0.020371	8e-06	0.000522	1.8e-05	0.000548		-53.094	0.038424	9e-06	0.000819	2.5e-05	0.000852		-53.091	-152690
-53.092	136620		-53.095	0.00653	1.1e-05	0.00037	2e-06	0.000384		-53.094	0.015696	8e-06	0.000522	1.8e-05	0.000548		-53.095	0.029445	9e-06	0.000819	2.5e-05	0.000853		-53.092	-151380
-53.094	135170		-53.096	0.005803	1.1e-05	0.00037	2e-06	0.000384		-53.095	0.012518	8e-06	0.000522	1.8e-05	0.000548		-53.097	0.026474	9e-06	0.000819	2.5e-05	0.000853		-53.094	-151280
-53.095	132780		-53.098	0.00324	1.1e-05	0.00037	2e-06	0.000384		-53.097	0.009184	8e-06	0.000523	1.8e-05	0.000548		-53.098	0.028192	9e-06	0.000819	2.5e-05	0.000853		-53.095	-149260
-53.097	124250		-53.099	-0.002407	1.1e-05	0.00037	2e-06	0.000384		-53.099	0.006003	8e-06	0.000523	1.8e-05	0.000549		-53.1	0.031295	9e-06	0.00082	2.5e-05	0.000853		-53.097	-138000
-53.098	104040		-53.101	-0.010219	1.1e-05	0.00037	2e-06	0.000384		-53.1	0.004286	8e-06	0.000523	1.8e-05	0.000549		-53.101	0.032594	9e-06	0.00082	2.5e-05	0.000854		-53.098	-118490
-53.1	75046		-53.103	-0.018582	1.1e-05	0.000371	2e-06	0.000384		-53.102	0.00288	8e-06	0.000523	1.8e-05	0.000549		-53.103	0.030512	9e-06	0.00082	2.5e-05	0.000854		-53.1	-99169
-53.101	46662		-53.104	-0.027133	1.1e-05	0.000371	2e-06	0.000384		-53.103	0.002687	8e-06	0.000523	1.8e-05	0.000549		-53.104	0.026517	9e-06	0.00082	2.5e-05	0.000854		-53.101	-92931
-53.103	24958		-53.106	-0.03603	1.1e-05	0.000371	2e-06	0.000385		-53.105	0.001014	8e-06	0.000524	1.8e-05	0.000549		-53.106	0.023255	9e-06	0.000821	2.5e-05	0.000855		-53.103	-103070
-53.105	9947.6		-53.107	-0.043983	1.1e-05	0.000371	2e-06	0.000385		-53.106	-0.00066	8e-06	0.000524	1.8e-05	0.00055		-53.107	0.022307	9e-06	0.000821	2.5e-05	0.000855		-53.105	-120550
-53.106	1222.2		-53.109	-0.048428	1.1e-05	0.000371	2e-06	0.000385		-53.108	-0.00263	8e-06	0.000524	1.8e-05	0.00055		-53.109	0.022877	9e-06	0.000821	2.5e-05	0.000855		-53.106	-128440
-53.108	530.2		-53.11	-0.047807	1.1e-05	0.000371	2e-06	0.000385		-53.109	-0.002407	8e-06	0.000524	1.8e-05	0.00055		-53.11	0.023903	9e-06	0.000821	2.5e-05	0.000855		-53.108	-115360
-53.109	7622		-53.112	-0.042807	1.1e-05	0.000371	2e-06	0.000385		-53.111	-0.001592	8e-06	0.000524	1.8e-05	0.00055		-53.112	0.025607	9e-06	0.000822	2.5e-05	0.000856		-53.109	-87040
-53.111	17586		-53.113	-0.034753	1.1e-05	0.000371	2e-06	0.000385		-53.112	0.000342	8e-06	0.000524	1.8e-05	0.00055		-53.113	0.030327	9e-06	0.000822	2.5e-05	0.000856		-53.111	-56416
-53.112	24830		-53.115	-0.024631	1.1e-05	0.000372	2e-06	0.000385		-53.114	0.000846	8e-06	0.000525	1.8e-05	0.00055		-53.115	0.040018	9e-06	0.000822	2.5e-05	0.000856		-53.112	-33397
-53.114	27621		-53.116	-0.014126	1.1e-05	0.000372	2e-06	0.000385		-53.115	0.000737	8e-06	0.000525	1.8e-05	0.000551		-53.116	0.053928	9e-06	0.000822	2.5e-05	0.000856		-53.114	-19938
-53.115	28478		-53.118	-0.006487	1.1e-05	0.000372	2e-06	0.000386		-53.117	-0.001308	8e-06	0.000525	1.8e-05	0.000551		-53.118	0.067575	9e-06	0.000823	2.5e-05	0.000857		-53.115	-18251
-53.117	32013		-53.119	-0.004314	1.1e-05	0.000372	2e-06	0.000386		-53.118	-0.003114	8e-06	0.000525	1.8e-05	0.000551		-53.119	0.075582	9e-06	0.000823	2.5e-05	0.000857		-53.117	-28006
-53.118	42255		-53.121	-0.00706	1.1e-05	0.000372	2e-06	0.000386		-53.12	-0.005386	8e-06	0.000525	1.8e-05	0.000551		-53.121	0.07557	9e-06	0.000823	2.5e-05	0.000857		-53.118	-40943
-53.12	58927		-53.122	-0.01139	1.1e-05	0.000372	2e-06	0.000386		-53.121	-0.006232	8e-06	0.000525	1.8e-05	0.000551		-53.122	0.070035	9e-06	0.000823	2.5e-05	0.000857		-53.12	-42695
-53.121	75885		-53.124	-0.014441	1.1e-05	0.000372	2e-06	0.000386		-53.123	-0.006869	8e-06	0.000526	1.8e-05	0.000552		-53.124	0.063038	9e-06	0.000824	2.5e-05	0.000858		-53.121	-28823
-53.123	85884		-53.125	-0.015433	1.1e-05	0.000372	2e-06	0.000386		-53.124	-0.00571	8e-06	0.000526	1.8e-05	0.000552		-53.125	0.056306	9e-06	0.000824	2.5e-05	0.000858		-53.123	-9837.1
-53.124	87741		-53.127	-0.015014	1.1e-05	0.000373	2e-06	0.000386		-53.126	-0.004503	8e-06	0.000526	1.8e-05	0.000552		-53.127	0.048032	9e-06	0.000824	2.5e-05	0.000858		-53.124	1686.8
-53.126	86665		-53.128	-0.013873	1.1e-05	0.000373	2e-06	0.000386		-53.127	-0.002578	8e-06	0.000526	1.8e-05	0.000552		-53.128	0.036458	9e-06	0.000824	2.5e-05	0.000859		-53.126	4207.6
-53.127	87265		-53.13	-0.01247	1.1e-05	0.000373	2e-06	0.000387		-53.129	-0.002179	8e-06	0.000526	1.8e-05	0.000552		-53.13	0.022748	9e-06	0.000825	2.5e-05	0.000859		-53.127	2726.7
-53.129	88901		-53.131	-0.010851	1.1e-05	0.000373	2e-06	0.000387		-53.13	-0.002138	8e-06	0.000526	1.8e-05	0.000552		-53.131	0.010508	9e-06	0.000825	2.5e-05	0.000859		-53.129	-3432.3
-53.13	88883		-53.133	-0.008928	1.1e-05	0.000373	2e-06	0.000387		-53.132	-0.003845	8e-06	0.000527	1.8e-05	0.000553		-53.133	0.001767	9e-06	0.000825	2.5e-05	0.00086		-53.13	-18833
-53.132	87618		-53.134	-0.007006	1.1e-05	0.000373	2e-06	0.000387		-53.133	-0.005734	8e-06	0.000527	1.8e-05	0.000553		-53.135	-0.004677	9e-06	0.000826	2.5e-05	0.00086		-53.132	-44225
-53.133	88707		-53.136	-0.006151	1.1e-05	0.000373	2e-06	0.000387		-53.135	-0.009195	8e-06	0.000527	1.8e-05	0.000553		-53.136	-0.010717	9e-06	0.000826	2.5e-05	0.00086		-53.133	-72842
-53.135	95435		-53.137	-0.007068	1.1e-05	0.000373	2e-06	0.000387		-53.136	-0.012328	8e-06	0.000527	1.8e-05	0.000553		-53.138	-0.015843	9e-06	0.000826	2.5e-05	0.00086		-53.135	-97121
-53.136	108100		-53.139	-0.009167	1.1e-05	0.000374	2e-06	0.000387		-53.138	-0.015705	8e-06	0.000527	1.8e-05	0.000553		-53.139	-0.017334	9e-06	0.000826	2.5e-05	0.000861		-53.136	-106940
-53.138	123230		-53.14	-0.011273	1.1e-05	0.000374	2e-06	0.000388		-53.14	-0.017843	8e-06	0.000528	1.8e-05	0.000554		-53.141	-0.013991	9e-06	0.000827	2.5e-05	0.000861		-53.138	-91655
-53.139	133900		-53.142	-0.013142	1.1e-05	0.000374	2e-06	0.000388		-53.141	-0.018004	8e-06	0.000528	1.8e-05	0.000554		-53.142	-0.007047	9e-06	0.000827	2.5e-05	0.000861		-53.139	-44840
-53.141	132930		-53.144	-0.015053	1.1e-05	0.000374	2e-06	0.000388		-53.143	-0.018995	8e-06	0.000528	1.8e-05	0.000554		-53.144	0.001941	9e-06	0.000827	2.5e-05	0.000862		-53.141	22968
-53.143	118460		-53.145	-0.016369	1.1e-05	0.000374	2e-06	0.000388		-53.144	-0.020816	8e-06	0.000528	1.8e-05	0.000554		-53.145	0.013021	9e-06	0.000827	2.5e-05	0.000862		-53.143	92282
-53.144	96268		-53.147	-0.015503	1.1e-05	0.000374	2e-06	0.000388		-53.146	-0.025088	8e-06	0.000528	1.8e-05	0.000554		-53.147	0.025651	9e-06	0.000828	2.5e-05	0.000862		-53.144	149100
-53.146	74497		-53.148	-0.011782	1.1e-05	0.000374	2e-06	0.000388		-53.147	-0.029033	8e-06	0.000528	1.8e-05	0.000554		-53.148	0.036571	9e-06	0.000828	2.5e-05	0.000862		-53.146	189150
-53.147	56037		-53.15	-0.006538	1.1e-05	0.000375	2e-06	0.000388		-53.149	-0.032323	8e-06	0.000529	1.8e-05	0.000555		-53.15	0.041269	9e-06	0.000828	2.5e-05	0.000863		-53.147	213330
-53.149	38045		-53.151	-0.001651	1.1e-05	0.000375	2e-06	0.000389		-53.15	-0.032549	8e-06	0.000529	1.8e-05	0.000555		-53.151	0.038408	9e-06	0.000829	2.5e-05	0.000863		-53.149	218080
-53.15	18800		-53.153	0.001833	1.1e-05	0.000375	2e-06	0.000389		-53.152	-0.030941	8e-06	0.000529	1.8e-05	0.000555		-53.153	0.030517	9e-06	0.000829	2.5e-05	0.000863		-53.15	206770
-53.152	2197.3		-53.154	0.003657	1.1e-05	0.000375	2e-06	0.000389		-53.153	-0.025929	8e-06	0.000529	1.8e-05	0.000555		-53.154	0.021524	9e-06	0.000829	2.5e-05	0.000863		-53.152	188680
-53.153	-7094.5		-53.156	0.003662	1.1e-05	0.000375	2e-06	0.000389		-53.155	-0.019108	8e-06	0.000529	1.8e-05	0.000555		-53.156	0.014044	9e-06	0.000829	2.5e-05	0.000864		-53.153	173380
-53.155	-10485		-53.157	0.002192	1.1e-05	0.000375	2e-06	0.000389		-53.156	-0.010425	8e-06	0.000529	1.8e-05	0.000555		-53.157	0.009706	9e-06	0.00083	2.5e-05	0.000864		-53.155	156110
-53.156	-14474		-53.159	0.000287	1.1e-05	0.000375	2e-06	0.000389		-53.158	-0.003749	8e-06	0.00053	1.8e-05	0.000556		-53.159	0.009367	9e-06	0.00083	2.5e-05	0.000864		-53.156	130370
-53.158	-22988		-53.16	-0.001315	1.1e-05	0.000375	2e-06	0.000389		-53.159	0.000559	8e-06	0.00053	1.8e-05	0.000556		-53.16	0.012749	9e-06	0.00083	2.6e-05	0.000865		-53.158	98311
-53.159	-34495		-53.162	-0.00341	1.1e-05	0.000376	2e-06	0.00039		-53.161	0.001303	8e-06	0.00053	1.8e-05	0.000556		-53.162	0.017721	9e-06	0.000831	2.6e-05	0.000865		-53.159	74807
-53.161	-46205		-53.163	-0.00762	1.1e-05	0.000376	2e-06	0.00039		-53.162	0.001254	8e-06	0.00053	1.8e-05	0.000556		-53.163	0.02271	9e-06	0.000831	2.6e-05	0.000865		-53.161	66063
-53.162	-57011		-53.165	-0.014481	1.1e-05	0.000376	2e-06	0.00039		-53.164	-0.000411	8e-06	0.00053	1.8e-05	0.000556		-53.165	0.027904	9e-06	0.000831	2.6e-05	0.000865		-53.162	65052
-53.164	-63755		-53.166	-0.022561	1.1e-05	0.000376	2e-06	0.00039		-53.165	-0.003034	8e-06	0.00053	1.8e-05	0.000557		-53.166	0.035259	9e-06	0.000831	2.6e-05	0.000866		-53.164	57490
-53.165	-59842		-53.168	-0.030034	1.1e-05	0.000376	2e-06	0.00039		-53.167	-0.008846	8e-06	0.000531	1.8e-05	0.000557		-53.168	0.045859	9e-06	0.000832	2.6e-05	0.000866		-53.165	40928
-53.167	-42040		-53.169	-0.036247	1.1e-05	0.000376	2e-06	0.00039		-53.168	-0.015967	8e-06	0.000531	1.8e-05	0.000557		-53.169	0.058873	9e-06	0.000832	2.6e-05	0.000866		-53.167	21669
-53.168	-17747		-53.171	-0.041655	1.2e-05	0.000376	2e-06	0.00039		-53.17	-0.024031	8e-06	0.000531	1.8e-05	0.000557		-53.171	0.07103	9e-06	0.000832	2.6e-05	0.000867		-53.168	8937.5
-53.17	-400.06		-53.172	-0.046231	1.2e-05	0.000377	2e-06	0.00039		-53.171	-0.029354	8e-06	0.000531	1.8e-05	0.000557		-53.173	0.07863	9e-06	0.000832	2.6e-05	0.000867		-53.17	4985.4
-53.171	1889.6		-53.174	-0.048952	1.2e-05	0.000377	2e-06	0.000391		-53.173	-0.031727	8e-06	0.000531	1.8e-05	0.000558		-53.174	0.080173	9e-06	0.000833	2.6e-05	0.000867		-53.171	8904
-53.173	-8625.2		-53.175	-0.048702	1.2e-05	0.000377	2e-06	0.000391		-53.174	-0.029692	8e-06	0.000531	1.8e-05	0.000558		-53.176	0.07753	9e-06	0.000833	2.6e-05	0.000867		-53.173	14833
-53.174	-25023		-53.177	-0.045744	1.2e-05	0.000377	2e-06	0.000391		-53.176	-0.026566	8e-06	0.000532	1.8e-05	0.000558		-53.177	0.074372	9e-06	0.000833	2.6e-05	0.000868		-53.174	16652
-53.176	-41687		-53.178	-0.041418	1.2e-05	0.000377	2e-06	0.000391		-53.178	-0.024087	8e-06	0.000532	1.8e-05	0.000558		-53.179	0.072332	9e-06	0.000834	2.6e-05	0.000868		-53.176	11827
-53.177	-55414		-53.18	-0.036881	1.2e-05	0.000377	2e-06	0.000391		-53.179	-0.023067	8e-06	0.000532	1.8e-05	0.000558		-53.18	0.07016	9e-06	0.000834	2.6e-05	0.000868		-53.177	8744.6
-53.179	-64174		-53.182	-0.032075	1.2e-05	0.000377	2e-06	0.000391		-53.181	-0.024227	8e-06	0.000532	1.8e-05	0.000558		-53.182	0.066363	9e-06	0.000834	2.6e-05	0.000869		-53.179	18130
-53.181	-67317		-53.183	-0.026095	1.2e-05	0.000377	2e-06	0.000391		-53.182	-0.024147	8e-06	0.000532	1.8e-05	0.000559		-53.183	0.062209	9e-06	0.000834	2.6e-05	0.000869		-53.181	39577
-53.182	-63952		-53.185	-0.018341	1.2e-05	0.000378	2e-06	0.000392		-53.184	-0.023169	8e-06	0.000533	1.8e-05	0.000559		-53.185	0.060109	9e-06	0.000835	2.6e-05	0.000869		-53.182	57157
-53.184	-49830		-53.186	-0.009111	1.2e-05	0.000378	2e-06	0.000392		-53.185	-0.020453	8e-06	0.000533	1.8e-05	0.000559		-53.186	0.060955	9e-06	0.000835	2.6e-05	0.000869		-53.184	55340
-53.185	-18614		-53.188	0.000622	1.2e-05	0.000378	2e-06	0.000392		-53.187	-0.018402	8e-06	0.000533	1.8e-05	0.000559		-53.188	0.062801	9e-06	0.000835	2.6e-05	0.00087		-53.185	36259
-53.187	31584		-53.189	0.010014	1.2e-05	0.000378	2e-06	0.000392		-53.188	-0.015449	8e-06	0.000533	1.8e-05	0.000559		-53.189	0.062945	9e-06	0.000835	2.6e-05	0.00087		-53.187	16570
-53.188	92138		-53.191	0.018483	1.2e-05	0.000378	2e-06	0.000392		-53.19	-0.012257	8e-06	0.000533	1.8e-05	0.00056		-53.191	0.060059	9e-06	0.000836	2.6e-05	0.00087		-53.188	6616.5
-53.19	146630		-53.192	0.025498	1.2e-05	0.000378	2e-06	0.000392		-53.191	-0.007567	8e-06	0.000533	1.8e-05	0.00056		-53.192	0.054729	9e-06	0.000836	2.6e-05	0.00087		-53.19	-1673.2
-53.191	180500		-53.194	0.030063	1.2e-05	0.000378	2e-06	0.000392		-53.193	-0.004124	8e-06	0.000534	1.8e-05	0.00056		-53.194	0.047898	9e-06	0.000836	2.6e-05	0.000871		-53.191	-27364
-53.193	191410		-53.195	0.031298	1.2e-05	0.000379	2e-06	0.000393		-53.194	-0.001162	8e-06	0.000534	1.8e-05	0.00056		-53.195	0.040298	9e-06	0.000836	2.6e-05	0.000871		-53.193	-79845
-53.194	190650		-53.197	0.029235	1.2e-05	0.000379	2e-06	0.000393		-53.196	0.000818	8e-06	0.000534	1.8e-05	0.00056		-53.197	0.032052	9e-06	0.000837	2.6e-05	0.000871		-53.194	-150950
-53.196	193860		-53.198	0.024903	1.2e-05	0.000379	2e-06	0.000393		-53.197	0.004767	8e-06	0.000534	1.8e-05	0.00056		-53.198	0.023504	9e-06	0.000837	2.6e-05	0.000872		-53.196	-219800
-53.197	206410		-53.2	0.0193	1.2e-05	0.000379	2e-06	0.000393		-53.199	0.009358	8e-06	0.000534	1.8e-05	0.000561		-53.2	0.014344	9e-06	0.000837	2.6e-05	0.000872		-53.197	-269720
-53.199	218680		-53.201	0.013091	1.2e-05	0.000379	2e-06	0.000393		-53.2	0.014345	8e-06	0.000534	1.8e-05	0.000561		-53.201	0.00388	9e-06	0.000838	2.6e-05	0.000872		-53.199	-294400
-53.2	216000		-53.203	0.007191	1.2e-05	0.000379	2e-06	0.000393		-53.202	0.016365	8e-06	0.000535	1.8e-05	0.000561		-53.203	-0.008615	9e-06	0.000838	2.6e-05	0.000873		-53.2	-298180
-53.202	193440		-53.204	0.003247	1.2e-05	0.000379	2e-06	0.000393		-53.203	0.016243	8e-06	0.000535	1.8e-05	0.000561		-53.204	-0.022413	9e-06	0.000838	2.6e-05	0.000873		-53.202	-284630
-53.203	158530		-53.206	0.002223	1.2e-05	0.00038	2e-06	0.000394		-53.205	0.013587	8e-06	0.000535	1.8e-05	0.000561		-53.206	-0.035497	9e-06	0.000838	2.6e-05	0.000873		-53.203	-256130
-53.205	122000		-53.207	0.003119	1.2e-05	0.00038	2e-06	0.000394		-53.206	0.01153	8e-06	0.000535	1.8e-05	0.000562		-53.207	-0.045441	9e-06	0.000839	2.6e-05	0.000873		-53.205	-215920
-53.206	88648		-53.209	0.003557	1.2e-05	0.00038	2e-06	0.000394		-53.208	0.009888	8e-06	0.000535	1.8e-05	0.000562		-53.209	-0.051324	9e-06	0.000839	2.6e-05	0.000874		-53.206	-177280
-53.208	58607		-53.21	0.002018	1.2e-05	0.00038	2e-06	0.000394		-53.209	0.010553	8e-06	0.000536	1.8e-05	0.000562		-53.211	-0.053916	9e-06	0.000839	2.6e-05	0.000874		-53.208	-155350
-53.209	33137		-53.212	-0.001262	1.2e-05	0.00038	2e-06	0.000394		-53.211	0.012061	8e-06	0.000536	1.8e-05	0.000562		-53.212	-0.054906	9e-06	0.00084	2.6e-05	0.000874		-53.209	-157510
-53.211	17130		-53.213	-0.005122	1.2e-05	0.00038	2e-06	0.000394		-53.212	0.015551	8e-06	0.000536	1.8e-05	0.000562		-53.214	-0.055909	9e-06	0.00084	2.6e-05	0.000875		-53.211	-172910
-53.212	14754		-53.215	-0.00858	1.2e-05	0.00038	2e-06	0.000394		-53.214	0.018662	8e-06	0.000536	1.8e-05	0.000563		-53.215	-0.056789	9e-06	0.00084	2.6e-05	0.000875		-53.212	-184960
-53.214	24414		-53.216	-0.010885	1.2e-05	0.00038	2e-06	0.000394		-53.216	0.020594	8e-06	0.000536	1.8e-05	0.000563		-53.217	-0.055955	9e-06	0.00084	2.6e-05	0.000875		-53.214	-184030
-53.215	37406		-53.218	-0.011548	1.2e-05	0.000381	2e-06	0.000395		-53.217	0.020319	8e-06	0.000536	1.8e-05	0.000563		-53.218	-0.051811	9e-06	0.000841	2.6e-05	0.000875		-53.215	-177070
-53.217	43316		-53.22	-0.010544	1.2e-05	0.000381	2e-06	0.000395		-53.219	0.016409	8e-06	0.000537	1.8e-05	0.000563		-53.22	-0.045141	9e-06	0.000841	2.6e-05	0.000876		-53.217	-175020
-53.219	36587		-53.221	-0.008286	1.2e-05	0.000381	2e-06	0.000395		-53.22	0.012247	8e-06	0.000537	1.8e-05	0.000563		-53.221	-0.038101	9e-06	0.000841	2.6e-05	0.000876		-53.219	-183170
-53.22	19056		-53.223	-0.005302	1.2e-05	0.000381	2e-06	0.000395		-53.222	0.008511	8e-06	0.000537	1.8e-05	0.000563		-53.223	-0.031682	9e-06	0.000842	2.6e-05	0.000876		-53.22	-197600
-53.222	-3020.4		-53.224	-0.002323	1.2e-05	0.000381	2e-06	0.000395		-53.223	0.007224	8e-06	0.000537	1.8e-05	0.000564		-53.224	-0.024435	9e-06	0.000842	2.6e-05	0.000877		-53.222	-211590
-53.223	-22889		-53.226	-0.000704	1.2e-05	0.000381	2e-06	0.000395		-53.225	0.006434	8e-06	0.000537	1.8e-05	0.000564		-53.226	-0.015013	9e-06	0.000842	2.6e-05	0.000877		-53.223	-222820
-53.225	-34101		-53.227	-0.001456	1.2e-05	0.000381	2e-06	0.000395		-53.226	0.007217	8e-06	0.000537	1.8e-05	0.000564		-53.227	-0.004094	9e-06	0.000842	2.6e-05	0.000877		-53.225	-228310
-53.226	-32570		-53.229	-0.003671	1.2e-05	0.000382	2e-06	0.000396		-53.228	0.00776	8e-06	0.000538	1.8e-05	0.000564		-53.229	0.006122	9e-06	0.000843	2.6e-05	0.000877		-53.226	-223270
-53.228	-19705		-53.23	-0.004461	1.2e-05	0.000382	2e-06	0.000396		-53.229	0.008285	8e-06	0.000538	1.8e-05	0.000564		-53.23	0.014781	9e-06	0.000843	2.6e-05	0.000878		-53.228	-202450
-53.229	-3231.6		-53.232	-0.001431	1.2e-05	0.000382	2e-06	0.000396		-53.231	0.006088	8e-06	0.000538	1.8e-05	0.000565		-53.232	0.021935	9e-06	0.000843	2.6e-05	0.000878		-53.229	-167610
-53.231	8707.6		-53.233	0.005292	1.2e-05	0.000382	2e-06	0.000396		-53.232	0.002847	8e-06	0.000538	1.8e-05	0.000565		-53.233	0.027082	9e-06	0.000843	2.6e-05	0.000878		-53.231	-126190
-53.232	12973		-53.235	0.013357	1.2e-05	0.000382	2e-06	0.000396		-53.234	-0.001087	8e-06	0.000538	1.8e-05	0.000565		-53.235	0.028624	9e-06	0.000844	2.6e-05	0.000879		-53.232	-85420
-53.234	11613		-53.236	0.020334	1.2e-05	0.000382	2e-06	0.000396		-53.235	-0.002827	8e-06	0.000539	1.8e-05	0.000565		-53.236	0.025444	9e-06	0.000844	2.6e-05	0.000879		-53.234	-47206
-53.235	7576.3		-53.238	0.024778	1.2e-05	0.000382	2e-06	0.000396		-53.237	-0.0037	8e-06	0.000539	1.8e-05	0.000565		-53.238	0.0174	9e-06	0.000844	2.6e-05	0.000879		-53.235	-10866
-53.237	2889.2		-53.239	0.02645	1.2e-05	0.000382	2e-06	0.000397		-53.238	-0.002698	8e-06	0.000539	1.8e-05	0.000565		-53.239	0.006022	9e-06	0.000844	2.6e-05	0.000879		-53.237	21213
-53.238	-2185.7		-53.241	0.026059	1.2e-05	0.000383	2e-06	0.000397		-53.24	-0.001321	8e-06	0.000539	1.8e-05	0.000566		-53.241	-0.006379	9e-06	0.000845	2.6e-05	0.00088		-53.238	43643
-53.24	-9537.3		-53.242	0.025046	1.2e-05	0.000383	2e-06	0.000397		-53.241	0.001581	8e-06	0.000539	1.8e-05	0.000566		-53.242	-0.017853	9e-06	0.000845	2.6e-05	0.00088		-53.24	52954
-53.241	-22625		-53.244	0.02453	1.2e-05	0.000383	2e-06	0.000397		-53.243	0.003984	8e-06	0.000539	1.8e-05	0.000566		-53.244	-0.028491	9e-06	0.000845	2.6e-05	0.00088		-53.241	54638
-53.243	-41732		-53.245	0.024582	1.2e-05	0.000383	2e-06	0.000397		-53.244	0.006714	8e-06	0.00054	1.8e-05	0.000566		-53.245	-0.039918	9e-06	0.000846	2.6e-05	0.000881		-53.243	59517
-53.244	-61645		-53.247	0.024448	1.2e-05	0.000383	2e-06	0.000397		-53.246	0.008286	8e-06	0.00054	1.8e-05	0.000566		-53.247	-0.052748	9e-06	0.000846	2.6e-05	0.000881		-53.244	75494
-53.246	-75094		-53.248	0.023773	1.2e-05	0.000383	2e-06	0.000397		-53.247	0.010065	8e-06	0.00054	1.8e-05	0.000567		-53.249	-0.064498	9e-06	0.000846	2.6e-05	0.000881		-53.246	96157
-53.247	-79148		-53.25	0.02291	1.2e-05	0.000383	2e-06	0.000398		-53.249	0.009693	8e-06	0.00054	1.8e-05	0.000567		-53.25	-0.071603	9e-06	0.000846	2.6e-05	0.000881		-53.247	106470
-53.249	-74918		-53.251	0.0225	1.2e-05	0.000384	2e-06	0.000398		-53.25	0.008008	8e-06	0.00054	1.8e-05	0.000567		-53.252	-0.072549	9e-06	0.000847	2.6e-05	0.000882		-53.249	93491
-53.25	-62957		-53.253	0.022781	1.2e-05	0.000384	2e-06	0.000398		-53.252	0.00385	8e-06	0.000541	1.8e-05	0.000567		-53.253	-0.068269	9e-06	0.000847	2.6e-05	0.000882		-53.25	60139
-53.252	-40944		-53.254	0.023349	1.2e-05	0.000384	2e-06	0.000398		-53.254	-0.001352	8e-06	0.000541	1.8e-05	0.000567		-53.255	-0.061072	9e-06	0.000847	2.6e-05	0.000882		-53.252	18397
-53.253	-8570.4		-53.256	0.02318	1.2e-05	0.000384	2e-06	0.000398		-53.255	-0.006717	8e-06	0.000541	1.8e-05	0.000568		-53.256	-0.053588	9e-06	0.000848	2.6e-05	0.000883		-53.253	-18152
-53.255	27723		-53.258	0.021359	1.2e-05	0.000384	2e-06	0.000398		-53.257	-0.013071	8e-06	0.000541	1.8e-05	0.000568		-53.258	-0.048602	9e-06	0.000848	2.6e-05	0.000883		-53.255	-44952
-53.257	56091		-53.259	0.018229	1.2e-05	0.000384	2e-06	0.000398		-53.258	-0.017125	8e-06	0.000541	1.8e-05	0.000568		-53.259	-0.046672	9e-06	0.000848	2.6e-05	0.000883		-53.257	-61723
-53.258	67873		-53.261	0.01575	1.2e-05	0.000384	2e-06	0.000399		-53.26	-0.018592	8e-06	0.000542	1.8e-05	0.000568		-53.261	-0.045689	9e-06	0.000848	2.6e-05	0.000884		-53.258	-70627
-53.26	65261		-53.262	0.016148	1.2e-05	0.000385	2e-06	0.000399		-53.261	-0.016733	8e-06	0.000542	1.8e-05	0.000568		-53.262	-0.043074	9e-06	0.000849	2.6e-05	0.000884		-53.26	-75911
-53.261	59175		-53.264	0.019666	1.2e-05	0.000385	2e-06	0.000399		-53.263	-0.015707	8e-06	0.000542	1.8e-05	0.000569		-53.264	-0.039194	9e-06	0.000849	2.6e-05	0.000884		-53.261	-77626
-53.263	59177		-53.265	0.024253	1.2e-05	0.000385	2e-06	0.000399		-53.264	-0.016031	8e-06	0.000542	1.8e-05	0.000569		-53.265	-0.036222	9e-06	0.000849	2.6e-05	0.000884		-53.263	-75348
-53.264	64367		-53.267	0.027234	1.2e-05	0.000385	2e-06	0.000399		-53.266	-0.018628	8e-06	0.000542	1.8e-05	0.000569		-53.267	-0.035015	9e-06	0.00085	2.6e-05	0.000885		-53.264	-65149
-53.266	65887		-53.268	0.027563	1.2e-05	0.000385	2e-06	0.000399		-53.267	-0.020493	8e-06	0.000542	1.8e-05	0.000569		-53.268	-0.033981	9e-06	0.00085	2.6e-05	0.000885		-53.266	-46637
-53.267	55847		-53.27	0.025937	1.2e-05	0.000385	2e-06	0.000399		-53.269	-0.022416	8e-06	0.000543	1.8e-05	0.000569		-53.27	-0.031718	9e-06	0.00085	2.6e-05	0.000885		-53.267	-17944
-53.269	33707		-53.271	0.023658	1.2e-05	0.000385	2e-06	0.0004		-53.27	-0.023687	8e-06	0.000543	1.8e-05	0.000569		-53.271	-0.027651	9e-06	0.00085	2.6e-05	0.000885		-53.269	19012
-53.27	4774.3		-53.273	0.02138	1.2e-05	0.000386	2e-06	0.0004		-53.272	-0.026045	8e-06	0.000543	1.9e-05	0.00057		-53.273	-0.021498	9e-06	0.000851	2.6e-05	0.000886		-53.27	59997
-53.272	-23241		-53.274	0.019164	1.2e-05	0.000386	2e-06	0.0004		-53.273	-0.027248	8e-06	0.000543	1.9e-05	0.00057		-53.274	-0.013374	9e-06	0.000851	2.6e-05	0.000886		-53.272	94417
-53.273	-44242		-53.276	0.016772	1.2e-05	0.000386	2e-06	0.0004		-53.275	-0.027151	8e-06	0.000543	1.9e-05	0.00057		-53.276	-0.00532	9e-06	0.000851	2.6e-05	0.000886		-53.273	118600
-53.275	-56701		-53.277	0.014128	1.2e-05	0.000386	2e-06	0.0004		-53.276	-0.023809	8e-06	0.000543	1.9e-05	0.00057		-53.277	-0.000759	9e-06	0.000851	2.6e-05	0.000887		-53.275	138170
-53.276	-64407		-53.279	0.011432	1.2e-05	0.000386	2e-06	0.0004		-53.278	-0.019965	8e-06	0.000544	1.9e-05	0.00057		-53.279	-0.001116	9e-06	0.000852	2.6e-05	0.000887		-53.276	163860
-53.278	-71317		-53.28	0.009433	1.2e-05	0.000386	2e-06	0.0004		-53.279	-0.01606	8e-06	0.000544	1.9e-05	0.000571		-53.28	-0.00409	9e-06	0.000852	2.6e-05	0.000887		-53.278	192370
-53.279	-77725		-53.282	0.008888	1.2e-05	0.000386	2e-06	0.000401		-53.281	-0.014382	8e-06	0.000544	1.9e-05	0.000571		-53.282	-0.006731	9e-06	0.000852	2.6e-05	0.000888		-53.279	209230
-53.281	-82238		-53.283	0.009611	1.2e-05	0.000386	2e-06	0.000401		-53.282	-0.012328	8e-06	0.000544	1.9e-05	0.000571		-53.283	-0.008206	9e-06	0.000853	2.6e-05	0.000888		-53.281	202140
-53.282	-86020		-53.285	0.010055	1.2e-05	0.000387	2e-06	0.000401		-53.284	-0.010078	8e-06	0.000544	1.9e-05	0.000571		-53.285	-0.009209	9e-06	0.000853	2.6e-05	0.000888		-53.282	176860
-53.284	-89805		-53.286	0.008824	1.2e-05	0.000387	2e-06	0.000401		-53.285	-0.006529	8e-06	0.000544	1.9e-05	0.000571		-53.287	-0.00949	9e-06	0.000853	2.6e-05	0.000889		-53.284	148110
-53.285	-90217		-53.288	0.006498	1.2e-05	0.000387	2e-06	0.000401		-53.287	-0.004855	8e-06	0.000545	1.9e-05	0.000572		-53.288	-0.007638	9e-06	0.000853	2.6e-05	0.000889		-53.285	127870
-53.287	-83703		-53.289	0.005527	1.2e-05	0.000387	2e-06	0.000401		-53.288	-0.004214	8e-06	0.000545	1.9e-05	0.000572		-53.29	-0.003466	9e-06	0.000854	2.6e-05	0.000889		-53.287	117610
-53.288	-73569		-53.291	0.007539	1.2e-05	0.000387	2e-06	0.000401		-53.29	-0.004968	8e-06	0.000545	1.9e-05	0.000572		-53.291	0.001667	9e-06	0.000854	2.6e-05	0.000889		-53.288	113330
-53.29	-64933		-53.292	0.011397	1.2e-05	0.000387	2e-06	0.000402		-53.292	-0.005003	8e-06	0.000545	1.9e-05	0.000572		-53.293	0.006286	9e-06	0.000854	2.6e-05	0.00089		-53.29	108000
-53.291	-54167		-53.294	0.014275	1.2e-05	0.000387	2e-06	0.000402		-53.293	-0.00369	8e-06	0.000545	1.9e-05	0.000572		-53.294	0.010364	9e-06	0.000855	2.6e-05	0.00089		-53.291	96264
-53.293	-30906		-53.296	0.014632	1.2e-05	0.000388	2e-06	0.000402		-53.295	-0.003144	8e-06	0.000546	1.9e-05	0.000573		-53.296	0.014654	9e-06	0.000855	2.6e-05	0.00089		-53.293	78606
-53.295	6141.8		-53.297	0.013195	1.2e-05	0.000388	2e-06	0.000402		-53.296	-0.002389	8e-06	0.000546	1.9e-05	0.000573		-53.297	0.019127	9e-06	0.000855	2.6e-05	0.000891		-53.295	62548
-53.296	44035		-53.299	0.01125	1.2e-05	0.000388	2e-06	0.000402		-53.298	-0.002989	8e-06	0.000546	1.9e-05	0.000573		-53.299	0.022483	9e-06	0.000856	2.6e-05	0.000891		-53.296	54335
-53.298	70128		-53.3	0.009135	1.2e-05	0.000388	2e-06	0.000402		-53.299	-0.003947	8e-06	0.000546	1.9e-05	0.000573		-53.3	0.024198	9e-06	0.000856	2.6e-05	0.000891		-53.298	51602
-53.299	84894		-53.302	0.006779	1.2e-05	0.000388	2e-06	0.000403		-53.301	-0.006478	8e-06	0.000546	1.9e-05	0.000573		-53.302	0.025362	9e-06	0.000856	2.6e-05	0.000891		-53.299	45472
-53.301	96612		-53.303	0.004973	1.2e-05	0.000388	2e-06	0.000403		-53.302	-0.007791	8e-06	0.000547	1.9e-05	0.000573		-53.303	0.027785	9e-06	0.000856	2.6e-05	0.000892		-53.301	31801
-53.302	108360		-53.305	0.004942	1.2e-05	0.000388	2e-06	0.000403		-53.304	-0.007482	8e-06	0.000547	1.9e-05	0.000574		-53.305	0.030878	9e-06	0.000857	2.6e-05	0.000892		-53.302	14864
-53.304	117670		-53.306	0.006977	1.2e-05	0.000389	2e-06	0.000403		-53.305	-0.004005	8e-06	0.000547	1.9e-05	0.000574		-53.306	0.031998	9e-06	0.000857	2.6e-05	0.000892		-53.304	4699.9
-53.305	123750		-53.308	0.00994	1.2e-05	0.000389	2e-06	0.000403		-53.307	-0.0006	8e-06	0.000547	1.9e-05	0.000574		-53.308	0.02948	9e-06	0.000857	2.6e-05	0.000893		-53.305	7188.3
-53.307	129490		-53.309	0.012672	1.2e-05	0.000389	2e-06	0.000403		-53.308	0.001899	8e-06	0.000547	1.9e-05	0.000574		-53.309	0.025488	9e-06	0.000857	2.6e-05	0.000893		-53.307	21199
-53.308	136710		-53.311	0.014884	1.2e-05	0.000389	2e-06	0.000403		-53.31	0.001584	8e-06	0.000547	1.9e-05	0.000574		-53.311	0.023378	9e-06	0.000858	2.6e-05	0.000893		-53.308	36499
-53.31	145380		-53.312	0.016939	1.2e-05	0.000389	2e-06	0.000403		-53.311	0.001359	8e-06	0.000548	1.9e-05	0.000575		-53.312	0.023855	9e-06	0.000858	2.6e-05	0.000893		-53.31	43032
-53.311	155000		-53.314	0.018743	1.2e-05	0.000389	2e-06	0.000404		-53.313	0.001917	8e-06	0.000548	1.9e-05	0.000575		-53.314	0.024075	9e-06	0.000858	2.6e-05	0.000894		-53.311	35647
-53.313	163680		-53.315	0.019438	1.2e-05	0.000389	2e-06	0.000404		-53.314	0.005442	8e-06	0.000548	1.9e-05	0.000575		-53.315	0.021391	9e-06	0.000859	2.6e-05	0.000894		-53.313	17768
-53.314	166530		-53.317	0.017837	1.2e-05	0.00039	2e-06	0.000404		-53.316	0.009459	8e-06	0.000548	1.9e-05	0.000575		-53.317	0.015763	9e-06	0.000859	2.6e-05	0.000894		-53.314	-8292.5
-53.316	159800		-53.318	0.013377	1.2e-05	0.00039	2e-06	0.000404		-53.317	0.013564	8e-06	0.000548	1.9e-05	0.000575		-53.318	0.009181	9e-06	0.000859	2.6e-05	0.000895		-53.316	-39726
-53.317	144550		-53.32	0.006704	1.2e-05	0.00039	2e-06	0.000404		-53.319	0.014773	8e-06	0.000549	1.9e-05	0.000576		-53.32	0.003367	9e-06	0.000859	2.6e-05	0.000895		-53.317	-69629
-53.319	123960		-53.321	-7.7e-05	1.2e-05	0.00039	2e-06	0.000404		-53.32	0.014378	8e-06	0.000549	1.9e-05	0.000576		-53.321	-0.000856	9e-06	0.00086	2.6e-05	0.000895		-53.319	-80394
-53.32	97987		-53.323	-0.004224	1.2e-05	0.00039	2e-06	0.000405		-53.322	0.011829	8e-06	0.000549	1.9e-05	0.000576		-53.323	-0.00369	9e-06	0.00086	2.6e-05	0.000896		-53.32	-59262
-53.322	66151		-53.324	-0.003912	1.2e-05	0.00039	2e-06	0.000405		-53.323	0.009781	8e-06	0.000549	1.9e-05	0.000576		-53.325	-0.006065	9e-06	0.00086	2.6e-05	0.000896		-53.322	-9006.5
-53.323	33991		-53.326	0.000463	1.2e-05	0.00039	2e-06	0.000405		-53.325	0.007586	8e-06	0.000549	1.9e-05	0.000576		-53.326	-0.009007	9e-06	0.000861	2.6e-05	0.000896		-53.323	51625
-53.325	12852		-53.327	0.006386	1.2e-05	0.00039	2e-06	0.000405		-53.326	0.007118	8e-06	0.000549	1.9e-05	0.000576		-53.328	-0.012414	9e-06	0.000861	2.6e-05	0.000897		-53.325	108180
-53.326	9706.4		-53.329	0.010669	1.2e-05	0.000391	2e-06	0.000405		-53.328	0.006923	8e-06	0.00055	1.9e-05	0.000577		-53.329	-0.014983	9e-06	0.000861	2.6e-05	0.000897		-53.326	155310
-53.328	19150		-53.33	0.01128	1.2e-05	0.000391	2e-06	0.000405		-53.33	0.007332	8e-06	0.00055	1.9e-05	0.000577		-53.331	-0.016325	9e-06	0.000862	2.6e-05	0.000897		-53.328	192200
-53.329	26289		-53.332	0.008036	1.2e-05	0.000391	2e-06	0.000405		-53.331	0.007949	8e-06	0.00055	1.9e-05	0.000577		-53.332	-0.017755	9e-06	0.000862	2.6e-05	0.000897		-53.329	211880
-53.331	19590		-53.334	0.002188	1.2e-05	0.000391	2e-06	0.000406		-53.333	0.006441	8e-06	0.00055	1.9e-05	0.000577		-53.334	-0.020907	9e-06	0.000862	2.6e-05	0.000898		-53.331	208110
-53.333	1310.8		-53.335	-0.004501	1.2e-05	0.000391	2e-06	0.000406		-53.334	0.00418	8e-06	0.00055	1.9e-05	0.000578		-53.335	-0.025298	9e-06	0.000862	2.6e-05	0.000898		-53.333	179960
-53.334	-14234		-53.337	-0.010319	1.2e-05	0.000391	3e-06	0.000406		-53.336	0.000916	8e-06	0.000551	1.9e-05	0.000578		-53.337	-0.028638	9e-06	0.000863	2.6e-05	0.000898		-53.334	132500
-53.336	-14177		-53.338	-0.013709	1.2e-05	0.000391	3e-06	0.000406		-53.337	-0.000872	8e-06	0.000551	1.9e-05	0.000578		-53.338	-0.028658	9e-06	0.000863	2.6e-05	0.000899		-53.336	74342
-53.337	1193.2		-53.34	-0.013762	1.2e-05	0.000392	3e-06	0.000406		-53.339	-0.002362	8e-06	0.000551	1.9e-05	0.000578		-53.34	-0.024735	9e-06	0.000863	2.7e-05	0.000899		-53.337	17894
-53.339	21505		-53.341	-0.010515	1.2e-05	0.000392	3e-06	0.000406		-53.34	-0.002188	8e-06	0.000551	1.9e-05	0.000578		-53.341	-0.017394	9e-06	0.000863	2.7e-05	0.000899		-53.339	-18639
-53.34	37798		-53.343	-0.004863	1.2e-05	0.000392	3e-06	0.000406		-53.342	-0.000664	8e-06	0.000551	1.9e-05	0.000579		-53.343	-0.008168	9e-06	0.000864	2.7e-05	0.0009		-53.34	-21801
-53.342	47793		-53.344	0.002053	1.2e-05	0.000392	3e-06	0.000407		-53.343	0.00482	8e-06	0.000551	1.9e-05	0.000579		-53.344	0.000937	9e-06	0.000864	2.7e-05	0.0009		-53.342	5932.5
-53.343	50601		-53.346	0.008958	1.2e-05	0.000392	3e-06	0.000407		-53.345	0.012008	8e-06	0.000552	1.9e-05	0.000579		-53.346	0.007971	9e-06	0.000864	2.7e-05	0.0009		-53.343	45733
-53.345	43752		-53.347	0.014376	1.2e-05	0.000392	3e-06	0.000407		-53.346	0.018743	8e-06	0.000552	1.9e-05	0.000579		-53.347	0.012383	9e-06	0.000865	2.7e-05	0.0009		-53.345	76668
-53.346	27711		-53.349	0.017018	1.2e-05	0.000393	3e-06	0.000407		-53.348	0.020473	8e-06	0.000552	1.9e-05	0.000579		-53.349	0.015165	9e-06	0.000865	2.7e-05	0.000901		-53.346	90105
-53.348	9425.7		-53.35	0.017041	1.2e-05	0.000393	3e-06	0.000407		-53.349	0.018959	8e-06	0.000552	1.9e-05	0.000579		-53.35	0.017895	9e-06	0.000865	2.7e-05	0.000901		-53.348	91842
-53.349	-3480.4		-53.352	0.016131	1.2e-05	0.000393	3e-06	0.000407		-53.351	0.015277	8e-06	0.000552	1.9e-05	0.00058		-53.352	0.021107	9e-06	0.000865	2.7e-05	0.000901		-53.349	94870
-53.351	-9671.5		-53.353	0.016072	1.2e-05	0.000393	3e-06	0.000407		-53.352	0.012701	8e-06	0.000553	1.9e-05	0.00058		-53.353	0.023897	9e-06	0.000866	2.7e-05	0.000902		-53.351	107120
-53.352	-13106		-53.355	0.016999	1.2e-05	0.000393	3e-06	0.000408		-53.354	0.009879	8e-06	0.000553	1.9e-05	0.00058		-53.355	0.024558	9e-06	0.000866	2.7e-05	0.000902		-53.352	126750
-53.354	-16144		-53.356	0.017925	1.2e-05	0.000393	3e-06	0.000408		-53.355	0.008061	8e-06	0.000553	1.9e-05	0.00058		-53.356	0.02234	9e-06	0.000866	2.7e-05	0.000902		-53.354	142540
-53.355	-16965		-53.358	0.018312	1.2e-05	0.000393	3e-06	0.000408		-53.357	0.006061	8e-06	0.000553	1.9e-05	0.00058		-53.358	0.018098	9e-06	0.000867	2.7e-05	0.000902		-53.355	145300
-53.357	-12715		-53.359	0.018563	1.2e-05	0.000393	3e-06	0.000408		-53.358	0.00563	8e-06	0.000553	1.9e-05	0.000581		-53.359	0.013914	9e-06	0.000867	2.7e-05	0.000903		-53.357	132370
-53.358	-3680		-53.361	0.018613	1.2e-05	0.000394	3e-06	0.000408		-53.36	0.005283	8e-06	0.000554	1.9e-05	0.000581		-53.361	0.011725	9e-06	0.000867	2.7e-05	0.000903		-53.358	108970
-53.36	6600.5		-53.362	0.017371	1.2e-05	0.000394	3e-06	0.000408		-53.361	0.006734	8e-06	0.000554	1.9e-05	0.000581		-53.363	0.012462	9e-06	0.000868	2.7e-05	0.000903		-53.36	78397
-53.361	14548		-53.364	0.01383	1.2e-05	0.000394	3e-06	0.000408		-53.363	0.008623	8e-06	0.000554	1.9e-05	0.000581		-53.364	0.015895	9e-06	0.000868	2.7e-05	0.000904		-53.361	42463
-53.363	20225		-53.365	0.008413	1.2e-05	0.000394	3e-06	0.000409		-53.364	0.011561	8e-06	0.000554	1.9e-05	0.000581		-53.366	0.020775	9e-06	0.000868	2.7e-05	0.000904		-53.363	1143.3
-53.364	26319		-53.367	0.00236	1.2e-05	0.000394	3e-06	0.000409		-53.366	0.012613	8e-06	0.000554	1.9e-05	0.000582		-53.367	0.025218	9e-06	0.000868	2.7e-05	0.000904		-53.364	-39686
-53.366	32920		-53.368	-0.003608	1.2e-05	0.000394	3e-06	0.000409		-53.368	0.012127	8e-06	0.000555	1.9e-05	0.000582		-53.369	0.026892	9e-06	0.000869	2.7e-05	0.000905		-53.366	-72802
-53.367	35027		-53.37	-0.00955	1.2e-05	0.000394	3e-06	0.000409		-53.369	0.011503	8e-06	0.000555	1.9e-05	0.000582		-53.37	0.023871	9e-06	0.000869	2.7e-05	0.000905		-53.367	-88701
-53.369	28447		-53.372	-0.015331	1.2e-05	0.000395	3e-06	0.000409		-53.371	0.009765	8e-06	0.000555	1.9e-05	0.000582		-53.372	0.014843	9e-06	0.000869	2.7e-05	0.000905		-53.369	-84000
-53.371	16840		-53.373	-0.020309	1.2e-05	0.000395	3e-06	0.000409		-53.372	0.007747	8e-06	0.000555	1.9e-05	0.000582		-53.373	0.000254	9e-06	0.000869	2.7e-05	0.000905		-53.371	-60875
-53.372	9657.7		-53.375	-0.023878	1.2e-05	0.000395	3e-06	0.00041		-53.374	0.004415	8e-06	0.000555	1.9e-05	0.000583		-53.375	-0.017043	9e-06	0.00087	2.7e-05	0.000906		-53.372	-30156
-53.374	12992		-53.376	-0.02566	1.2e-05	0.000395	3e-06	0.00041		-53.375	0.002922	8e-06	0.000555	1.9e-05	0.000583		-53.376	-0.031398	9e-06	0.00087	2.7e-05	0.000906		-53.374	-8991.1
-53.375	24992		-53.378	-0.025298	1.2e-05	0.000395	3e-06	0.00041		-53.377	0.003528	8e-06	0.000556	1.9e-05	0.000583		-53.378	-0.037551	9e-06	0.00087	2.7e-05	0.000906		-53.375	-7319.5
-53.377	39953		-53.379	-0.022546	1.2e-05	0.000395	3e-06	0.00041		-53.378	0.007347	8e-06	0.000556	1.9e-05	0.000583		-53.379	-0.03408	9e-06	0.000871	2.7e-05	0.000907		-53.377	-25101
-53.378	53295		-53.381	-0.018238	1.2e-05	0.000396	3e-06	0.00041		-53.38	0.011567	8e-06	0.000556	1.9e-05	0.000583		-53.381	-0.024723	9e-06	0.000871	2.7e-05	0.000907		-53.378	-48701
-53.38	62968		-53.382	-0.014147	1.2e-05	0.000396	3e-06	0.00041		-53.381	0.016199	8e-06	0.000556	1.9e-05	0.000584		-53.382	-0.014517	9e-06	0.000871	2.7e-05	0.000907		-53.38	-65250
-53.381	69143		-53.384	-0.01169	1.2e-05	0.000396	3e-06	0.00041		-53.383	0.018439	8e-06	0.000556	1.9e-05	0.000584		-53.384	-0.005631	9e-06	0.000872	2.7e-05	0.000908		-53.381	-67737
-53.383	73129		-53.385	-0.010579	1.2e-05	0.000396	3e-06	0.000411		-53.384	0.018082	8e-06	0.000556	1.9e-05	0.000584		-53.385	0.003228	9e-06	0.000872	2.7e-05	0.000908		-53.383	-60749
-53.384	73838		-53.387	-0.009653	1.2e-05	0.000396	3e-06	0.000411		-53.386	0.013543	8e-06	0.000557	1.9e-05	0.000584		-53.387	0.01295	9e-06	0.000872	2.7e-05	0.000908		-53.384	-48658
-53.386	66571		-53.388	-0.008704	1.2e-05	0.000396	3e-06	0.000411		-53.387	0.008784	8e-06	0.000557	1.9e-05	0.000584		-53.388	0.021875	9e-06	0.000872	2.7e-05	0.000908		-53.386	-32815
-53.387	48866		-53.39	-0.009117	1.2e-05	0.000396	3e-06	0.000411		-53.389	0.005605	8e-06	0.000557	1.9e-05	0.000585		-53.39	0.027394	9e-06	0.000873	2.7e-05	0.000909		-53.387	-9271.5
-53.389	26901		-53.391	-0.011978	1.2e-05	0.000396	3e-06	0.000411		-53.39	0.00681	8e-06	0.000557	1.9e-05	0.000585		-53.391	0.029555	9e-06	0.000873	2.7e-05	0.000909		-53.389	20178
-53.39	11293		-53.393	-0.016109	1.2e-05	0.000397	3e-06	0.000411		-53.392	0.01016	8e-06	0.000557	1.9e-05	0.000585		-53.393	0.031122	9e-06	0.000873	2.7e-05	0.000909		-53.39	49490
-53.392	6302.5		-53.394	-0.018389	1.2e-05	0.000397	3e-06	0.000411		-53.393	0.015716	8e-06	0.000558	1.9e-05	0.000585		-53.394	0.034532	9e-06	0.000874	2.7e-05	0.00091		-53.392	71846
-53.393	7247		-53.396	-0.016443	1.2e-05	0.000397	3e-06	0.000412		-53.395	0.020654	8e-06	0.000558	1.9e-05	0.000585		-53.396	0.039205	9e-06	0.000874	2.7e-05	0.00091		-53.393	88683
-53.395	8342.2		-53.397	-0.010695	1.2e-05	0.000397	3e-06	0.000412		-53.396	0.024957	9e-06	0.000558	1.9e-05	0.000585		-53.397	0.042832	9e-06	0.000874	2.7e-05	0.00091		-53.395	104320
-53.396	8088		-53.399	-0.003725	1.2e-05	0.000397	3e-06	0.000412		-53.398	0.02653	9e-06	0.000558	1.9e-05	0.000586		-53.399	0.043739	9e-06	0.000874	2.7e-05	0.000911		-53.396	121690
-53.398	6837.8		-53.4	0.002196	1.2e-05	0.000397	3e-06	0.000412		-53.399	0.028198	9e-06	0.000558	1.9e-05	0.000586		-53.401	0.042127	9e-06	0.000875	2.7e-05	0.000911		-53.398	139580
-53.399	5493.3		-53.402	0.006401	1.2e-05	0.000397	3e-06	0.000412		-53.401	0.030794	9e-06	0.000559	1.9e-05	0.000586		-53.402	0.038909	9e-06	0.000875	2.7e-05	0.000911		-53.399	158140
-53.401	8489.6		-53.403	0.009205	1.2e-05	0.000398	3e-06	0.000412		-53.402	0.036329	9e-06	0.000559	1.9e-05	0.000586		-53.404	0.034472	9e-06	0.000875	2.7e-05	0.000912		-53.401	177570
-53.402	21759		-53.405	0.010698	1.2e-05	0.000398	3e-06	0.000412		-53.404	0.041317	9e-06	0.000559	1.9e-05	0.000587		-53.405	0.029184	9e-06	0.000876	2.7e-05	0.000912		-53.402	194250
-53.404	43150		-53.406	0.010633	1.2e-05	0.000398	3e-06	0.000413		-53.406	0.043953	9e-06	0.000559	1.9e-05	0.000587		-53.407	0.023863	9e-06	0.000876	2.7e-05	0.000912		-53.404	199630
-53.405	59311		-53.408	0.008924	1.2e-05	0.000398	3e-06	0.000413		-53.407	0.043977	9e-06	0.000559	1.9e-05	0.000587		-53.408	0.01973	9e-06	0.000876	2.7e-05	0.000912		-53.405	186590
-53.407	56931		-53.41	0.006066	1.2e-05	0.000398	3e-06	0.000413		-53.409	0.040773	9e-06	0.00056	1.9e-05	0.000587		-53.41	0.017328	9e-06	0.000877	2.7e-05	0.000913		-53.407	155740
-53.409	35530		-53.411	0.003009	1.2e-05	0.000398	3e-06	0.000413		-53.41	0.036757	9e-06	0.00056	1.9e-05	0.000587		-53.411	0.016365	9e-06	0.000877	2.7e-05	0.000913		-53.409	115000
-53.41	5768.5		-53.413	0.000911	1.2e-05	0.000399	3e-06	0.000413		-53.412	0.031301	9e-06	0.00056	1.9e-05	0.000588		-53.413	0.015981	9e-06	0.000877	2.7e-05	0.000913		-53.41	76217
-53.412	-22331		-53.414	0.000741	1.2e-05	0.000399	3e-06	0.000413		-53.413	0.026159	9e-06	0.00056	1.9e-05	0.000588		-53.414	0.015261	9e-06	0.000877	2.7e-05	0.000914		-53.412	52086
-53.413	-45442		-53.416	0.002496	1.2e-05	0.000399	3e-06	0.000414		-53.415	0.020145	9e-06	0.00056	1.9e-05	0.000588		-53.416	0.013231	9e-06	0.000878	2.7e-05	0.000914		-53.413	48309
-53.415	-63438		-53.417	0.005122	1.2e-05	0.000399	3e-06	0.000414		-53.416	0.014633	9e-06	0.00056	1.9e-05	0.000588		-53.417	0.009496	9e-06	0.000878	2.7e-05	0.000914		-53.415	59480
-53.416	-75159		-53.419	0.007393	1.2e-05	0.000399	3e-06	0.000414		-53.418	0.008705	9e-06	0.000561	1.9e-05	0.000588		-53.419	0.004591	9e-06	0.000878	2.7e-05	0.000915		-53.416	70317
-53.418	-79908		-53.42	0.00916	1.2e-05	0.000399	3e-06	0.000414		-53.419	0.004788	9e-06	0.000561	1.9e-05	0.000588		-53.42	-0.000533	9e-06	0.000879	2.7e-05	0.000915		-53.418	72626
-53.419	-80138		-53.422	0.010897	1.2e-05	0.000399	3e-06	0.000414		-53.421	0.00193	9e-06	0.000561	1.9e-05	0.000589		-53.422	-0.00583	9e-06	0.000879	2.7e-05	0.000915		-53.419	72719
-53.421	-80367		-53.423	0.012464	1.2e-05	0.000399	3e-06	0.000414		-53.422	0.001069	9e-06	0.000561	1.9e-05	0.000589		-53.423	-0.012208	9e-06	0.000879	2.7e-05	0.000916		-53.421	85692
-53.422	-82824		-53.425	0.012595	1.2e-05	0.0004	3e-06	0.000414		-53.424	-0.00021	9e-06	0.000561	1.9e-05	0.000589		-53.425	-0.019603	9e-06	0.00088	2.7e-05	0.000916		-53.422	113030
-53.424	-85634		-53.426	0.010428	1.2e-05	0.0004	3e-06	0.000415		-53.425	-0.00113	9e-06	0.000562	1.9e-05	0.000589		-53.426	-0.026067	9e-06	0.00088	2.7e-05	0.000916		-53.424	139390
-53.425	-85305		-53.428	0.006871	1.2e-05	0.0004	3e-06	0.000415		-53.427	-0.003316	9e-06	0.000562	1.9e-05	0.00059		-53.428	-0.029557	9e-06	0.00088	2.7e-05	0.000917		-53.425	144150
-53.427	-80760		-53.429	0.003975	1.2e-05	0.0004	3e-06	0.000415		-53.428	-0.005111	9e-06	0.000562	1.9e-05	0.00059		-53.429	-0.029827	9e-06	0.00088	2.7e-05	0.000917		-53.427	123850
-53.428	-72929		-53.431	0.002923	1.2e-05	0.0004	3e-06	0.000415		-53.43	-0.00739	9e-06	0.000562	1.9e-05	0.00059		-53.431	-0.02811	9e-06	0.000881	2.7e-05	0.000917		-53.428	90370
-53.43	-61435		-53.432	0.003243	1.2e-05	0.0004	3e-06	0.000415		-53.431	-0.007944	9e-06	0.000562	1.9e-05	0.00059		-53.432	-0.02485	9e-06	0.000881	2.7e-05	0.000917		-53.43	59757
-53.431	-43983		-53.434	0.003803	1.2e-05	0.000401	3e-06	0.000415		-53.433	-0.007827	9e-06	0.000563	1.9e-05	0.00059		-53.434	-0.019775	9e-06	0.000881	2.7e-05	0.000918		-53.431	35949
-53.433	-21213		-53.435	0.004121	1.2e-05	0.000401	3e-06	0.000415		-53.434	-0.006214	9e-06	0.000563	1.9e-05	0.00059		-53.435	-0.013358	9e-06	0.000881	2.7e-05	0.000918		-53.433	16026
-53.434	1056.7		-53.437	0.004208	1.2e-05	0.000401	3e-06	0.000416		-53.436	-0.005647	9e-06	0.000563	1.9e-05	0.000591		-53.437	-0.007327	9e-06	0.000882	2.7e-05	0.000918		-53.434	-3635.7
-53.436	16506		-53.438	0.00394	1.2e-05	0.000401	3e-06	0.000416		-53.437	-0.005052	9e-06	0.000563	1.9e-05	0.000591		-53.439	-0.002178	9e-06	0.000882	2.7e-05	0.000919		-53.436	-19325
-53.437	24643		-53.44	0.003007	1.2e-05	0.000401	3e-06	0.000416		-53.439	-0.004898	9e-06	0.000563	1.9e-05	0.000591		-53.44	0.004059	9e-06	0.000882	2.7e-05	0.000919		-53.437	-26583
-53.439	29190		-53.441	0.001552	1.2e-05	0.000401	3e-06	0.000416		-53.44	-0.002549	9e-06	0.000563	1.9e-05	0.000591		-53.442	0.01346	9e-06	0.000883	2.7e-05	0.000919		-53.439	-21332
-53.44	32460		-53.443	-8.4e-05	1.2e-05	0.000401	3e-06	0.000416		-53.442	0.000334	9e-06	0.000564	1.9e-05	0.000592		-53.443	0.025157	9e-06	0.000883	2.7e-05	0.00092		-53.44	-4101.9
-53.442	33594		-53.444	-0.002066	1.2e-05	0.000402	3e-06	0.000416		-53.444	0.0026	9e-06	0.000564	1.9e-05	0.000592		-53.445	0.035224	9e-06	0.000883	2.7e-05	0.00092		-53.442	21994
-53.443	32149		-53.446	-0.005104	1.2e-05	0.000402	3e-06	0.000417		-53.445	0.003427	9e-06	0.000564	1.9e-05	0.000592		-53.446	0.040367	9e-06	0.000884	2.7e-05	0.00092		-53.443	47645
-53.445	28772		-53.448	-0.009264	1.2e-05	0.000402	3e-06	0.000417		-53.447	0.002379	9e-06	0.000564	1.9e-05	0.000592		-53.448	0.040182	9e-06	0.000884	2.7e-05	0.000921		-53.445	62925
-53.446	23136		-53.449	-0.0133	1.2e-05	0.000402	3e-06	0.000417		-53.448	0.003171	9e-06	0.000564	1.9e-05	0.000592		-53.449	0.036717	9e-06	0.000884	2.7e-05	0.000921		-53.446	63953
-53.448	13623		-53.451	-0.015558	1.2e-05	0.000402	3e-06	0.000417		-53.45	0.005715	9e-06	0.000565	1.9e-05	0.000593		-53.451	0.031978	9e-06	0.000885	2.7e-05	0.000921		-53.448	59353
-53.45	778.57		-53.452	-0.015298	1.2e-05	0.000402	3e-06	0.000417		-53.451	0.010472	9e-06	0.000565	1.9e-05	0.000593		-53.452	0.027325	9e-06	0.000885	2.7e-05	0.000921		-53.45	61057
-53.451	-11961		-53.454	-0.013273	1.2e-05	0.000402	3e-06	0.000417		-53.453	0.014036	9e-06	0.000565	1.9e-05	0.000593		-53.454	0.023993	9e-06	0.000885	2.7e-05	0.000922		-53.451	70982
-53.453	-21273		-53.455	-0.010901	1.2e-05	0.000403	3e-06	0.000417		-53.454	0.016652	9e-06	0.000565	1.9e-05	0.000593		-53.455	0.022877	9e-06	0.000885	2.7e-05	0.000922		-53.453	76825
-53.454	-25698		-53.457	-0.009429	1.2e-05	0.000403	3e-06	0.000418		-53.456	0.016788	9e-06	0.000565	1.9e-05	0.000593		-53.457	0.023298	9e-06	0.000886	2.7e-05	0.000922		-53.454	63109
-53.456	-25345		-53.458	-0.00931	1.2e-05	0.000403	3e-06	0.000418		-53.457	0.015983	9e-06	0.000566	1.9e-05	0.000593		-53.458	0.023127	9e-06	0.000886	2.7e-05	0.000923		-53.456	25910
-53.457	-21043		-53.46	-0.009984	1.2e-05	0.000403	3e-06	0.000418		-53.459	0.013234	9e-06	0.000566	1.9e-05	0.000594		-53.46	0.020691	9e-06	0.000886	2.7e-05	0.000923		-53.457	-22816
-53.459	-14880		-53.461	-0.01017	1.2e-05	0.000403	3e-06	0.000418		-53.46	0.011189	9e-06	0.000566	1.9e-05	0.000594		-53.461	0.01624	9e-06	0.000887	2.7e-05	0.000923		-53.459	-64693
-53.46	-8448		-53.463	-0.008896	1.2e-05	0.000403	3e-06	0.000418		-53.462	0.010102	9e-06	0.000566	1.9e-05	0.000594		-53.463	0.011026	9e-06	0.000887	2.7e-05	0.000924		-53.46	-86315
-53.462	-1854.7		-53.464	-0.006451	1.2e-05	0.000403	3e-06	0.000418		-53.463	0.012163	9e-06	0.000566	1.9e-05	0.000594		-53.464	0.005799	9e-06	0.000887	2.7e-05	0.000924		-53.462	-87965
-53.463	4639.4		-53.466	-0.004092	1.2e-05	0.000404	3e-06	0.000419		-53.465	0.015232	9e-06	0.000567	1.9e-05	0.000595		-53.466	0.000765	9e-06	0.000888	2.7e-05	0.000924		-53.463	-79592
-53.465	7295.8		-53.467	-0.00258	1.2e-05	0.000404	3e-06	0.000419		-53.466	0.019087	9e-06	0.000567	1.9e-05	0.000595		-53.467	-0.002605	9e-06	0.000888	2.7e-05	0.000924		-53.465	-73189
-53.466	1413		-53.469	-0.00154	1.2e-05	0.000404	3e-06	0.000419		-53.468	0.020657	9e-06	0.000567	1.9e-05	0.000595		-53.469	-0.002442	1e-05	0.000888	2.7e-05	0.000925		-53.466	-71054
-53.468	-13383		-53.47	-0.00032	1.2e-05	0.000404	3e-06	0.000419		-53.469	0.020507	9e-06	0.000567	1.9e-05	0.000595		-53.47	0.001962	1e-05	0.000888	2.7e-05	0.000925		-53.468	-68646
-53.469	-31056		-53.472	0.000728	1.2e-05	0.000404	3e-06	0.000419		-53.471	0.01775	9e-06	0.000567	1.9e-05	0.000595		-53.472	0.008909	1e-05	0.000889	2.7e-05	0.000926		-53.469	-59922
-53.471	-44127		-53.473	0.000462	1.2e-05	0.000404	3e-06	0.000419		-53.472	0.01548	9e-06	0.000568	1.9e-05	0.000595		-53.473	0.016267	1e-05	0.000889	2.7e-05	0.000926		-53.471	-46889
-53.472	-48087		-53.475	-0.001671	1.2e-05	0.000405	3e-06	0.000419		-53.474	0.013636	9e-06	0.000568	1.9e-05	0.000596		-53.475	0.022151	1e-05	0.000889	2.7e-05	0.000926		-53.472	-32730
-53.474	-43011		-53.476	-0.0048	1.2e-05	0.000405	3e-06	0.00042		-53.475	0.013468	9e-06	0.000568	1.9e-05	0.000596		-53.477	0.02456	1e-05	0.00089	2.7e-05	0.000927		-53.474	-19154
-53.475	-32240		-53.478	-0.00737	1.2e-05	0.000405	3e-06	0.00042		-53.477	0.01217	9e-06	0.000568	1.9e-05	0.000596		-53.478	0.021474	1e-05	0.00089	2.7e-05	0.000927		-53.475	-2262
-53.477	-21188		-53.479	-0.008254	1.2e-05	0.000405	3e-06	0.00042		-53.478	0.010376	9e-06	0.000568	1.9e-05	0.000596		-53.48	0.012972	1e-05	0.00089	2.7e-05	0.000927		-53.477	17316
-53.478	-13214		-53.481	-0.007252	1.2e-05	0.000405	3e-06	0.00042		-53.48	0.007229	9e-06	0.000569	1.9e-05	0.000597		-53.481	0.0022	1e-05	0.000891	2.7e-05	0.000927		-53.478	36339
-53.48	-7023		-53.482	-0.004934	1.2e-05	0.000405	3e-06	0.00042		-53.482	0.004817	9e-06	0.000569	1.9e-05	0.000597		-53.483	-0.007453	1e-05	0.000891	2.7e-05	0.000928		-53.48	49063
-53.481	1207.9		-53.484	-0.002687	1.2e-05	0.000405	3e-06	0.00042		-53.483	0.004651	9e-06	0.000569	1.9e-05	0.000597		-53.484	-0.015553	1e-05	0.000891	2.7e-05	0.000928		-53.481	57196
-53.483	10588		-53.486	-0.002443	1.2e-05	0.000406	3e-06	0.000421		-53.485	0.00517	9e-06	0.000569	1.9e-05	0.000597		-53.486	-0.023827	1e-05	0.000892	2.7e-05	0.000928		-53.483	63713
-53.484	14153		-53.487	-0.005528	1.2e-05	0.000406	3e-06	0.000421		-53.486	0.006247	9e-06	0.000569	1.9e-05	0.000597		-53.487	-0.032955	1e-05	0.000892	2.7e-05	0.000929		-53.484	71417
-53.486	5102.5		-53.489	-0.011421	1.2e-05	0.000406	3e-06	0.000421		-53.488	0.004536	9e-06	0.00057	1.9e-05	0.000598		-53.489	-0.041751	1e-05	0.000892	2.7e-05	0.000929		-53.486	74838
-53.488	-15179		-53.49	-0.017893	1.2e-05	0.000406	3e-06	0.000421		-53.489	0.000619	9e-06	0.00057	1.9e-05	0.000598		-53.49	-0.048298	1e-05	0.000892	2.7e-05	0.000929		-53.488	68826
-53.489	-38279		-53.492	-0.022719	1.2e-05	0.000406	3e-06	0.000421		-53.491	-0.005769	9e-06	0.00057	1.9e-05	0.000598		-53.492	-0.050856	1e-05	0.000893	2.7e-05	0.00093		-53.489	54210
-53.491	-56949		-53.493	-0.024747	1.2e-05	0.000406	3e-06	0.000421		-53.492	-0.010593	9e-06	0.00057	1.9e-05	0.000598		-53.493	-0.048101	1e-05	0.000893	2.7e-05	0.00093		-53.491	38286
-53.492	-70177		-53.495	-0.023729	1.2e-05	0.000406	3e-06	0.000421		-53.494	-0.012804	9e-06	0.00057	1.9e-05	0.000598		-53.495	-0.040114	1e-05	0.000893	2.7e-05	0.00093		-53.492	32435
-53.494	-81915		-53.496	-0.019994	1.2e-05	0.000407	3e-06	0.000422		-53.495	-0.010036	9e-06	0.00057	1.9e-05	0.000599		-53.496	-0.029305	1e-05	0.000893	2.7e-05	0.00093		-53.494	39467
-53.495	-95277		-53.498	-0.014836	1.2e-05	0.000407	3e-06	0.000422		-53.497	-0.004658	9e-06	0.000571	1.9e-05	0.000599		-53.498	-0.018743	1e-05	0.000894	2.7e-05	0.000931		-53.495	56346
-53.497	-111060		-53.499	-0.01027	1.2e-05	0.000407	3e-06	0.000422		-53.498	0.002598	9e-06	0.000571	1.9e-05	0.000599		-53.499	-0.009691	1e-05	0.000894	2.7e-05	0.000931		-53.497	75454
-53.498	-128970		-53.501	-0.007493	1.2e-05	0.000407	3e-06	0.000422		-53.5	0.008106	9e-06	0.000571	1.9e-05	0.000599		-53.501	-0.00191	1e-05	0.000894	2.7e-05	0.000932		-53.498	92571
-53.5	-149490		-53.502	-0.005701	1.2e-05	0.000407	3e-06	0.000422		-53.501	0.012165	9e-06	0.000571	1.9e-05	0.000599		-53.502	0.004429	1e-05	0.000895	2.7e-05	0.000932		-53.5	102530
-53.501	-171120		-53.504	-0.003409	1.2e-05	0.000407	3e-06	0.000422		-53.503	0.013594	9e-06	0.000571	1.9e-05	0.0006		-53.504	0.008203	1e-05	0.000895	2.7e-05	0.000932		-53.501	101330
-53.503	-188310		-53.505	-0.000452	1.2e-05	0.000407	3e-06	0.000423		-53.504	0.014365	9e-06	0.000572	1.9e-05	0.0006		-53.505	0.009339	1e-05	0.000895	2.7e-05	0.000932		-53.503	85725
-53.504	-191680		-53.507	0.001928	1.2e-05	0.000408	3e-06	0.000423		-53.506	0.013054	9e-06	0.000572	1.9e-05	0.0006		-53.507	0.008741	1e-05	0.000896	2.7e-05	0.000933		-53.504	58604
-53.506	-173690		-53.508	0.002936	1.2e-05	0.000408	3e-06	0.000423		-53.507	0.011039	9e-06	0.000572	1.9e-05	0.0006		-53.508	0.006265	1e-05	0.000896	2.7e-05	0.000933		-53.506	24958
-53.507	-133020		-53.51	0.002856	1.2e-05	0.000408	3e-06	0.000423		-53.509	0.007685	9e-06	0.000572	1.9e-05	0.0006		-53.51	0.0002	1e-05	0.000896	2.8e-05	0.000933		-53.507	-8739
-53.509	-77629		-53.511	0.00207	1.2e-05	0.000408	3e-06	0.000423		-53.51	0.005583	9e-06	0.000572	1.9e-05	0.000601		-53.511	-0.010564	1e-05	0.000896	2.8e-05	0.000934		-53.509	-35588
-53.51	-22257		-53.513	0.000192	1.2e-05	0.000408	3e-06	0.000423		-53.512	0.003348	9e-06	0.000573	1.9e-05	0.000601		-53.513	-0.025017	1e-05	0.000897	2.8e-05	0.000934		-53.51	-46769
-53.512	16770		-53.514	-0.003119	1.2e-05	0.000408	3e-06	0.000423		-53.513	0.001376	9e-06	0.000573	1.9e-05	0.000601		-53.514	-0.040828	1e-05	0.000897	2.8e-05	0.000934		-53.512	-38111
-53.513	30075		-53.516	-0.00751	1.2e-05	0.000409	3e-06	0.000424		-53.515	-0.00198	9e-06	0.000573	2e-05	0.000601		-53.516	-0.055421	1e-05	0.000897	2.8e-05	0.000935		-53.513	-15986
-53.515	18970		-53.517	-0.012243	1.2e-05	0.000409	3e-06	0.000424		-53.516	-0.004029	9e-06	0.000573	2e-05	0.000601		-53.518	-0.065606	1e-05	0.000898	2.8e-05	0.000935		-53.515	5125.6
-53.516	-6287.6		-53.519	-0.016821	1.2e-05	0.000409	3e-06	0.000424		-53.518	-0.004978	9e-06	0.000573	2e-05	0.000602		-53.519	-0.0684	1e-05	0.000898	2.8e-05	0.000935		-53.516	13671
-53.518	-33852		-53.52	-0.020606	1.2e-05	0.000409	3e-06	0.000424		-53.519	-0.003772	9e-06	0.000574	2e-05	0.000602		-53.521	-0.063415	1e-05	0.000898	2.8e-05	0.000936		-53.518	9285.1
-53.519	-54654		-53.522	-0.022667	1.3e-05	0.000409	3e-06	0.000424		-53.521	-0.002646	9e-06	0.000574	2e-05	0.000602		-53.522	-0.053768	1e-05	0.000899	2.8e-05	0.000936		-53.519	-413.45
-53.521	-64878		-53.524	-0.022149	1.3e-05	0.000409	3e-06	0.000424		-53.523	-0.00125	9e-06	0.000574	2e-05	0.000602		-53.524	-0.043744	1e-05	0.000899	2.8e-05	0.000936		-53.521	-6196.1
-53.522	-64957		-53.525	-0.018986	1.3e-05	0.000409	3e-06	0.000425		-53.524	0.00167	9e-06	0.000574	2e-05	0.000602		-53.525	-0.036025	1e-05	0.000899	2.8e-05	0.000937		-53.522	-4840.3
-53.524	-58654		-53.527	-0.014059	1.3e-05	0.00041	3e-06	0.000425		-53.526	0.004651	9e-06	0.000574	2e-05	0.000603		-53.527	-0.031511	1e-05	0.0009	2.8e-05	0.000937		-53.524	-425.59
-53.526	-49830		-53.528	-0.008949	1.3e-05	0.00041	3e-06	0.000425		-53.527	0.008008	9e-06	0.000575	2e-05	0.000603		-53.528	-0.030585	1e-05	0.0009	2.8e-05	0.000937		-53.526	-4049.3
-53.527	-41776		-53.53	-0.005248	1.3e-05	0.00041	3e-06	0.000425		-53.529	0.008983	9e-06	0.000575	2e-05	0.000603		-53.53	-0.033602	1e-05	0.0009	2.8e-05	0.000938		-53.527	-23953
-53.529	-38729		-53.531	-0.003275	1.3e-05	0.00041	3e-06	0.000425		-53.53	0.008239	9e-06	0.000575	2e-05	0.000603		-53.531	-0.039279	1e-05	0.000901	2.8e-05	0.000938		-53.529	-54889
-53.53	-44111		-53.533	-0.00161	1.3e-05	0.00041	3e-06	0.000425		-53.532	0.004436	9e-06	0.000575	2e-05	0.000604		-53.533	-0.044622	1e-05	0.000901	2.8e-05	0.000938		-53.53	-83719
-53.532	-56502		-53.534	0.001196	1.3e-05	0.00041	3e-06	0.000425		-53.533	-0.000396	9e-06	0.000575	2e-05	0.000604		-53.534	-0.046544	1e-05	0.000901	2.8e-05	0.000938		-53.532	-100440
-53.533	-67265		-53.536	0.004451	1.3e-05	0.000411	3e-06	0.000426		-53.535	-0.0066	9e-06	0.000576	2e-05	0.000604		-53.536	-0.044295	1e-05	0.000902	2.8e-05	0.000939		-53.533	-108650
-53.535	-68474		-53.537	0.006077	1.3e-05	0.000411	3e-06	0.000426		-53.536	-0.011611	9e-06	0.000576	2e-05	0.000604		-53.537	-0.039818	1e-05	0.000902	2.8e-05	0.000939		-53.535	-112940
-53.536	-60312		-53.539	0.00543	1.3e-05	0.000411	3e-06	0.000426		-53.538	-0.016039	9e-06	0.000576	2e-05	0.000604		-53.539	-0.035672	1e-05	0.000902	2.8e-05	0.000939		-53.536	-111340
-53.538	-49963		-53.54	0.004248	1.3e-05	0.000411	3e-06	0.000426		-53.539	-0.017814	9e-06	0.000576	2e-05	0.000605		-53.54	-0.0325	1e-05	0.000902	2.8e-05	0.00094		-53.538	-96687
-53.539	-41737		-53.542	0.004047	1.3e-05	0.000411	3e-06	0.000426		-53.541	-0.017746	9e-06	0.000576	2e-05	0.000605		-53.542	-0.029355	1e-05	0.000903	2.8e-05	0.00094		-53.539	-74527
-53.541	-34990		-53.543	0.004114	1.3e-05	0.000411	3e-06	0.000426		-53.542	-0.014391	9e-06	0.000577	2e-05	0.000605		-53.543	-0.025485	1e-05	0.000903	2.8e-05	0.00094		-53.541	-61666
-53.542	-29286		-53.545	0.002832	1.3e-05	0.000411	3e-06	0.000427		-53.544	-0.010227	9e-06	0.000577	2e-05	0.000605		-53.545	-0.021943	1e-05	0.000903	2.8e-05	0.000941		-53.542	-74352
-53.544	-29042		-53.546	5.3e-05	1.3e-05	0.000412	3e-06	0.000427		-53.545	-0.005626	9e-06	0.000577	2e-05	0.000605		-53.546	-0.01973	1e-05	0.000904	2.8e-05	0.000941		-53.544	-109120
-53.545	-37707		-53.548	-0.003116	1.3e-05	0.000412	3e-06	0.000427		-53.547	-0.003181	9e-06	0.000577	2e-05	0.000606		-53.548	-0.01886	1e-05	0.000904	2.8e-05	0.000941		-53.545	-147200
-53.547	-52695		-53.549	-0.006032	1.3e-05	0.000412	3e-06	0.000427		-53.548	-0.001318	9e-06	0.000577	2e-05	0.000606		-53.549	-0.018887	1e-05	0.000904	2.8e-05	0.000942		-53.547	-166920
-53.548	-66155		-53.551	-0.008986	1.3e-05	0.000412	3e-06	0.000427		-53.55	-0.00063	9e-06	0.000578	2e-05	0.000606		-53.551	-0.020111	1e-05	0.000905	2.8e-05	0.000942		-53.548	-163300
-53.55	-72165		-53.552	-0.012041	1.3e-05	0.000412	3e-06	0.000427		-53.551	0.000725	9e-06	0.000578	2e-05	0.000606		-53.552	-0.022184	1e-05	0.000905	2.8e-05	0.000942		-53.55	-148730
-53.551	-68854		-53.554	-0.014827	1.3e-05	0.000412	3e-06	0.000428		-53.553	0.000943	9e-06	0.000578	2e-05	0.000606		-53.554	-0.023398	1e-05	0.000905	2.8e-05	0.000943		-53.551	-143770
-53.553	-57580		-53.555	-0.017065	1.3e-05	0.000412	3e-06	0.000428		-53.554	0.000489	9e-06	0.000578	2e-05	0.000607		-53.556	-0.021833	1e-05	0.000906	2.8e-05	0.000943		-53.553	-156590
-53.554	-40048		-53.557	-0.018767	1.3e-05	0.000413	3e-06	0.000428		-53.556	-0.002498	9e-06	0.000578	2e-05	0.000607		-53.557	-0.01812	1e-05	0.000906	2.8e-05	0.000943		-53.554	-178550
-53.556	-19576		-53.558	-0.019719	1.3e-05	0.000413	3e-06	0.000428		-53.557	-0.005999	9e-06	0.000578	2e-05	0.000607		-53.559	-0.014124	1e-05	0.000906	2.8e-05	0.000944		-53.556	-192790
-53.557	-932.98		-53.56	-0.019614	1.3e-05	0.000413	3e-06	0.000428		-53.559	-0.009407	9e-06	0.000579	2e-05	0.000607		-53.56	-0.009871	1e-05	0.000906	2.8e-05	0.000944		-53.557	-191260
-53.559	10867		-53.561	-0.018321	1.3e-05	0.000413	3e-06	0.000428		-53.561	-0.010669	9e-06	0.000579	2e-05	0.000608		-53.562	-0.003706	1e-05	0.000907	2.8e-05	0.000944		-53.559	-176080
-53.56	16185		-53.563	-0.015799	1.3e-05	0.000413	3e-06	0.000428		-53.562	-0.009219	9e-06	0.000579	2e-05	0.000608		-53.563	0.00478	1e-05	0.000907	2.8e-05	0.000945		-53.56	-152320
-53.562	21446		-53.565	-0.011721	1.3e-05	0.000413	3e-06	0.000429		-53.564	-0.007637	9e-06	0.000579	2e-05	0.000608		-53.565	0.013322	1e-05	0.000907	2.8e-05	0.000945		-53.562	-122080
-53.564	33577		-53.566	-0.00633	1.3e-05	0.000414	3e-06	0.000429		-53.565	-0.005225	9e-06	0.00058	2e-05	0.000608		-53.566	0.01919	1e-05	0.000908	2.8e-05	0.000945		-53.564	-88855
-53.565	50703		-53.568	-0.001223	1.3e-05	0.000414	3e-06	0.000429		-53.567	-0.003428	9e-06	0.00058	2e-05	0.000608		-53.568	0.021281	1e-05	0.000908	2.8e-05	0.000946		-53.565	-60249
-53.567	62029		-53.569	0.001602	1.3e-05	0.000414	3e-06	0.000429		-53.568	-0.001583	9e-06	0.00058	2e-05	0.000609		-53.569	0.01949	1e-05	0.000908	2.8e-05	0.000946		-53.567	-43479
-53.568	60005		-53.571	0.00137	1.3e-05	0.000414	3e-06	0.000429		-53.57	-0.003185	9e-06	0.00058	2e-05	0.000609		-53.571	0.014161	1e-05	0.000909	2.8e-05	0.000946		-53.568	-37364
-53.57	48406		-53.572	-0.001052	1.3e-05	0.000414	3e-06	0.000429		-53.571	-0.008516	9e-06	0.00058	2e-05	0.000609		-53.572	0.006593	1e-05	0.000909	2.8e-05	0.000946		-53.57	-33698
-53.571	39580		-53.574	-0.004472	1.3e-05	0.000414	3e-06	0.00043		-53.573	-0.017843	9e-06	0.000581	2e-05	0.000609		-53.574	-0.000261	1e-05	0.000909	2.8e-05	0.000947		-53.571	-25097
-53.573	43376		-53.575	-0.008267	1.3e-05	0.000414	3e-06	0.00043		-53.574	-0.026195	9e-06	0.000581	2e-05	0.000609		-53.575	-0.003731	1e-05	0.000909	2.8e-05	0.000947		-53.573	-15518
-53.574	62788		-53.577	-0.012128	1.3e-05	0.000415	3e-06	0.00043		-53.576	-0.031727	9e-06	0.000581	2e-05	0.00061		-53.577	-0.004016	1e-05	0.00091	2.8e-05	0.000948		-53.574	-15857
-53.576	92591		-53.578	-0.015617	1.3e-05	0.000415	3e-06	0.00043		-53.577	-0.03268	9e-06	0.000581	2e-05	0.00061		-53.578	-0.003828	1e-05	0.00091	2.8e-05	0.000948		-53.576	-33048
-53.577	121110		-53.58	-0.018461	1.3e-05	0.000415	3e-06	0.00043		-53.579	-0.032634	9e-06	0.000581	2e-05	0.00061		-53.58	-0.005552	1e-05	0.00091	2.8e-05	0.000948		-53.577	-57221
-53.579	134560		-53.581	-0.020768	1.3e-05	0.000415	3e-06	0.00043		-53.58	-0.032633	9e-06	0.000581	2e-05	0.00061		-53.581	-0.009183	1e-05	0.000911	2.8e-05	0.000948		-53.579	-71992
-53.58	128630		-53.583	-0.022888	1.3e-05	0.000415	3e-06	0.000431		-53.582	-0.03484	9e-06	0.000582	2e-05	0.00061		-53.583	-0.012684	1e-05	0.000911	2.8e-05	0.000949		-53.58	-68921
-53.582	111060		-53.584	-0.024872	1.3e-05	0.000415	3e-06	0.000431		-53.583	-0.036809	9e-06	0.000582	2e-05	0.000611		-53.584	-0.014394	1e-05	0.000911	2.8e-05	0.000949		-53.582	-57225
-53.583	91358		-53.586	-0.026387	1.3e-05	0.000416	3e-06	0.000431		-53.585	-0.038152	9e-06	0.000582	2e-05	0.000611		-53.586	-0.01485	1e-05	0.000912	2.8e-05	0.000949		-53.583	-46902
-53.585	67819		-53.587	-0.026931	1.3e-05	0.000416	3e-06	0.000431		-53.586	-0.036489	9e-06	0.000582	2e-05	0.000611		-53.587	-0.015258	1e-05	0.000912	2.8e-05	0.00095		-53.585	-39948
-53.586	33888		-53.589	-0.026384	1.3e-05	0.000416	3e-06	0.000431		-53.588	-0.03361	9e-06	0.000583	2e-05	0.000611		-53.589	-0.015917	1e-05	0.000912	2.8e-05	0.00095		-53.586	-30481
-53.588	-8431.2		-53.59	-0.02523	1.3e-05	0.000416	3e-06	0.000431		-53.589	-0.029551	9e-06	0.000583	2e-05	0.000611		-53.59	-0.015753	1e-05	0.000913	2.8e-05	0.00095		-53.588	-20035
-53.589	-46488		-53.592	-0.024179	1.3e-05	0.000416	3e-06	0.000432		-53.591	-0.026707	9e-06	0.000583	2e-05	0.000612		-53.592	-0.013617	1e-05	0.000913	2.8e-05	0.000951		-53.589	-12008
-53.591	-71509		-53.593	-0.023178	1.3e-05	0.000416	3e-06	0.000432		-53.592	-0.0242	9e-06	0.000583	2e-05	0.000612		-53.594	-0.009158	1e-05	0.000913	2.8e-05	0.000951		-53.591	-7497.2
-53.592	-85243		-53.595	-0.021291	1.3e-05	0.000416	3e-06	0.000432		-53.594	-0.02301	9e-06	0.000583	2e-05	0.000612		-53.595	-0.001983	1e-05	0.000914	2.8e-05	0.000951		-53.592	-359.41
-53.594	-94552		-53.596	-0.017737	1.3e-05	0.000417	3e-06	0.000432		-53.595	-0.021255	9e-06	0.000583	2e-05	0.000612		-53.597	0.007942	1e-05	0.000914	2.8e-05	0.000952		-53.594	10416
-53.595	-102980		-53.598	-0.013055	1.3e-05	0.000417	3e-06	0.000432		-53.597	-0.019679	9e-06	0.000584	2e-05	0.000613		-53.598	0.018951	1e-05	0.000914	2.8e-05	0.000952		-53.595	24344
-53.597	-112090		-53.599	-0.008709	1.3e-05	0.000417	3e-06	0.000432		-53.599	-0.017562	9e-06	0.000584	2e-05	0.000613		-53.6	0.02761	1e-05	0.000915	2.8e-05	0.000952		-53.597	40342
-53.598	-121420		-53.601	-0.005675	1.3e-05	0.000417	3e-06	0.000432		-53.6	-0.014752	9e-06	0.000584	2e-05	0.000613		-53.601	0.031487	1e-05	0.000915	2.8e-05	0.000953		-53.598	61722
-53.6	-127520		-53.603	-0.003642	1.3e-05	0.000417	3e-06	0.000433		-53.602	-0.01373	9e-06	0.000584	2e-05	0.000613		-53.603	0.031274	1e-05	0.000915	2.8e-05	0.000953		-53.6	85231
-53.602	-125440		-53.604	-0.001686	1.3e-05	0.000417	3e-06	0.000433		-53.603	-0.01441	9e-06	0.000585	2e-05	0.000613		-53.604	0.029202	1e-05	0.000915	2.8e-05	0.000953		-53.602	103850
-53.603	-116290		-53.606	0.000656	1.3e-05	0.000418	3e-06	0.000433		-53.605	-0.018763	9e-06	0.000585	2e-05	0.000614		-53.606	0.02679	1e-05	0.000916	2.8e-05	0.000954		-53.603	110580
-53.605	-108020		-53.607	0.002981	1.3e-05	0.000418	3e-06	0.000433		-53.606	-0.024575	9e-06	0.000585	2e-05	0.000614		-53.607	0.025065	1e-05	0.000916	2.8e-05	0.000954		-53.605	100070
-53.606	-105970		-53.609	0.004437	1.3e-05	0.000418	3e-06	0.000433		-53.608	-0.030998	9e-06	0.000585	2e-05	0.000614		-53.609	0.025705	1e-05	0.000916	2.8e-05	0.000954		-53.606	71405
-53.608	-109780		-53.61	0.00464	1.3e-05	0.000418	3e-06	0.000433		-53.609	-0.034208	9e-06	0.000585	2e-05	0.000614		-53.61	0.03002	1e-05	0.000917	2.8e-05	0.000955		-53.608	26362
-53.609	-118070		-53.612	0.004076	1.3e-05	0.000418	3e-06	0.000434		-53.611	-0.034422	9e-06	0.000586	2e-05	0.000614		-53.612	0.037142	1e-05	0.000917	2.8e-05	0.000955		-53.609	-24394
-53.611	-133120		-53.613	0.003686	1.3e-05	0.000418	3e-06	0.000434		-53.612	-0.030972	9e-06	0.000586	2e-05	0.000615		-53.613	0.045052	1e-05	0.000917	2.8e-05	0.000955		-53.611	-69497
-53.612	-153950		-53.615	0.003863	1.3e-05	0.000419	3e-06	0.000434		-53.614	-0.02701	9e-06	0.000586	2e-05	0.000615		-53.615	0.053074	1e-05	0.000918	2.8e-05	0.000956		-53.612	-101520
-53.614	-172470		-53.616	0.004196	1.3e-05	0.000419	3e-06	0.000434		-53.615	-0.022955	9e-06	0.000586	2e-05	0.000615		-53.616	0.061602	1e-05	0.000918	2.8e-05	0.000956		-53.614	-119020
-53.615	-177870		-53.618	0.004274	1.3e-05	0.000419	3e-06	0.000434		-53.617	-0.021169	9e-06	0.000586	2e-05	0.000615		-53.618	0.06927	1e-05	0.000918	2.8e-05	0.000956		-53.615	-119210
-53.617	-165160		-53.619	0.004449	1.3e-05	0.000419	3e-06	0.000434		-53.618	-0.020547	9e-06	0.000587	2e-05	0.000615		-53.619	0.07252	1e-05	0.000918	2.8e-05	0.000957		-53.617	-103080
-53.618	-134000		-53.621	0.005394	1.3e-05	0.000419	3e-06	0.000435		-53.62	-0.02154	9e-06	0.000587	2e-05	0.000616		-53.621	0.06819	1e-05	0.000919	2.8e-05	0.000957		-53.618	-79489
-53.62	-87428		-53.622	0.007346	1.3e-05	0.000419	3e-06	0.000435		-53.621	-0.020921	9e-06	0.000587	2e-05	0.000616		-53.622	0.056303	1e-05	0.000919	2.8e-05	0.000957		-53.62	-60082
-53.621	-33282		-53.624	0.009912	1.3e-05	0.000419	3e-06	0.000435		-53.623	-0.018144	9e-06	0.000587	2e-05	0.000616		-53.624	0.039355	1e-05	0.00092	2.8e-05	0.000958		-53.621	-45796
-53.623	13610		-53.625	0.012605	1.3e-05	0.00042	3e-06	0.000435		-53.624	-0.012021	9e-06	0.000587	2e-05	0.000616		-53.625	0.020725	1e-05	0.00092	2.8e-05	0.000958		-53.623	-29672
-53.624	40704		-53.627	0.015006	1.3e-05	0.00042	3e-06	0.000435		-53.626	-0.005936	9e-06	0.000588	2e-05	0.000617		-53.627	0.003363	1e-05	0.00092	2.8e-05	0.000958		-53.624	-11815
-53.626	46424		-53.628	0.016659	1.3e-05	0.00042	3e-06	0.000435		-53.627	-0.001147	9e-06	0.000588	2e-05	0.000617		-53.628	-0.009573	1e-05	0.00092	2.8e-05	0.000958		-53.626	-3269.6
-53.627	40443		-53.63	0.017217	1.3e-05	0.00042	3e-06	0.000436		-53.629	-0.000123	9e-06	0.000588	2e-05	0.000617		-53.63	-0.015977	1e-05	0.000921	2.8e-05	0.000959		-53.627	-13179
-53.629	33446		-53.631	0.016973	1.3e-05	0.00042	3e-06	0.000436		-53.63	-0.001388	9e-06	0.000588	2e-05	0.000617		-53.632	-0.015628	1e-05	0.000921	2.8e-05	0.000959		-53.629	-39251
-53.63	32014		-53.633	0.016714	1.3e-05	0.00042	3e-06	0.000436		-53.632	-0.005101	9e-06	0.000588	2e-05	0.000617		-53.633	-0.010862	1e-05	0.000921	2.8e-05	0.00096		-53.63	-75744
-53.632	37371		-53.634	0.016958	1.3e-05	0.00042	3e-06	0.000436		-53.633	-0.008534	9e-06	0.000589	2e-05	0.000618		-53.635	-0.005521	1e-05	0.000922	2.8e-05	0.00096		-53.632	-118230
-53.633	47429		-53.636	0.017171	1.3e-05	0.000421	3e-06	0.000436		-53.635	-0.011459	9e-06	0.000589	2e-05	0.000618		-53.636	-0.002636	1e-05	0.000922	2.8e-05	0.00096		-53.633	-160310
-53.635	56945		-53.637	0.016339	1.3e-05	0.000421	3e-06	0.000436		-53.637	-0.012839	9e-06	0.000589	2e-05	0.000618		-53.638	-0.002672	1e-05	0.000922	2.8e-05	0.000961		-53.635	-189700
-53.636	62334		-53.639	0.013961	1.3e-05	0.000421	3e-06	0.000437		-53.638	-0.013205	9e-06	0.000589	2e-05	0.000618		-53.639	-0.003642	1e-05	0.000923	2.8e-05	0.000961		-53.636	-201090
-53.638	63396		-53.641	0.010431	1.3e-05	0.000421	3e-06	0.000437		-53.64	-0.015644	9e-06	0.000589	2e-05	0.000619		-53.641	-0.003152	1e-05	0.000923	2.8e-05	0.000961		-53.638	-201230
-53.64	61386		-53.642	0.006222	1.3e-05	0.000421	3e-06	0.000437		-53.641	-0.019312	9e-06	0.00059	2e-05	0.000619		-53.642	-0.000453	1e-05	0.000923	2.8e-05	0.000962		-53.64	-202070
-53.641	54019		-53.644	0.001256	1.3e-05	0.000422	3e-06	0.000437		-53.643	-0.024475	9e-06	0.00059	2e-05	0.000619		-53.644	0.003324	1e-05	0.000924	2.8e-05	0.000962		-53.641	-206600
-53.643	36602		-53.645	-0.00442	1.3e-05	0.000422	3e-06	0.000437		-53.644	-0.028611	9e-06	0.00059	2e-05	0.000619		-53.645	0.00687	1e-05	0.000924	2.8e-05	0.000962		-53.643	-208090
-53.644	9666		-53.647	-0.009825	1.3e-05	0.000422	3e-06	0.000437		-53.646	-0.032856	9e-06	0.00059	2e-05	0.000619		-53.647	0.009852	1e-05	0.000924	2.8e-05	0.000963		-53.644	-202880
-53.646	-19286		-53.648	-0.013357	1.3e-05	0.000422	3e-06	0.000438		-53.647	-0.035745	9e-06	0.00059	2e-05	0.00062		-53.648	0.013483	1e-05	0.000925	2.8e-05	0.000963		-53.646	-190830
-53.647	-39409		-53.65	-0.014239	1.3e-05	0.000422	3e-06	0.000438		-53.649	-0.037568	9e-06	0.000591	2e-05	0.00062		-53.65	0.019041	1e-05	0.000925	2.8e-05	0.000963		-53.647	-175340
-53.649	-44549		-53.651	-0.012945	1.3e-05	0.000422	3e-06	0.000438		-53.65	-0.035606	9e-06	0.000591	2e-05	0.00062		-53.651	0.026391	1e-05	0.000925	2.8e-05	0.000963		-53.649	-156740
-53.65	-35326		-53.653	-0.010501	1.3e-05	0.000422	3e-06	0.000438		-53.652	-0.031372	9e-06	0.000591	2e-05	0.00062		-53.653	0.033931	1e-05	0.000926	2.8e-05	0.000964		-53.65	-134820
-53.652	-19277		-53.654	-0.007649	1.3e-05	0.000423	3e-06	0.000438		-53.653	-0.025509	9e-06	0.000591	2e-05	0.00062		-53.654	0.040792	1e-05	0.000926	2.8e-05	0.000964		-53.652	-104440
-53.653	-5984.4		-53.656	-0.005036	1.3e-05	0.000423	3e-06	0.000438		-53.655	-0.021533	9e-06	0.000591	2e-05	0.000621		-53.656	0.047584	1e-05	0.000926	2.8e-05	0.000965		-53.653	-61583
-53.655	-2677		-53.657	-0.003193	1.3e-05	0.000423	3e-06	0.000438		-53.656	-0.01885	9e-06	0.000592	2e-05	0.000621		-53.657	0.054404	1e-05	0.000926	2.8e-05	0.000965		-53.655	-5987.1
-53.656	-8654.4		-53.659	-0.002084	1.3e-05	0.000423	3e-06	0.000439		-53.658	-0.018377	9e-06	0.000592	2e-05	0.000621		-53.659	0.058392	1e-05	0.000927	2.8e-05	0.000965		-53.656	52603
-53.658	-17322		-53.66	-0.001086	1.3e-05	0.000423	3e-06	0.000439		-53.659	-0.01835	9e-06	0.000592	2e-05	0.000621		-53.66	0.055622	1e-05	0.000927	2.8e-05	0.000965		-53.658	101880
-53.659	-21829		-53.662	-0.000117	1.3e-05	0.000423	3e-06	0.000439		-53.661	-0.019805	9e-06	0.000592	2e-05	0.000622		-53.662	0.045505	1e-05	0.000927	2.8e-05	0.000966		-53.659	130140
-53.661	-22919		-53.663	1.4e-05	1.3e-05	0.000423	3e-06	0.000439		-53.662	-0.021449	9e-06	0.000592	2e-05	0.000622		-53.663	0.03247	1e-05	0.000928	2.8e-05	0.000966		-53.661	133630
-53.662	-27428		-53.665	-0.001134	1.3e-05	0.000424	3e-06	0.000439		-53.664	-0.024393	9e-06	0.000593	2e-05	0.000622		-53.665	0.021935	1e-05	0.000928	2.8e-05	0.000967		-53.662	117630
-53.664	-41883		-53.666	-0.002396	1.3e-05	0.000424	3e-06	0.000439		-53.665	-0.026949	9e-06	0.000593	2e-05	0.000622		-53.666	0.015998	1e-05	0.000928	2.8e-05	0.000967		-53.664	98574
-53.665	-64358		-53.668	-0.002384	1.3e-05	0.000424	3e-06	0.00044		-53.667	-0.029253	9e-06	0.000593	2e-05	0.000622		-53.668	0.013611	1e-05	0.000929	2.8e-05	0.000967		-53.665	91447
-53.667	-86360		-53.669	-0.001524	1.3e-05	0.000424	3e-06	0.00044		-53.668	-0.028609	9e-06	0.000593	2e-05	0.000623		-53.67	0.013623	1e-05	0.000929	2.8e-05	0.000968		-53.667	97731
-53.668	-98871		-53.671	-0.001794	1.3e-05	0.000424	3e-06	0.00044		-53.67	-0.025536	9e-06	0.000594	2e-05	0.000623		-53.671	0.01611	1e-05	0.000929	2.9e-05	0.000968		-53.668	103060
-53.67	-98942		-53.672	-0.004117	1.3e-05	0.000424	3e-06	0.00044		-53.671	-0.019632	9e-06	0.000594	2e-05	0.000623		-53.673	0.02107	1e-05	0.00093	2.9e-05	0.000968		-53.67	93256
-53.671	-88351		-53.674	-0.007216	1.3e-05	0.000425	3e-06	0.00044		-53.673	-0.01385	9e-06	0.000594	2e-05	0.000623		-53.674	0.027268	1e-05	0.00093	2.9e-05	0.000969		-53.671	66484
-53.673	-72413		-53.675	-0.009125	1.3e-05	0.000425	3e-06	0.00044		-53.675	-0.008591	9e-06	0.000594	2e-05	0.000624		-53.676	0.032437	1e-05	0.00093	2.9e-05	0.000969		-53.673	31887
-53.674	-57827		-53.677	-0.009302	1.3e-05	0.000425	3e-06	0.000441		-53.676	-0.002972	9e-06	0.000594	2e-05	0.000624		-53.677	0.035032	1e-05	0.000931	2.9e-05	0.000969		-53.674	-1685.6
-53.676	-51030		-53.679	-0.008372	1.3e-05	0.000425	3e-06	0.000441		-53.678	0.001766	9e-06	0.000595	2e-05	0.000624		-53.679	0.034942	1e-05	0.000931	2.9e-05	0.00097		-53.676	-33391
-53.678	-51391		-53.68	-0.006989	1.3e-05	0.000425	3e-06	0.000441		-53.679	0.006271	9e-06	0.000595	2e-05	0.000624		-53.68	0.032675	1e-05	0.000931	2.9e-05	0.00097		-53.678	-69545
-53.679	-49665		-53.682	-0.005514	1.3e-05	0.000425	3e-06	0.000441		-53.681	0.008717	9e-06	0.000595	2e-05	0.000624		-53.682	0.028092	1e-05	0.000932	2.9e-05	0.00097		-53.679	-115520
-53.681	-36564		-53.683	-0.004324	1.3e-05	0.000426	3e-06	0.000441		-53.682	0.011117	9e-06	0.000595	2e-05	0.000625		-53.683	0.02034	1e-05	0.000932	2.9e-05	0.000971		-53.681	-166610
-53.682	-12543		-53.685	-0.003593	1.3e-05	0.000426	3e-06	0.000442		-53.684	0.0131	9e-06	0.000595	2e-05	0.000625		-53.685	0.010103	1e-05	0.000932	2.9e-05	0.000971		-53.682	-205880
-53.684	11611		-53.686	-0.002756	1.3e-05	0.000426	3e-06	0.000442		-53.685	0.015701	9e-06	0.000596	2e-05	0.000625		-53.686	0.000568	1e-05	0.000933	2.9e-05	0.000971		-53.684	-220170
-53.685	27656		-53.688	-0.00087	1.3e-05	0.000426	3e-06	0.000442		-53.687	0.016084	9e-06	0.000596	2e-05	0.000625		-53.688	-0.005126	1e-05	0.000933	2.9e-05	0.000972		-53.685	-211310
-53.687	36580		-53.689	0.002179	1.3e-05	0.000426	3e-06	0.000442		-53.688	0.014904	9e-06	0.000596	2e-05	0.000625		-53.689	-0.006729	1e-05	0.000933	2.9e-05	0.000972		-53.687	-193880
-53.688	44144		-53.691	0.005235	1.3e-05	0.000426	3e-06	0.000442		-53.69	0.011812	9e-06	0.000596	2e-05	0.000626		-53.691	-0.006942	1e-05	0.000934	2.9e-05	0.000972		-53.688	-175160
-53.69	49969		-53.692	0.006909	1.3e-05	0.000427	3e-06	0.000442		-53.691	0.009659	9e-06	0.000596	2e-05	0.000626		-53.692	-0.007765	1e-05	0.000934	2.9e-05	0.000972		-53.69	-151690
-53.691	48126		-53.694	0.006973	1.3e-05	0.000427	3e-06	0.000442		-53.693	0.007981	9e-06	0.000597	2e-05	0.000626		-53.694	-0.009053	1e-05	0.000934	2.9e-05	0.000973		-53.691	-114590
-53.693	34538		-53.695	0.006522	1.3e-05	0.000427	3e-06	0.000443		-53.694	0.007535	9e-06	0.000597	2e-05	0.000626		-53.695	-0.010395	1e-05	0.000934	2.9e-05	0.000973		-53.693	-62796
-53.694	14095		-53.697	0.006632	1.3e-05	0.000427	3e-06	0.000443		-53.696	0.006322	9e-06	0.000597	2e-05	0.000627		-53.697	-0.013205	1e-05	0.000935	2.9e-05	0.000974		-53.694	-989.97
-53.696	-3247.3		-53.698	0.007322	1.3e-05	0.000427	3e-06	0.000443		-53.697	0.005181	9e-06	0.000597	2e-05	0.000627		-53.698	-0.018873	1e-05	0.000935	2.9e-05	0.000974		-53.696	56927
-53.697	-8829.7		-53.7	0.007527	1.3e-05	0.000427	3e-06	0.000443		-53.699	0.003478	9e-06	0.000597	2e-05	0.000627		-53.7	-0.026614	1e-05	0.000936	2.9e-05	0.000974		-53.697	96809
-53.699	-1303.3		-53.701	0.006435	1.3e-05	0.000427	3e-06	0.000443		-53.7	0.003865	9e-06	0.000598	2e-05	0.000627		-53.701	-0.033188	1e-05	0.000936	2.9e-05	0.000974		-53.699	112710
-53.7	14030		-53.703	0.004428	1.3e-05	0.000428	3e-06	0.000443		-53.702	0.006336	9e-06	0.000598	2e-05	0.000627		-53.703	-0.035864	1e-05	0.000936	2.9e-05	0.000975		-53.7	119730
-53.702	27456		-53.704	0.003195	1.3e-05	0.000428	3e-06	0.000444		-53.703	0.011606	9e-06	0.000598	2e-05	0.000628		-53.704	-0.034048	1e-05	0.000936	2.9e-05	0.000975		-53.702	135030
-53.703	31456		-53.706	0.004538	1.3e-05	0.000428	3e-06	0.000444		-53.705	0.01604	9e-06	0.000598	2e-05	0.000628		-53.706	-0.029375	1e-05	0.000937	2.9e-05	0.000976		-53.703	158950
-53.705	25102		-53.707	0.009003	1.3e-05	0.000428	3e-06	0.000444		-53.706	0.018289	9e-06	0.000598	2e-05	0.000628		-53.708	-0.023754	1e-05	0.000937	2.9e-05	0.000976		-53.705	170230
-53.706	16270		-53.709	0.015072	1.3e-05	0.000428	3e-06	0.000444		-53.708	0.016133	9e-06	0.000599	2e-05	0.000628		-53.709	-0.018041	1e-05	0.000937	2.9e-05	0.000976		-53.706	155810
-53.708	15442		-53.71	0.020237	1.3e-05	0.000428	3e-06	0.000444		-53.709	0.011341	9e-06	0.000599	2e-05	0.000628		-53.711	-0.012046	1e-05	0.000938	2.9e-05	0.000977		-53.708	120440
-53.709	28832		-53.712	0.022991	1.3e-05	0.000429	3e-06	0.000444		-53.711	0.003827	9e-06	0.000599	2e-05	0.000629		-53.712	-0.00593	1e-05	0.000938	2.9e-05	0.000977		-53.709	77589
-53.711	53426		-53.713	0.023873	1.3e-05	0.000429	3e-06	0.000445		-53.713	-0.004227	9e-06	0.000599	2e-05	0.000629		-53.714	-0.001009	1e-05	0.000939	2.9e-05	0.000977		-53.711	29348
-53.712	80841		-53.715	0.024132	1.3e-05	0.000429	3e-06	0.000445		-53.714	-0.009913	9e-06	0.0006	2e-05	0.000629		-53.715	0.001279	1e-05	0.000939	2.9e-05	0.000978		-53.712	-22939
-53.714	102200		-53.717	0.02394	1.3e-05	0.000429	3e-06	0.000445		-53.716	-0.012914	9e-06	0.0006	2e-05	0.000629		-53.717	0.000596	1e-05	0.000939	2.9e-05	0.000978		-53.714	-70752
-53.716	112960		-53.718	0.022403	1.3e-05	0.000429	3e-06	0.000445		-53.717	-0.012286	9e-06	0.0006	2e-05	0.00063		-53.718	-0.00238	1e-05	0.000939	2.9e-05	0.000978		-53.716	-99574
-53.717	114030		-53.72	0.019083	1.3e-05	0.00043	3e-06	0.000445		-53.719	-0.011247	9e-06	0.0006	2e-05	0.00063		-53.72	-0.006841	1e-05	0.00094	2.9e-05	0.000979		-53.717	-103870
-53.719	111560		-53.721	0.014673	1.3e-05	0.00043	3e-06	0.000445		-53.72	-0.009862	9e-06	0.0006	2e-05	0.00063		-53.721	-0.011838	1e-05	0.00094	2.9e-05	0.000979		-53.719	-88579
-53.72	115430		-53.723	0.010082	1.3e-05	0.00043	3e-06	0.000446		-53.722	-0.009187	9e-06	0.000601	2e-05	0.00063		-53.723	-0.01589	1e-05	0.00094	2.9e-05	0.000979		-53.72	-56491
-53.722	131690		-53.724	0.005849	1.3e-05	0.00043	3e-06	0.000446		-53.723	-0.007084	9e-06	0.000601	2e-05	0.00063		-53.724	-0.018458	1e-05	0.000941	2.9e-05	0.00098		-53.722	-9914.1
-53.723	157750		-53.726	0.00233	1.3e-05	0.00043	3e-06	0.000446		-53.725	-0.004798	9e-06	0.000601	2e-05	0.000631		-53.726	-0.02135	1e-05	0.000941	2.9e-05	0.00098		-53.723	44254
-53.725	183290		-53.727	-0.000281	1.3e-05	0.00043	3e-06	0.000446		-53.726	-0.001651	9e-06	0.000601	2e-05	0.000631		-53.727	-0.026752	1e-05	0.000941	2.9e-05	0.00098		-53.725	89373
-53.726	200100		-53.729	-0.002491	1.3e-05	0.00043	3e-06	0.000446		-53.728	0.000497	9e-06	0.000601	2e-05	0.000631		-53.729	-0.034118	1e-05	0.000942	2.9e-05	0.000981		-53.726	109540
-53.728	207110		-53.73	-0.004789	1.3e-05	0.000431	3e-06	0.000446		-53.729	0.00281	9e-06	0.000602	2e-05	0.000631		-53.73	-0.039215	1e-05	0.000942	2.9e-05	0.000981		-53.728	98366
-53.729	209050		-53.732	-0.006206	1.3e-05	0.000431	3e-06	0.000447		-53.731	0.004368	9e-06	0.000602	2e-05	0.000632		-53.732	-0.038188	1e-05	0.000942	2.9e-05	0.000981		-53.729	64798
-53.731	209720		-53.733	-0.004657	1.3e-05	0.000431	3e-06	0.000447		-53.732	0.006734	9e-06	0.000602	2e-05	0.000632		-53.733	-0.031034	1e-05	0.000943	2.9e-05	0.000982		-53.731	27879
-53.732	210690		-53.735	0.00049	1.3e-05	0.000431	3e-06	0.000447		-53.734	0.008764	9e-06	0.000602	2e-05	0.000632		-53.735	-0.021124	1e-05	0.000943	2.9e-05	0.000982		-53.732	7178.9
-53.734	210760		-53.736	0.007111	1.3e-05	0.000431	3e-06	0.000447		-53.735	0.010733	9e-06	0.000602	2e-05	0.000632		-53.736	-0.011354	1e-05	0.000943	2.9e-05	0.000982		-53.734	12495
-53.735	207800		-53.738	0.012257	1.3e-05	0.000431	3e-06	0.000447		-53.737	0.009912	9e-06	0.000603	2e-05	0.000632		-53.738	-0.001949	1e-05	0.000944	2.9e-05	0.000983		-53.735	41457
-53.737	200010		-53.739	0.015174	1.3e-05	0.000432	3e-06	0.000447		-53.738	0.006811	9e-06	0.000603	2.1e-05	0.000633		-53.739	0.007773	1e-05	0.000944	2.9e-05	0.000983		-53.737	83571
-53.738	190660		-53.741	0.017426	1.3e-05	0.000432	3e-06	0.000448		-53.74	0.001397	9e-06	0.000603	2.1e-05	0.000633		-53.741	0.01669	1e-05	0.000944	2.9e-05	0.000983		-53.738	122730
-53.74	186370		-53.742	0.02093	1.3e-05	0.000432	3e-06	0.000448		-53.741	-0.003106	9e-06	0.000603	2.1e-05	0.000633		-53.742	0.021821	1e-05	0.000945	2.9e-05	0.000984		-53.74	141810
-53.741	189810		-53.744	0.026064	1.3e-05	0.000432	3e-06	0.000448		-53.743	-0.00705	9e-06	0.000604	2.1e-05	0.000633		-53.744	0.021387	1e-05	0.000945	2.9e-05	0.000984		-53.741	130840
-53.743	192550		-53.745	0.031537	1.3e-05	0.000432	3e-06	0.000448		-53.744	-0.0099	9e-06	0.000604	2.1e-05	0.000633		-53.746	0.017448	1e-05	0.000945	2.9e-05	0.000985		-53.743	97925
-53.744	182430		-53.747	0.034976	1.3e-05	0.000432	3e-06	0.000448		-53.746	-0.013464	9e-06	0.000604	2.1e-05	0.000634		-53.747	0.014095	1e-05	0.000946	2.9e-05	0.000985		-53.744	62339
-53.746	156290		-53.748	0.0345	1.3e-05	0.000433	3e-06	0.000448		-53.747	-0.016085	9e-06	0.000604	2.1e-05	0.000634		-53.749	0.013739	1e-05	0.000946	2.9e-05	0.000985		-53.746	39423
-53.747	125230		-53.75	0.030295	1.3e-05	0.000433	3e-06	0.000449		-53.749	-0.01818	9e-06	0.000604	2.1e-05	0.000634		-53.75	0.015881	1e-05	0.000946	2.9e-05	0.000985		-53.747	27885
-53.749	103330		-53.751	0.024642	1.3e-05	0.000433	3e-06	0.000449		-53.751	-0.01906	9e-06	0.000605	2.1e-05	0.000635		-53.752	0.018781	1e-05	0.000947	2.9e-05	0.000986		-53.749	19320
-53.75	96375		-53.753	0.019583	1.3e-05	0.000433	3e-06	0.000449		-53.752	-0.018355	9e-06	0.000605	2.1e-05	0.000635		-53.753	0.021497	1e-05	0.000947	2.9e-05	0.000986		-53.75	6715.6
-53.752	99557		-53.755	0.015262	1.3e-05	0.000433	3e-06	0.000449		-53.754	-0.017307	9e-06	0.000605	2.1e-05	0.000635		-53.755	0.023391	1e-05	0.000947	2.9e-05	0.000987		-53.752	-9496.2
-53.754	105250		-53.756	0.010769	1.3e-05	0.000433	3e-06	0.000449		-53.755	-0.014471	9e-06	0.000605	2.1e-05	0.000635		-53.756	0.024155	1e-05	0.000948	2.9e-05	0.000987		-53.754	-27167
-53.755	108130		-53.758	0.00592	1.3e-05	0.000434	3e-06	0.00045		-53.757	-0.012023	9e-06	0.000606	2.1e-05	0.000635		-53.758	0.024231	1e-05	0.000948	2.9e-05	0.000987		-53.755	-42980
-53.757	106120		-53.759	0.001268	1.3e-05	0.000434	3e-06	0.00045		-53.758	-0.010299	9e-06	0.000606	2.1e-05	0.000636		-53.759	0.024918	1e-05	0.000948	2.9e-05	0.000988		-53.757	-52248
-53.758	101380		-53.761	-0.002953	1.3e-05	0.000434	3e-06	0.00045		-53.76	-0.011254	9e-06	0.000606	2.1e-05	0.000636		-53.761	0.026311	1e-05	0.000949	2.9e-05	0.000988		-53.758	-54194
-53.76	98765		-53.762	-0.006666	1.3e-05	0.000434	3e-06	0.00045		-53.761	-0.01214	9e-06	0.000606	2.1e-05	0.000636		-53.762	0.026842	1e-05	0.000949	2.9e-05	0.000988		-53.76	-47967
-53.761	102340		-53.764	-0.009306	1.3e-05	0.000434	3e-06	0.00045		-53.763	-0.011581	9e-06	0.000606	2.1e-05	0.000636		-53.764	0.024547	1e-05	0.000949	2.9e-05	0.000989		-53.761	-33740
-53.763	109260		-53.765	-0.010421	1.3e-05	0.000434	3e-06	0.00045		-53.764	-0.007411	9e-06	0.000607	2.1e-05	0.000636		-53.765	0.019025	1e-05	0.00095	2.9e-05	0.000989		-53.763	-10237
-53.764	111480		-53.767	-0.010656	1.3e-05	0.000435	3e-06	0.000451		-53.766	-0.002488	9e-06	0.000607	2.1e-05	0.000637		-53.767	0.010837	1e-05	0.00095	2.9e-05	0.000989		-53.764	17450
-53.766	102650		-53.768	-0.010781	1.3e-05	0.000435	3e-06	0.000451		-53.767	0.001623	9e-06	0.000607	2.1e-05	0.000637		-53.768	0.001252	1e-05	0.00095	2.9e-05	0.00099		-53.766	41410
-53.767	85405		-53.77	-0.010194	1.3e-05	0.000435	3e-06	0.000451		-53.769	0.001891	9e-06	0.000607	2.1e-05	0.000637		-53.77	-0.007449	1e-05	0.000951	2.9e-05	0.00099		-53.767	53337
-53.769	68332		-53.771	-0.007631	1.3e-05	0.000435	3e-06	0.000451		-53.77	-0.000576	9e-06	0.000607	2.1e-05	0.000637		-53.771	-0.012392	1e-05	0.000951	2.9e-05	0.00099		-53.769	51796
-53.77	58542		-53.773	-0.003642	1.3e-05	0.000435	3e-06	0.000451		-53.772	-0.00593	9e-06	0.000608	2.1e-05	0.000638		-53.773	-0.012352	1e-05	0.000951	2.9e-05	0.000991		-53.77	39397
-53.772	55330		-53.774	-0.000739	1.3e-05	0.000435	3e-06	0.000451		-53.773	-0.011376	9e-06	0.000608	2.1e-05	0.000638		-53.774	-0.008436	1e-05	0.000952	2.9e-05	0.000991		-53.772	25813
-53.773	52322		-53.776	-0.001058	1.3e-05	0.000436	3e-06	0.000452		-53.775	-0.016603	9e-06	0.000608	2.1e-05	0.000638		-53.776	-0.002795	1e-05	0.000952	2.9e-05	0.000991		-53.773	23949
-53.775	42078		-53.777	-0.004602	1.3e-05	0.000436	3e-06	0.000452		-53.776	-0.019575	9e-06	0.000608	2.1e-05	0.000638		-53.777	0.003025	1e-05	0.000952	2.9e-05	0.000992		-53.775	43450
-53.776	21656		-53.779	-0.010037	1.3e-05	0.000436	3e-06	0.000452		-53.778	-0.021496	9e-06	0.000608	2.1e-05	0.000638		-53.779	0.007468	1e-05	0.000953	2.9e-05	0.000992		-53.776	78251
-53.778	-5836.9		-53.78	-0.015663	1.3e-05	0.000436	3e-06	0.000452		-53.779	-0.021577	9e-06	0.000609	2.1e-05	0.000639		-53.78	0.008651	1e-05	0.000953	2.9e-05	0.000992		-53.778	109670
-53.779	-31510		-53.782	-0.019486	1.3e-05	0.000436	3e-06	0.000452		-53.781	-0.021055	9e-06	0.000609	2.1e-05	0.000639		-53.782	0.005828	1e-05	0.000953	2.9e-05	0.000993		-53.779	118320
-53.781	-46088		-53.783	-0.019581	1.3e-05	0.000436	3e-06	0.000452		-53.782	-0.018447	9e-06	0.000609	2.1e-05	0.000639		-53.784	0.000123	1e-05	0.000954	2.9e-05	0.000993		-53.781	95952
-53.782	-45013		-53.785	-0.015971	1.3e-05	0.000437	3e-06	0.000453		-53.784	-0.015136	9e-06	0.000609	2.1e-05	0.000639		-53.785	-0.007518	1e-05	0.000954	2.9e-05	0.000993		-53.782	45759
-53.784	-30929		-53.786	-0.011058	1.3e-05	0.000437	3e-06	0.000453		-53.785	-0.010908	9e-06	0.000609	2.1e-05	0.00064		-53.787	-0.017373	1e-05	0.000954	2.9e-05	0.000994		-53.784	-19948
-53.785	-8928.7		-53.788	-0.007442	1.3e-05	0.000437	3e-06	0.000453		-53.787	-0.008035	9e-06	0.00061	2.1e-05	0.00064		-53.788	-0.029101	1e-05	0.000955	2.9e-05	0.000994		-53.785	-82989
-53.787	17157		-53.789	-0.005372	1.3e-05	0.000437	3e-06	0.000453		-53.789	-0.00629	9e-06	0.00061	2.1e-05	0.00064		-53.79	-0.040015	1e-05	0.000955	2.9e-05	0.000995		-53.787	-127640
-53.788	44444		-53.791	-0.003304	1.3e-05	0.000437	3e-06	0.000453		-53.79	-0.00465	9e-06	0.00061	2.1e-05	0.00064		-53.791	-0.046776	1e-05	0.000955	2.9e-05	0.000995		-53.788	-148930
-53.79	66476		-53.793	-0.000297	1.3e-05	0.000437	3e-06	0.000454		-53.792	-0.004204	9e-06	0.00061	2.1e-05	0.000641		-53.793	-0.048748	1e-05	0.000956	2.9e-05	0.000995		-53.79	-152870
-53.791	75078		-53.794	0.002868	1.3e-05	0.000438	3e-06	0.000454		-53.793	-0.003774	9e-06	0.000611	2.1e-05	0.000641		-53.794	-0.047281	1e-05	0.000956	2.9e-05	0.000996		-53.791	-145610
-53.793	66806		-53.796	0.005087	1.3e-05	0.000438	3e-06	0.000454		-53.795	-0.004357	9e-06	0.000611	2.1e-05	0.000641		-53.796	-0.043349	1e-05	0.000956	2.9e-05	0.000996		-53.793	-130470
-53.795	47953		-53.797	0.006393	1.3e-05	0.000438	3e-06	0.000454		-53.796	-0.004229	9e-06	0.000611	2.1e-05	0.000641		-53.797	-0.037069	1e-05	0.000957	2.9e-05	0.000996		-53.795	-109580
-53.796	30008		-53.799	0.007532	1.3e-05	0.000438	3e-06	0.000454		-53.798	-0.004381	9e-06	0.000611	2.1e-05	0.000641		-53.799	-0.029665	1e-05	0.000957	2.9e-05	0.000997		-53.796	-84823
-53.798	21416		-53.8	0.008781	1.3e-05	0.000438	3e-06	0.000454		-53.799	-0.004128	9e-06	0.000611	2.1e-05	0.000642		-53.8	-0.023341	1e-05	0.000957	2.9e-05	0.000997		-53.798	-54214
-53.799	24962		-53.802	0.009418	1.3e-05	0.000438	3e-06	0.000455		-53.801	-0.005087	9e-06	0.000612	2.1e-05	0.000642		-53.802	-0.019305	1e-05	0.000958	2.9e-05	0.000997		-53.799	-9845
-53.801	39001		-53.803	0.008761	1.3e-05	0.000439	3e-06	0.000455		-53.802	-0.005531	9e-06	0.000612	2.1e-05	0.000642		-53.803	-0.016407	1e-05	0.000958	2.9e-05	0.000998		-53.801	48625
-53.802	59229		-53.805	0.006952	1.3e-05	0.000439	3e-06	0.000455		-53.804	-0.005566	9e-06	0.000612	2.1e-05	0.000642		-53.805	-0.012917	1e-05	0.000958	2.9e-05	0.000998		-53.802	111680
-53.804	77677		-53.806	0.004968	1.3e-05	0.000439	3e-06	0.000455		-53.805	-0.003847	9e-06	0.000612	2.1e-05	0.000643		-53.806	-0.007962	1e-05	0.000959	2.9e-05	0.000998		-53.804	162260
-53.805	85984		-53.808	0.003731	1.3e-05	0.000439	3e-06	0.000455		-53.807	-0.002712	9e-06	0.000613	2.1e-05	0.000643		-53.808	-0.001428	1e-05	0.000959	2.9e-05	0.000999		-53.805	189290
-53.807	80458		-53.809	0.003653	1.3e-05	0.000439	3e-06	0.000455		-53.808	-0.001983	9e-06	0.000613	2.1e-05	0.000643		-53.809	0.006532	1e-05	0.000959	2.9e-05	0.000999		-53.807	187060
-53.808	64686		-53.811	0.004636	1.3e-05	0.000439	3e-06	0.000456		-53.81	-0.002419	9e-06	0.000613	2.1e-05	0.000643		-53.811	0.014681	1e-05	0.00096	2.9e-05	0.000999		-53.808	160450
-53.81	44665		-53.812	0.006293	1.3e-05	0.000439	3e-06	0.000456		-53.811	-0.001873	9e-06	0.000613	2.1e-05	0.000643		-53.812	0.020893	1e-05	0.00096	2.9e-05	0.001		-53.81	120680
-53.811	25051		-53.814	0.007865	1.3e-05	0.00044	3e-06	0.000456		-53.813	-0.001848	9e-06	0.000613	2.1e-05	0.000644		-53.814	0.023405	1e-05	0.00096	2.9e-05	0.001		-53.811	84270
-53.813	9156.3		-53.815	0.008786	1.3e-05	0.00044	3e-06	0.000456		-53.814	-0.002473	9e-06	0.000614	2.1e-05	0.000644		-53.815	0.022855	1e-05	0.000961	2.9e-05	0.001		-53.813	57169
-53.814	537.52		-53.817	0.009396	1.3e-05	0.00044	3e-06	0.000456		-53.816	-0.005258	9e-06	0.000614	2.1e-05	0.000644		-53.817	0.021521	1e-05	0.000961	2.9e-05	0.001001		-53.814	35378
-53.816	-1378.1		-53.818	0.010696	1.3e-05	0.00044	3e-06	0.000456		-53.817	-0.007648	9e-06	0.000614	2.1e-05	0.000644		-53.818	0.020823	1e-05	0.000961	2.9e-05	0.001001		-53.816	8361.6
-53.817	-4507.7		-53.82	0.012922	1.3e-05	0.00044	3e-06	0.000457		-53.819	-0.009307	9e-06	0.000614	2.1e-05	0.000645		-53.82	0.01993	1e-05	0.000962	2.9e-05	0.001001		-53.817	-25909
-53.819	-19853		-53.821	0.014937	1.3e-05	0.00044	3e-06	0.000457		-53.82	-0.008893	9e-06	0.000614	2.1e-05	0.000645		-53.822	0.017134	1e-05	0.000962	2.9e-05	0.001002		-53.819	-64001
-53.82	-50469		-53.823	0.015428	1.3e-05	0.000441	3e-06	0.000457		-53.822	-0.008049	9e-06	0.000615	2.1e-05	0.000645		-53.823	0.012648	1e-05	0.000962	2.9e-05	0.001002		-53.82	-96439
-53.822	-88165		-53.824	0.014441	1.3e-05	0.000441	3e-06	0.000457		-53.823	-0.005356	9e-06	0.000615	2.1e-05	0.000645		-53.825	0.008625	1e-05	0.000963	3e-05	0.001003		-53.822	-116820
-53.823	-120510		-53.826	0.012928	1.3e-05	0.000441	3e-06	0.000457		-53.825	-0.001518	9e-06	0.000615	2.1e-05	0.000646		-53.826	0.006663	1e-05	0.000963	3e-05	0.001003		-53.823	-122540
-53.825	-140640		-53.827	0.011645	1.3e-05	0.000441	3e-06	0.000457		-53.827	0.003458	9e-06	0.000615	2.1e-05	0.000646		-53.828	0.005768	1e-05	0.000963	3e-05	0.001003		-53.825	-121630
-53.826	-148030		-53.829	0.011008	1.3e-05	0.000441	3e-06	0.000458		-53.828	0.008565	9e-06	0.000616	2.1e-05	0.000646		-53.829	0.004058	1e-05	0.000964	3e-05	0.001004		-53.826	-122540
-53.828	-144340		-53.831	0.011692	1.3e-05	0.000442	3e-06	0.000458		-53.83	0.011452	9e-06	0.000616	2.1e-05	0.000646		-53.831	0.000764	1e-05	0.000964	3e-05	0.001004		-53.828	-127320
-53.829	-130600		-53.832	0.014066	1.3e-05	0.000442	3e-06	0.000458		-53.831	0.013547	9e-06	0.000616	2.1e-05	0.000646		-53.832	-0.003187	1e-05	0.000964	3e-05	0.001004		-53.829	-127490
-53.831	-109040		-53.834	0.017244	1.4e-05	0.000442	3e-06	0.000458		-53.833	0.014313	9e-06	0.000616	2.1e-05	0.000647		-53.834	-0.006515	1e-05	0.000965	3e-05	0.001005		-53.831	-118510
-53.833	-83274		-53.835	0.019914	1.4e-05	0.000442	3e-06	0.000458		-53.834	0.014887	9e-06	0.000616	2.1e-05	0.000647		-53.835	-0.007788	1e-05	0.000965	3e-05	0.001005		-53.833	-103160
-53.834	-56210		-53.837	0.021977	1.4e-05	0.000442	3e-06	0.000459		-53.836	0.013939	9e-06	0.000617	2.1e-05	0.000647		-53.837	-0.006415	1e-05	0.000965	3e-05	0.001005		-53.834	-85971
-53.836	-28463		-53.838	0.024233	1.4e-05	0.000442	3e-06	0.000459		-53.837	0.013167	9e-06	0.000617	2.1e-05	0.000647		-53.838	-0.003305	1e-05	0.000966	3e-05	0.001006		-53.836	-67400
-53.837	631.1		-53.84	0.026119	1.4e-05	0.000443	3e-06	0.000459		-53.839	0.012121	9e-06	0.000617	2.1e-05	0.000648		-53.84	-0.001107	1e-05	0.000966	3e-05	0.001006		-53.837	-47504
-53.839	29646		-53.841	0.02548	1.4e-05	0.000443	3e-06	0.000459		-53.84	0.01166	9e-06	0.000617	2.1e-05	0.000648		-53.841	-0.001454	1e-05	0.000966	3e-05	0.001006		-53.839	-32542
-53.84	54345		-53.843	0.021144	1.4e-05	0.000443	3e-06	0.000459		-53.842	0.009534	9e-06	0.000618	2.1e-05	0.000648		-53.843	-0.003441	1e-05	0.000967	3e-05	0.001007		-53.84	-26878
-53.842	69769		-53.844	0.01482	1.4e-05	0.000443	3e-06	0.000459		-53.843	0.006486	9e-06	0.000618	2.1e-05	0.000648		-53.844	-0.004908	1e-05	0.000967	3e-05	0.001007		-53.842	-25287
-53.843	74855		-53.846	0.009219	1.4e-05	0.000443	3e-06	0.00046		-53.845	0.002085	9e-06	0.000618	2.1e-05	0.000649		-53.846	-0.00494	1e-05	0.000967	3e-05	0.001008		-53.843	-18406
-53.845	73729		-53.847	0.005394	1.4e-05	0.000443	3e-06	0.00046		-53.846	-0.001574	9e-06	0.000618	2.1e-05	0.000649		-53.847	-0.003608	1e-05	0.000968	3e-05	0.001008		-53.845	-6062.4
-53.846	72655		-53.849	0.002714	1.4e-05	0.000444	3e-06	0.00046		-53.848	-0.005328	9e-06	0.000618	2.1e-05	0.000649		-53.849	-0.001209	1e-05	0.000968	3e-05	0.001008		-53.846	954.71
-53.848	74599		-53.85	0.001005	1.4e-05	0.000444	3e-06	0.00046		-53.849	-0.00778	9e-06	0.000619	2.1e-05	0.000649		-53.85	0.000999	1e-05	0.000968	3e-05	0.001008		-53.848	-6938.9
-53.849	78234		-53.852	0.001125	1.4e-05	0.000444	3e-06	0.00046		-53.851	-0.009322	1e-05	0.000619	2.1e-05	0.000649		-53.852	-0.000225	1e-05	0.000969	3e-05	0.001009		-53.849	-30442
-53.851	80798		-53.853	0.003822	1.4e-05	0.000444	3e-06	0.00046		-53.852	-0.008057	1e-05	0.000619	2.1e-05	0.00065		-53.853	-0.007303	1e-05	0.000969	3e-05	0.001009		-53.851	-61648
-53.852	81500		-53.855	0.008687	1.4e-05	0.000444	3e-06	0.000461		-53.854	-0.005471	1e-05	0.000619	2.1e-05	0.00065		-53.855	-0.018361	1e-05	0.000969	3e-05	0.00101		-53.852	-90365
-53.854	81517		-53.856	0.014626	1.4e-05	0.000444	3e-06	0.000461		-53.855	-0.001491	1e-05	0.000619	2.1e-05	0.00065		-53.856	-0.028244	1e-05	0.00097	3e-05	0.00101		-53.854	-106000
-53.855	83054		-53.858	0.020141	1.4e-05	0.000445	3e-06	0.000461		-53.857	0.002215	1e-05	0.00062	2.1e-05	0.00065		-53.858	-0.0335	1e-05	0.00097	3e-05	0.00101		-53.855	-104930
-53.857	87473		-53.859	0.023632	1.4e-05	0.000445	3e-06	0.000461		-53.858	0.007162	1e-05	0.00062	2.1e-05	0.00065		-53.86	-0.033898	1e-05	0.000971	3e-05	0.001011		-53.857	-91397
-53.858	93512		-53.861	0.024155	1.4e-05	0.000445	3e-06	0.000461		-53.86	0.012324	1e-05	0.00062	2.1e-05	0.000651		-53.861	-0.030872	1e-05	0.000971	3e-05	0.001011		-53.858	-74668
-53.86	96821		-53.862	0.022478	1.4e-05	0.000445	3e-06	0.000461		-53.861	0.017717	1e-05	0.00062	2.1e-05	0.000651		-53.863	-0.025594	1e-05	0.000971	3e-05	0.001012		-53.86	-57075
-53.861	94419		-53.864	0.020389	1.4e-05	0.000445	3e-06	0.000462		-53.863	0.020845	1e-05	0.000621	2.1e-05	0.000651		-53.864	-0.019473	1e-05	0.000972	3e-05	0.001012		-53.861	-37397
-53.863	88956		-53.865	0.018947	1.4e-05	0.000445	3e-06	0.000462		-53.865	0.022489	1e-05	0.000621	2.1e-05	0.000652		-53.866	-0.013971	1e-05	0.000972	3e-05	0.001012		-53.863	-16589
-53.864	85992		-53.867	0.017743	1.4e-05	0.000446	3e-06	0.000462		-53.866	0.024334	1e-05	0.000621	2.1e-05	0.000652		-53.867	-0.008899	1e-05	0.000972	3e-05	0.001012		-53.864	-4295.4
-53.866	85428		-53.869	0.016371	1.4e-05	0.000446	3e-06	0.000462		-53.868	0.025654	1e-05	0.000621	2.1e-05	0.000652		-53.869	-0.003084	1e-05	0.000973	3e-05	0.001013		-53.866	-7193.4
-53.867	79787		-53.87	0.01569	1.4e-05	0.000446	3e-06	0.000462		-53.869	0.02663	1e-05	0.000622	2.1e-05	0.000652		-53.87	0.003457	1e-05	0.000973	3e-05	0.001013		-53.867	-25329
-53.869	62803		-53.872	0.016852	1.4e-05	0.000446	3e-06	0.000463		-53.871	0.025305	1e-05	0.000622	2.1e-05	0.000652		-53.872	0.009124	1e-05	0.000973	3e-05	0.001014		-53.869	-50402
-53.871	37849		-53.873	0.019688	1.4e-05	0.000446	3e-06	0.000463		-53.872	0.023543	1e-05	0.000622	2.1e-05	0.000653		-53.873	0.012589	1e-05	0.000974	3e-05	0.001014		-53.871	-73333
-53.872	14530		-53.875	0.022557	1.4e-05	0.000447	3e-06	0.000463		-53.874	0.021661	1e-05	0.000622	2.1e-05	0.000653		-53.875	0.013787	1e-05	0.000974	3e-05	0.001014		-53.872	-84481
-53.874	-971.23		-53.876	0.024027	1.4e-05	0.000447	3e-06	0.000463		-53.875	0.02121	1e-05	0.000622	2.1e-05	0.000653		-53.876	0.013265	1.1e-05	0.000974	3e-05	0.001015		-53.874	-76721
-53.875	-9140.7		-53.878	0.023865	1.4e-05	0.000447	3e-06	0.000463		-53.877	0.020197	1e-05	0.000623	2.1e-05	0.000653		-53.878	0.011951	1.1e-05	0.000975	3e-05	0.001015		-53.875	-56337
-53.877	-12813		-53.879	0.022645	1.4e-05	0.000447	3e-06	0.000463		-53.878	0.019574	1e-05	0.000623	2.1e-05	0.000654		-53.879	0.011622	1.1e-05	0.000975	3e-05	0.001015		-53.877	-38661
-53.878	-12743		-53.881	0.020814	1.4e-05	0.000447	3e-06	0.000464		-53.88	0.019753	1e-05	0.000623	2.1e-05	0.000654		-53.881	0.013149	1.1e-05	0.000975	3e-05	0.001016		-53.878	-36928
-53.88	-8147.8		-53.882	0.018791	1.4e-05	0.000447	3e-06	0.000464		-53.881	0.023328	1e-05	0.000623	2.1e-05	0.000654		-53.882	0.014647	1.1e-05	0.000976	3e-05	0.001016		-53.88	-48395
-53.881	997.47		-53.884	0.017304	1.4e-05	0.000448	3e-06	0.000464		-53.883	0.028103	1e-05	0.000624	2.1e-05	0.000654		-53.884	0.013141	1.1e-05	0.000976	3e-05	0.001016		-53.881	-63713
-53.883	12221		-53.885	0.017167	1.4e-05	0.000448	3e-06	0.000464		-53.884	0.032135	1e-05	0.000624	2.1e-05	0.000654		-53.885	0.008578	1.1e-05	0.000976	3e-05	0.001017		-53.883	-76593
-53.884	21016		-53.887	0.018301	1.4e-05	0.000448	3e-06	0.000464		-53.886	0.031897	1e-05	0.000624	2.1e-05	0.000655		-53.887	0.004159	1.1e-05	0.000977	3e-05	0.001017		-53.884	-85830
-53.886	24179		-53.888	0.019581	1.4e-05	0.000448	3e-06	0.000465		-53.887	0.028743	1e-05	0.000624	2.1e-05	0.000655		-53.888	0.002782	1.1e-05	0.000977	3e-05	0.001017		-53.886	-85911
-53.887	24437		-53.89	0.019765	1.4e-05	0.000448	3e-06	0.000465		-53.889	0.023025	1e-05	0.000624	2.1e-05	0.000655		-53.89	0.004106	1.1e-05	0.000977	3e-05	0.001018		-53.887	-71831
-53.889	29185		-53.891	0.018727	1.4e-05	0.000448	3e-06	0.000465		-53.89	0.016993	1e-05	0.000625	2.1e-05	0.000655		-53.891	0.006416	1.1e-05	0.000978	3e-05	0.001018		-53.889	-47560
-53.89	42325		-53.893	0.017187	1.4e-05	0.000449	3e-06	0.000465		-53.892	0.010166	1e-05	0.000625	2.1e-05	0.000656		-53.893	0.009192	1.1e-05	0.000978	3e-05	0.001019		-53.89	-25353
-53.892	58408		-53.894	0.015515	1.4e-05	0.000449	3e-06	0.000465		-53.893	0.004721	1e-05	0.000625	2.1e-05	0.000656		-53.894	0.013602	1.1e-05	0.000978	3e-05	0.001019		-53.892	-12004
-53.893	67929		-53.896	0.013226	1.4e-05	0.000449	3e-06	0.000465		-53.895	0.000681	1e-05	0.000625	2.1e-05	0.000656		-53.896	0.020851	1.1e-05	0.000979	3e-05	0.001019		-53.893	-5424.8
-53.895	67199		-53.897	0.010088	1.4e-05	0.000449	3e-06	0.000466		-53.896	-0.000451	1e-05	0.000625	2.1e-05	0.000656		-53.897	0.030834	1.1e-05	0.000979	3e-05	0.00102		-53.895	-4598.7
-53.896	60280		-53.899	0.007089	1.4e-05	0.000449	3e-06	0.000466		-53.898	-0.000501	1e-05	0.000626	2.1e-05	0.000657		-53.899	0.041401	1.1e-05	0.000979	3e-05	0.00102		-53.896	-14044
-53.898	51730		-53.9	0.00601	1.4e-05	0.000449	3e-06	0.000466		-53.899	0.000856	1e-05	0.000626	2.1e-05	0.000657		-53.901	0.049055	1.1e-05	0.00098	3e-05	0.001021		-53.898	-34517
-53.899	41180		-53.902	0.007612	1.4e-05	0.00045	3e-06	0.000466		-53.901	0.001896	1e-05	0.000626	2.1e-05	0.000657		-53.902	0.051539	1.1e-05	0.00098	3e-05	0.001021		-53.899	-54873
-53.901	26092		-53.903	0.011012	1.4e-05	0.00045	3e-06	0.000466		-53.903	0.002954	1e-05	0.000626	2.1e-05	0.000657		-53.904	0.049568	1.1e-05	0.000981	3e-05	0.001021		-53.901	-63155
-53.902	7879.8		-53.905	0.014572	1.4e-05	0.00045	3e-06	0.000467		-53.904	0.004203	1e-05	0.000627	2.1e-05	0.000658		-53.905	0.045098	1.1e-05	0.000981	3e-05	0.001021		-53.902	-58466
-53.904	-6501.3		-53.907	0.017105	1.4e-05	0.00045	3e-06	0.000467		-53.906	0.004103	1e-05	0.000627	2.1e-05	0.000658		-53.907	0.038184	1.1e-05	0.000981	3e-05	0.001022		-53.904	-51898
-53.905	-9499		-53.908	0.017965	1.4e-05	0.00045	3e-06	0.000467		-53.907	0.00341	1e-05	0.000627	2.1e-05	0.000658		-53.908	0.027792	1.1e-05	0.000982	3e-05	0.001022		-53.905	-52288
-53.907	-602.59		-53.91	0.01676	1.4e-05	0.000451	3e-06	0.000467		-53.909	0.000596	1e-05	0.000627	2.1e-05	0.000658		-53.91	0.014856	1.1e-05	0.000982	3e-05	0.001023		-53.907	-62305
-53.909	10686		-53.911	0.013747	1.4e-05	0.000451	3e-06	0.000467		-53.91	-0.003034	1e-05	0.000628	2.1e-05	0.000658		-53.911	0.002839	1.1e-05	0.000982	3e-05	0.001023		-53.909	-77567
-53.91	11087		-53.913	0.010353	1.4e-05	0.000451	3e-06	0.000467		-53.912	-0.00745	1e-05	0.000628	2.1e-05	0.000659		-53.913	-0.006156	1.1e-05	0.000983	3e-05	0.001023		-53.91	-90097
-53.912	-5903.8		-53.914	0.008387	1.4e-05	0.000451	3e-06	0.000468		-53.913	-0.009989	1e-05	0.000628	2.1e-05	0.000659		-53.914	-0.013128	1.1e-05	0.000983	3e-05	0.001024		-53.912	-91888
-53.913	-36551		-53.916	0.008335	1.4e-05	0.000451	3e-06	0.000468		-53.915	-0.011005	1e-05	0.000628	2.1e-05	0.000659		-53.916	-0.019863	1.1e-05	0.000983	3e-05	0.001024		-53.913	-76256
-53.915	-73119		-53.917	0.009164	1.4e-05	0.000451	3e-06	0.000468		-53.916	-0.009498	1e-05	0.000628	2.1e-05	0.000659		-53.917	-0.025945	1.1e-05	0.000984	3e-05	0.001024		-53.915	-46454
-53.916	-109870		-53.919	0.009893	1.4e-05	0.000452	3e-06	0.000468		-53.918	-0.007251	1e-05	0.000629	2.1e-05	0.00066		-53.919	-0.029547	1.1e-05	0.000984	3e-05	0.001025		-53.916	-10257
-53.918	-141770		-53.92	0.010974	1.4e-05	0.000452	3e-06	0.000468		-53.919	-0.004068	1e-05	0.000629	2.1e-05	0.00066		-53.92	-0.02921	1.1e-05	0.000984	3e-05	0.001025		-53.918	20413
-53.919	-163000		-53.922	0.013248	1.4e-05	0.000452	3e-06	0.000469		-53.921	-0.002208	1e-05	0.000629	2.1e-05	0.00066		-53.922	-0.024808	1.1e-05	0.000985	3e-05	0.001026		-53.919	37589
-53.921	-171580		-53.923	0.016283	1.4e-05	0.000452	3e-06	0.000469		-53.922	-0.000992	1e-05	0.000629	2.1e-05	0.00066		-53.923	-0.017065	1.1e-05	0.000985	3e-05	0.001026		-53.921	35337
-53.922	-173170		-53.925	0.018563	1.4e-05	0.000452	3e-06	0.000469		-53.924	-0.000681	1e-05	0.00063	2.1e-05	0.000661		-53.925	-0.007809	1.1e-05	0.000985	3e-05	0.001026		-53.922	17678
-53.924	-175540		-53.926	0.019528	1.4e-05	0.000452	3e-06	0.000469		-53.925	0.000949	1e-05	0.00063	2.1e-05	0.000661		-53.926	0.000705	1.1e-05	0.000986	3e-05	0.001026		-53.924	-6946.1
-53.925	-180760		-53.928	0.020165	1.4e-05	0.000453	3e-06	0.000469		-53.927	0.002548	1e-05	0.00063	2.1e-05	0.000661		-53.928	0.007349	1.1e-05	0.000986	3e-05	0.001027		-53.925	-27614
-53.927	-185790		-53.929	0.021479	1.4e-05	0.000453	3e-06	0.000469		-53.928	0.004339	1e-05	0.00063	2.1e-05	0.000661		-53.929	0.012335	1.1e-05	0.000986	3e-05	0.001027		-53.927	-41735
-53.928	-188340		-53.931	0.022855	1.4e-05	0.000453	3e-06	0.00047		-53.93	0.005548	1e-05	0.00063	2.1e-05	0.000662		-53.931	0.016011	1.1e-05	0.000987	3e-05	0.001028		-53.928	-49329
-53.93	-186640		-53.932	0.022849	1.4e-05	0.000453	3e-06	0.00047		-53.931	0.008864	1e-05	0.000631	2.1e-05	0.000662		-53.932	0.0181	1.1e-05	0.000987	3e-05	0.001028		-53.93	-53029
-53.931	-176440		-53.934	0.020935	1.4e-05	0.000453	3e-06	0.00047		-53.933	0.013381	1e-05	0.000631	2.1e-05	0.000662		-53.934	0.018988	1.1e-05	0.000988	3e-05	0.001028		-53.931	-51090
-53.933	-154370		-53.935	0.017797	1.4e-05	0.000453	3e-06	0.00047		-53.934	0.018268	1e-05	0.000631	2.1e-05	0.000662		-53.935	0.020637	1.1e-05	0.000988	3e-05	0.001029		-53.933	-42030
-53.934	-124590		-53.937	0.01392	1.4e-05	0.000454	3e-06	0.00047		-53.936	0.01987	1e-05	0.000631	2.1e-05	0.000663		-53.937	0.024373	1.1e-05	0.000988	3e-05	0.001029		-53.934	-22322
-53.936	-95627		-53.938	0.008864	1.4e-05	0.000454	3e-06	0.00047		-53.937	0.018896	1e-05	0.000632	2.1e-05	0.000663		-53.939	0.028037	1.1e-05	0.000989	3e-05	0.00103		-53.936	5190.4
-53.937	-70751		-53.94	0.002146	1.4e-05	0.000454	3e-06	0.000471		-53.939	0.015111	1e-05	0.000632	2.1e-05	0.000663		-53.94	0.026695	1.1e-05	0.000989	3e-05	0.00103		-53.937	32283
-53.939	-46484		-53.941	-0.005591	1.4e-05	0.000454	3e-06	0.000471		-53.94	0.010418	1e-05	0.000632	2.1e-05	0.000663		-53.942	0.017723	1.1e-05	0.000989	3e-05	0.00103		-53.939	47369
-53.94	-21646		-53.943	-0.012777	1.4e-05	0.000454	3e-06	0.000471		-53.942	0.003888	1e-05	0.000632	2.1e-05	0.000663		-53.943	0.00444	1.1e-05	0.00099	3e-05	0.001031		-53.94	49090
-53.942	-939.11		-53.944	-0.018054	1.4e-05	0.000454	3e-06	0.000471		-53.944	-0.002796	1e-05	0.000633	2.1e-05	0.000664		-53.945	-0.006359	1.1e-05	0.00099	3e-05	0.001031		-53.942	44887
-53.943	12114		-53.946	-0.021133	1.4e-05	0.000455	3e-06	0.000471		-53.945	-0.007331	1e-05	0.000633	2.1e-05	0.000664		-53.946	-0.010581	1.1e-05	0.00099	3e-05	0.001031		-53.943	43935
-53.945	20602		-53.948	-0.022386	1.4e-05	0.000455	3e-06	0.000472		-53.947	-0.009853	1e-05	0.000633	2.2e-05	0.000664		-53.948	-0.009953	1.1e-05	0.000991	3e-05	0.001032		-53.945	47131
-53.947	28872		-53.949	-0.02208	1.4e-05	0.000455	3e-06	0.000472		-53.948	-0.009498	1e-05	0.000633	2.2e-05	0.000664		-53.949	-0.008729	1.1e-05	0.000991	3e-05	0.001032		-53.947	51967
-53.948	36534		-53.951	-0.020276	1.4e-05	0.000455	3e-06	0.000472		-53.95	-0.007888	1e-05	0.000633	2.2e-05	0.000665		-53.951	-0.009288	1.1e-05	0.000991	3e-05	0.001033		-53.948	56485
-53.95	40983		-53.952	-0.017456	1.4e-05	0.000455	3e-06	0.000472		-53.951	-0.003963	1e-05	0.000634	2.2e-05	0.000665		-53.952	-0.011685	1.1e-05	0.000992	3e-05	0.001033		-53.95	58617
-53.951	41823		-53.954	-0.014896	1.4e-05	0.000456	3e-06	0.000472		-53.953	0.000989	1e-05	0.000634	2.2e-05	0.000665		-53.954	-0.016317	1.1e-05	0.000992	3e-05	0.001033		-53.951	56011
-53.953	39285		-53.955	-0.013723	1.4e-05	0.000456	3e-06	0.000473		-53.954	0.006972	1e-05	0.000634	2.2e-05	0.000665		-53.955	-0.023618	1.1e-05	0.000992	3e-05	0.001034		-53.953	48545
-53.954	30201		-53.957	-0.014055	1.4e-05	0.000456	3e-06	0.000473		-53.956	0.011056	1e-05	0.000634	2.2e-05	0.000666		-53.957	-0.031447	1.1e-05	0.000993	3e-05	0.001034		-53.954	38012
-53.956	10357		-53.958	-0.015106	1.4e-05	0.000456	3e-06	0.000473		-53.957	0.013057	1e-05	0.000635	2.2e-05	0.000666		-53.958	-0.035702	1.1e-05	0.000993	3e-05	0.001034		-53.956	22221
-53.957	-20314		-53.96	-0.01636	1.4e-05	0.000456	3e-06	0.000473		-53.959	0.011872	1e-05	0.000635	2.2e-05	0.000666		-53.96	-0.034631	1.1e-05	0.000994	3e-05	0.001035		-53.957	-5678.4
-53.959	-56018		-53.961	-0.017482	1.4e-05	0.000456	3e-06	0.000473		-53.96	0.009827	1e-05	0.000635	2.2e-05	0.000666		-53.961	-0.030674	1.1e-05	0.000994	3e-05	0.001035		-53.959	-45968
-53.96	-88178		-53.963	-0.01739	1.4e-05	0.000457	3e-06	0.000473		-53.962	0.007245	1e-05	0.000635	2.2e-05	0.000667		-53.963	-0.027224	1.1e-05	0.000994	3e-05	0.001035		-53.96	-87771
-53.962	-108680		-53.964	-0.014337	1.4e-05	0.000457	3e-06	0.000474		-53.963	0.006031	1e-05	0.000635	2.2e-05	0.000667		-53.964	-0.024568	1.1e-05	0.000994	3e-05	0.001036		-53.962	-117380
-53.963	-113630		-53.966	-0.007972	1.4e-05	0.000457	3e-06	0.000474		-53.965	0.005292	1e-05	0.000636	2.2e-05	0.000667		-53.966	-0.020643	1.1e-05	0.000995	3e-05	0.001036		-53.963	-132960
-53.965	-105760		-53.967	-0.000621	1.4e-05	0.000457	3e-06	0.000474		-53.966	0.006377	1e-05	0.000636	2.2e-05	0.000667		-53.967	-0.014194	1.1e-05	0.000995	3e-05	0.001036		-53.965	-141800
-53.966	-92575		-53.969	0.004212	1.4e-05	0.000457	3e-06	0.000474		-53.968	0.008486	1e-05	0.000636	2.2e-05	0.000668		-53.969	-0.00556	1.1e-05	0.000996	3.1e-05	0.001037		-53.966	-152510
-53.968	-80274		-53.97	0.004707	1.4e-05	0.000457	3e-06	0.000474		-53.969	0.012467	1e-05	0.000636	2.2e-05	0.000668		-53.97	0.004387	1.1e-05	0.000996	3.1e-05	0.001037		-53.968	-166290
-53.969	-71331		-53.972	0.001599	1.4e-05	0.000458	3e-06	0.000475		-53.971	0.016003	1e-05	0.000637	2.2e-05	0.000668		-53.972	0.014514	1.1e-05	0.000996	3.1e-05	0.001038		-53.969	-179520
-53.971	-66985		-53.973	-0.003127	1.4e-05	0.000458	3e-06	0.000475		-53.972	0.018767	1e-05	0.000637	2.2e-05	0.000668		-53.973	0.023277	1.1e-05	0.000997	3.1e-05	0.001038		-53.971	-182040
-53.972	-68532		-53.975	-0.007795	1.4e-05	0.000458	3e-06	0.000475		-53.974	0.018145	1e-05	0.000637	2.2e-05	0.000669		-53.975	0.029884	1.1e-05	0.000997	3.1e-05	0.001038		-53.972	-166830
-53.974	-72685		-53.976	-0.011295	1.4e-05	0.000458	3e-06	0.000475		-53.975	0.014969	1e-05	0.000637	2.2e-05	0.000669		-53.977	0.035574	1.1e-05	0.000998	3.1e-05	0.001039		-53.974	-136930
-53.975	-70154		-53.978	-0.013014	1.4e-05	0.000458	3e-06	0.000475		-53.977	0.009564	1e-05	0.000638	2.2e-05	0.000669		-53.978	0.042211	1.1e-05	0.000998	3.1e-05	0.001039		-53.975	-109490
-53.977	-52263		-53.979	-0.01276	1.4e-05	0.000459	3e-06	0.000475		-53.978	0.006329	1e-05	0.000638	2.2e-05	0.000669		-53.98	0.049982	1.1e-05	0.000998	3.1e-05	0.00104		-53.977	-97283
-53.978	-19227		-53.981	-0.010627	1.4e-05	0.000459	3e-06	0.000476		-53.98	0.006764	1e-05	0.000638	2.2e-05	0.000669		-53.981	0.056761	1.1e-05	0.000998	3.1e-05	0.00104		-53.978	-99773
-53.98	21130		-53.982	-0.006745	1.4e-05	0.000459	3e-06	0.000476		-53.982	0.011231	1e-05	0.000638	2.2e-05	0.00067		-53.983	0.059019	1.1e-05	0.000999	3.1e-05	0.00104		-53.98	-105790
-53.981	60311		-53.984	-0.001572	1.4e-05	0.000459	3e-06	0.000476		-53.983	0.017379	1e-05	0.000638	2.2e-05	0.00067		-53.984	0.054139	1.1e-05	0.000999	3.1e-05	0.001041		-53.981	-110660
-53.983	93440		-53.986	0.003833	1.4e-05	0.000459	3e-06	0.000476		-53.985	0.021351	1e-05	0.000639	2.2e-05	0.00067		-53.986	0.042311	1.1e-05	0.001	3.1e-05	0.001041		-53.983	-113680
-53.985	118000		-53.987	0.008381	1.4e-05	0.000459	3e-06	0.000476		-53.986	0.023403	1e-05	0.000639	2.2e-05	0.00067		-53.987	0.027495	1.1e-05	0.001	3.1e-05	0.001041		-53.985	-113640
-53.986	132850		-53.989	0.011656	1.4e-05	0.00046	3e-06	0.000477		-53.988	0.02273	1e-05	0.000639	2.2e-05	0.000671		-53.989	0.015264	1.1e-05	0.001	3.1e-05	0.001042		-53.986	-107790
-53.988	138380		-53.99	0.01367	1.4e-05	0.00046	3e-06	0.000477		-53.989	0.020455	1e-05	0.000639	2.2e-05	0.000671		-53.99	0.009448	1.1e-05	0.001001	3.1e-05	0.001042		-53.988	-97144
-53.989	135630		-53.992	0.013913	1.4e-05	0.00046	3e-06	0.000477		-53.991	0.015746	1e-05	0.00064	2.2e-05	0.000671		-53.992	0.01026	1.1e-05	0.001001	3.1e-05	0.001043		-53.989	-87830
-53.991	126650		-53.993	0.011777	1.4e-05	0.00046	3e-06	0.000477		-53.992	0.011041	1e-05	0.00064	2.2e-05	0.000671		-53.993	0.0159	1.1e-05	0.001001	3.1e-05	0.001043		-53.991	-80966
-53.992	115890		-53.995	0.007987	1.4e-05	0.00046	3e-06	0.000477		-53.994	0.006958	1e-05	0.00064	2.2e-05	0.000672		-53.995	0.023851	1.1e-05	0.001002	3.1e-05	0.001043		-53.992	-75386
-53.994	109020		-53.996	0.004761	1.4e-05	0.000461	3e-06	0.000478		-53.995	0.005184	1e-05	0.00064	2.2e-05	0.000672		-53.996	0.03113	1.1e-05	0.001002	3.1e-05	0.001044		-53.994	-71304
-53.995	106260		-53.998	0.003779	1.4e-05	0.000461	3e-06	0.000478		-53.997	0.003927	1e-05	0.000641	2.2e-05	0.000672		-53.998	0.03498	1.1e-05	0.001002	3.1e-05	0.001044		-53.995	-71897
-53.997	100250		-53.999	0.00455	1.4e-05	0.000461	3e-06	0.000478		-53.998	0.003406	1e-05	0.000641	2.2e-05	0.000672		-53.999	0.034728	1.1e-05	0.001003	3.1e-05	0.001044		-53.997	-75859
-53.998	84362		-54.001	0.00513	1.4e-05	0.000461	3e-06	0.000478		-54	0.002052	1e-05	0.000641	2.2e-05	0.000673		-54.001	0.031891	1.1e-05	0.001003	3.1e-05	0.001045		-53.998	-80748
-54	63239		-54.002	0.004319	1.4e-05	0.000461	3e-06	0.000478		-54.001	0.000905	1e-05	0.000641	2.2e-05	0.000673		-54.002	0.028097	1.1e-05	0.001003	3.1e-05	0.001045		-54	-89121
-54.001	48674		-54.004	0.002426	1.4e-05	0.000461	3e-06	0.000478		-54.003	-0.00079	1e-05	0.000641	2.2e-05	0.000673		-54.004	0.023578	1.1e-05	0.001004	3.1e-05	0.001045		-54.001	-107780
-54.003	45508		-54.005	0.000314	1.4e-05	0.000462	3e-06	0.000479		-54.004	-0.001	1e-05	0.000642	2.2e-05	0.000673		-54.005	0.019014	1.1e-05	0.001004	3.1e-05	0.001046		-54.003	-136040
-54.004	45522		-54.007	-0.00163	1.4e-05	0.000462	3e-06	0.000479		-54.006	-0.000615	1e-05	0.000642	2.2e-05	0.000674		-54.007	0.016615	1.1e-05	0.001005	3.1e-05	0.001046		-54.004	-161430
-54.006	38391		-54.008	-0.00344	1.4e-05	0.000462	3e-06	0.000479		-54.007	0.000529	1e-05	0.000642	2.2e-05	0.000674		-54.008	0.018623	1.1e-05	0.001005	3.1e-05	0.001046		-54.006	-169000
-54.007	22958		-54.01	-0.005008	1.4e-05	0.000462	3e-06	0.000479		-54.009	-0.000364	1e-05	0.000642	2.2e-05	0.000674		-54.01	0.024551	1.1e-05	0.001005	3.1e-05	0.001047		-54.007	-151950
-54.009	5734.2		-54.011	-0.0059	1.4e-05	0.000462	3e-06	0.000479		-54.01	-0.002703	1e-05	0.000643	2.2e-05	0.000674		-54.011	0.031501	1.1e-05	0.001006	3.1e-05	0.001047		-54.009	-115490
-54.01	-8959.4		-54.013	-0.005823	1.4e-05	0.000463	3e-06	0.00048		-54.012	-0.007241	1e-05	0.000643	2.2e-05	0.000675		-54.013	0.036382	1.1e-05	0.001006	3.1e-05	0.001048		-54.01	-71828
-54.012	-21452		-54.014	-0.004865	1.4e-05	0.000463	3e-06	0.00048		-54.013	-0.01215	1e-05	0.000643	2.2e-05	0.000675		-54.015	0.037762	1.1e-05	0.001007	3.1e-05	0.001048		-54.012	-34983
-54.013	-32460		-54.016	-0.003506	1.4e-05	0.000463	3e-06	0.00048		-54.015	-0.018279	1e-05	0.000643	2.2e-05	0.000675		-54.016	0.036624	1.1e-05	0.001007	3.1e-05	0.001048		-54.013	-10965
-54.015	-40171		-54.017	-0.0023	1.4e-05	0.000463	3e-06	0.00048		-54.016	-0.023538	1e-05	0.000643	2.2e-05	0.000675		-54.018	0.035865	1.1e-05	0.001007	3.1e-05	0.001049		-54.015	2793.4
-54.016	-43395		-54.019	-0.001634	1.4e-05	0.000463	3e-06	0.00048		-54.018	-0.027467	1e-05	0.000644	2.2e-05	0.000676		-54.019	0.037999	1.1e-05	0.001007	3.1e-05	0.001049		-54.016	12934
-54.018	-43503		-54.02	-0.001513	1.4e-05	0.000463	3e-06	0.00048		-54.02	-0.027992	1e-05	0.000644	2.2e-05	0.000676		-54.021	0.042441	1.1e-05	0.001008	3.1e-05	0.00105		-54.018	18595
-54.019	-44094		-54.022	-0.00152	1.4e-05	0.000464	3e-06	0.000481		-54.021	-0.024469	1e-05	0.000644	2.2e-05	0.000676		-54.022	0.046232	1.1e-05	0.001008	3.1e-05	0.00105		-54.019	17027
-54.021	-49430		-54.024	-0.001176	1.4e-05	0.000464	3e-06	0.000481		-54.023	-0.019335	1e-05	0.000645	2.2e-05	0.000676		-54.024	0.047198	1.1e-05	0.001009	3.1e-05	0.00105		-54.021	9201.7
-54.023	-63558		-54.025	-0.000657	1.4e-05	0.000464	3e-06	0.000481		-54.024	-0.013407	1e-05	0.000645	2.2e-05	0.000677		-54.025	0.045845	1.1e-05	0.001009	3.1e-05	0.001051		-54.023	3371.6
-54.024	-86736		-54.027	-0.00108	1.4e-05	0.000464	3e-06	0.000481		-54.026	-0.009303	1e-05	0.000645	2.2e-05	0.000677		-54.027	0.043368	1.1e-05	0.001009	3.1e-05	0.001051		-54.024	4406.7
-54.026	-112510		-54.028	-0.003532	1.4e-05	0.000464	3e-06	0.000481		-54.027	-0.006605	1e-05	0.000645	2.2e-05	0.000677		-54.028	0.039665	1.1e-05	0.00101	3.1e-05	0.001051		-54.026	8095.2
-54.027	-131540		-54.03	-0.008024	1.4e-05	0.000465	3e-06	0.000482		-54.029	-0.006087	1e-05	0.000645	2.2e-05	0.000677		-54.03	0.034445	1.1e-05	0.00101	3.1e-05	0.001052		-54.027	11919
-54.029	-138490		-54.031	-0.013311	1.4e-05	0.000465	3e-06	0.000482		-54.03	-0.005696	1e-05	0.000646	2.2e-05	0.000677		-54.031	0.028445	1.1e-05	0.00101	3.1e-05	0.001052		-54.029	15685
-54.03	-134780		-54.033	-0.018049	1.4e-05	0.000465	3e-06	0.000482		-54.032	-0.005622	1e-05	0.000646	2.2e-05	0.000678		-54.033	0.022898	1.1e-05	0.001011	3.1e-05	0.001053		-54.03	22177
-54.032	-123290		-54.034	-0.021444	1.4e-05	0.000465	3e-06	0.000482		-54.033	-0.004607	1e-05	0.000646	2.2e-05	0.000678		-54.034	0.01769	1.1e-05	0.001011	3.1e-05	0.001053		-54.032	29081
-54.033	-104660		-54.036	-0.023092	1.4e-05	0.000465	3e-06	0.000482		-54.035	-0.004175	1e-05	0.000646	2.2e-05	0.000678		-54.036	0.011826	1.1e-05	0.001012	3.1e-05	0.001053		-54.033	38697
-54.035	-78440		-54.037	-0.02262	1.4e-05	0.000465	3e-06	0.000483		-54.036	-0.003342	1e-05	0.000647	2.2e-05	0.000678		-54.037	0.004945	1.1e-05	0.001012	3.1e-05	0.001054		-54.035	56975
-54.036	-46353		-54.039	-0.020112	1.4e-05	0.000466	3e-06	0.000483		-54.038	-0.003003	1e-05	0.000647	2.2e-05	0.000679		-54.039	-0.001861	1.1e-05	0.001012	3.1e-05	0.001054		-54.036	90606
-54.038	-11857		-54.04	-0.016389	1.4e-05	0.000466	3e-06	0.000483		-54.039	-0.001422	1e-05	0.000647	2.2e-05	0.000679		-54.04	-0.007056	1.1e-05	0.001012	3.1e-05	0.001054		-54.038	130940
-54.039	20068		-54.042	-0.012542	1.4e-05	0.000466	3e-06	0.000483		-54.041	0.000576	1e-05	0.000647	2.2e-05	0.000679		-54.042	-0.009154	1.1e-05	0.001013	3.1e-05	0.001055		-54.039	159850
-54.041	43351		-54.043	-0.00927	1.4e-05	0.000466	3e-06	0.000483		-54.042	0.004167	1e-05	0.000647	2.2e-05	0.000679		-54.043	-0.007646	1.1e-05	0.001013	3.1e-05	0.001055		-54.041	159700
-54.042	53999		-54.045	-0.007117	1.4e-05	0.000466	3e-06	0.000484		-54.044	0.007821	1e-05	0.000648	2.2e-05	0.00068		-54.045	-0.003332	1.1e-05	0.001014	3.1e-05	0.001056		-54.042	130080
-54.044	56601		-54.046	-0.006786	1.4e-05	0.000467	3e-06	0.000484		-54.045	0.012173	1e-05	0.000648	2.2e-05	0.00068		-54.046	0.002174	1.1e-05	0.001014	3.1e-05	0.001056		-54.044	81371
-54.045	62846		-54.048	-0.008985	1.4e-05	0.000467	3e-06	0.000484		-54.047	0.015379	1e-05	0.000648	2.2e-05	0.00068		-54.048	0.007645	1.1e-05	0.001014	3.1e-05	0.001056		-54.045	27682
-54.047	80813		-54.049	-0.013809	1.4e-05	0.000467	3e-06	0.000484		-54.048	0.018052	1e-05	0.000648	2.2e-05	0.00068		-54.049	0.012177	1.1e-05	0.001015	3.1e-05	0.001057		-54.047	-23824
-54.048	106490		-54.051	-0.020524	1.4e-05	0.000467	3e-06	0.000484		-54.05	0.018795	1e-05	0.000649	2.2e-05	0.000681		-54.051	0.014268	1.1e-05	0.001015	3.1e-05	0.001057		-54.048	-67027
-54.05	130210		-54.052	-0.027668	1.4e-05	0.000467	3e-06	0.000484		-54.051	0.018719	1e-05	0.000649	2.2e-05	0.000681		-54.053	0.012358	1.1e-05	0.001016	3.1e-05	0.001058		-54.05	-96825
-54.051	147520		-54.054	-0.033506	1.4e-05	0.000467	3e-06	0.000485		-54.053	0.016218	1e-05	0.000649	2.2e-05	0.000681		-54.054	0.007459	1.1e-05	0.001016	3.1e-05	0.001058		-54.051	-109160
-54.053	160160		-54.055	-0.036914	1.4e-05	0.000468	3e-06	0.000485		-54.054	0.012056	1e-05	0.000649	2.2e-05	0.000681		-54.056	0.002594	1.1e-05	0.001016	3.1e-05	0.001058		-54.053	-108880
-54.054	167580		-54.057	-0.038468	1.4e-05	0.000468	3e-06	0.000485		-54.056	0.005613	1e-05	0.00065	2.2e-05	0.000682		-54.057	0.000257	1.1e-05	0.001017	3.1e-05	0.001059		-54.054	-104250
-54.056	165370		-54.058	-0.040075	1.4e-05	0.000468	3e-06	0.000485		-54.058	-0.000527	1e-05	0.00065	2.2e-05	0.000682		-54.059	0.000248	1.1e-05	0.001017	3.1e-05	0.001059		-54.056	-98956
-54.057	151660		-54.06	-0.043108	1.4e-05	0.000468	3e-06	0.000485		-54.059	-0.003795	1e-05	0.00065	2.2e-05	0.000682		-54.06	0.001659	1.1e-05	0.001017	3.1e-05	0.001059		-54.057	-85979
-54.059	131410		-54.062	-0.047065	1.4e-05	0.000468	3e-06	0.000486		-54.061	-0.004584	1e-05	0.00065	2.2e-05	0.000683		-54.062	0.004698	1.1e-05	0.001018	3.1e-05	0.00106		-54.059	-57594
-54.061	111310		-54.063	-0.050537	1.4e-05	0.000469	3e-06	0.000486		-54.062	-0.00234	1e-05	0.000651	2.2e-05	0.000683		-54.063	0.009633	1.1e-05	0.001018	3.1e-05	0.00106		-54.061	-15525
-54.062	94935		-54.065	-0.052889	1.4e-05	0.000469	3e-06	0.000486		-54.064	0.001102	1e-05	0.000651	2.2e-05	0.000683		-54.065	0.014771	1.1e-05	0.001019	3.1e-05	0.001061		-54.062	27676
-54.064	83583		-54.066	-0.054186	1.4e-05	0.000469	3e-06	0.000486		-54.065	0.006266	1e-05	0.000651	2.2e-05	0.000683		-54.066	0.0176	1.1e-05	0.001019	3.1e-05	0.001061		-54.064	58176
-54.065	77624		-54.068	-0.053987	1.4e-05	0.000469	3e-06	0.000486		-54.067	0.011035	1e-05	0.000651	2.2e-05	0.000684		-54.068	0.016548	1.1e-05	0.001019	3.1e-05	0.001061		-54.065	68761
-54.067	76378		-54.069	-0.051208	1.4e-05	0.000469	3e-06	0.000487		-54.068	0.015151	1e-05	0.000652	2.2e-05	0.000684		-54.069	0.011133	1.1e-05	0.001019	3.1e-05	0.001062		-54.067	60121
-54.068	78664		-54.071	-0.045577	1.4e-05	0.00047	3e-06	0.000487		-54.07	0.017086	1e-05	0.000652	2.2e-05	0.000684		-54.071	0.00118	1.1e-05	0.00102	3.1e-05	0.001062		-54.068	36979
-54.07	85724		-54.072	-0.038205	1.4e-05	0.00047	3e-06	0.000487		-54.071	0.018541	1e-05	0.000652	2.2e-05	0.000684		-54.072	-0.012	1.1e-05	0.00102	3.1e-05	0.001062		-54.07	7021.3
-54.071	98475		-54.074	-0.030651	1.4e-05	0.00047	3e-06	0.000487		-54.073	0.018792	1e-05	0.000652	2.2e-05	0.000684		-54.074	-0.024177	1.1e-05	0.001021	3.1e-05	0.001063		-54.071	-21064
-54.073	111490		-54.075	-0.023621	1.4e-05	0.00047	3e-06	0.000487		-54.074	0.017836	1e-05	0.000652	2.2e-05	0.000685		-54.075	-0.030342	1.1e-05	0.001021	3.1e-05	0.001063		-54.073	-36901
-54.074	113050		-54.077	-0.017154	1.4e-05	0.00047	3e-06	0.000488		-54.076	0.012636	1e-05	0.000653	2.2e-05	0.000685		-54.077	-0.028945	1.1e-05	0.001021	3.1e-05	0.001064		-54.074	-34814
-54.076	96350		-54.078	-0.011329	1.4e-05	0.00047	3e-06	0.000488		-54.077	0.004448	1e-05	0.000653	2.2e-05	0.000685		-54.078	-0.023013	1.1e-05	0.001022	3.1e-05	0.001064		-54.076	-18156
-54.077	67697		-54.08	-0.006591	1.4e-05	0.000471	3e-06	0.000488		-54.079	-0.004743	1e-05	0.000653	2.2e-05	0.000685		-54.08	-0.016417	1.1e-05	0.001022	3.1e-05	0.001065		-54.077	-3447.1
-54.079	42008		-54.081	-0.00348	1.4e-05	0.000471	3e-06	0.000488		-54.08	-0.009809	1e-05	0.000653	2.2e-05	0.000686		-54.081	-0.010241	1.1e-05	0.001022	3.1e-05	0.001065		-54.079	-7201
-54.08	29702		-54.083	-0.002471	1.4e-05	0.000471	3e-06	0.000488		-54.082	-0.010372	1e-05	0.000654	2.2e-05	0.000686		-54.083	-0.00403	1.1e-05	0.001023	3.1e-05	0.001065		-54.08	-33428
-54.082	29752		-54.084	-0.003781	1.4e-05	0.000471	3e-06	0.000488		-54.083	-0.006884	1e-05	0.000654	2.2e-05	0.000686		-54.084	0.000833	1.1e-05	0.001023	3.1e-05	0.001066		-54.082	-66576
-54.083	31661		-54.086	-0.007131	1.4e-05	0.000471	3e-06	0.000489		-54.085	-0.003095	1e-05	0.000654	2.2e-05	0.000686		-54.086	0.000934	1.1e-05	0.001024	3.1e-05	0.001066		-54.083	-88247
-54.085	23843		-54.087	-0.011594	1.4e-05	0.000472	3e-06	0.000489		-54.086	0.000701	1e-05	0.000654	2.2e-05	0.000687		-54.087	-0.00548	1.1e-05	0.001024	3.1e-05	0.001066		-54.085	-89099
-54.086	1966.3		-54.089	-0.015832	1.4e-05	0.000472	3e-06	0.000489		-54.088	0.003282	1e-05	0.000655	2.2e-05	0.000687		-54.089	-0.016271	1.1e-05	0.001024	3.1e-05	0.001067		-54.086	-73432
-54.088	-27051		-54.09	-0.018527	1.4e-05	0.000472	3e-06	0.000489		-54.089	0.006443	1e-05	0.000655	2.2e-05	0.000687		-54.091	-0.02718	1.1e-05	0.001025	3.1e-05	0.001067		-54.088	-45832
-54.089	-51706		-54.092	-0.01905	1.4e-05	0.000472	3e-06	0.00049		-54.091	0.009735	1e-05	0.000655	2.2e-05	0.000687		-54.092	-0.035369	1.1e-05	0.001025	3.1e-05	0.001068		-54.089	-9639.5
-54.091	-66655		-54.093	-0.017906	1.4e-05	0.000472	3e-06	0.00049		-54.092	0.014746	1e-05	0.000655	2.2e-05	0.000688		-54.094	-0.040099	1.1e-05	0.001026	3.1e-05	0.001068		-54.091	32911
-54.092	-75888		-54.095	-0.016463	1.4e-05	0.000472	3e-06	0.00049		-54.094	0.019505	1e-05	0.000656	2.2e-05	0.000688		-54.095	-0.040955	1.1e-05	0.001026	3.1e-05	0.001068		-54.092	73777
-54.094	-83842		-54.096	-0.015772	1.4e-05	0.000473	3e-06	0.00049		-54.096	0.022668	1e-05	0.000656	2.2e-05	0.000688		-54.097	-0.037365	1.1e-05	0.001026	3.1e-05	0.001069		-54.094	106150
-54.095	-88921		-54.098	-0.015722	1.4e-05	0.000473	3e-06	0.00049		-54.097	0.023457	1e-05	0.000656	2.2e-05	0.000688		-54.098	-0.029601	1.1e-05	0.001027	3.1e-05	0.001069		-54.095	126270
-54.097	-87472		-54.1	-0.015369	1.4e-05	0.000473	3e-06	0.000491		-54.099	0.021722	1e-05	0.000656	2.2e-05	0.000689		-54.1	-0.019231	1.1e-05	0.001027	3.1e-05	0.00107		-54.097	137000
-54.099	-81110		-54.101	-0.014025	1.4e-05	0.000473	3e-06	0.000491		-54.1	0.020351	1e-05	0.000657	2.2e-05	0.000689		-54.101	-0.00798	1.1e-05	0.001027	3.1e-05	0.00107		-54.099	140820
-54.1	-75112		-54.103	-0.011726	1.4e-05	0.000473	3e-06	0.000491		-54.102	0.018396	1e-05	0.000657	2.2e-05	0.000689		-54.103	0.002597	1.1e-05	0.001028	3.1e-05	0.00107		-54.1	137950
-54.102	-72502		-54.104	-0.008657	1.4e-05	0.000474	3e-06	0.000491		-54.103	0.015363	1e-05	0.000657	2.2e-05	0.000689		-54.104	0.010285	1.1e-05	0.001028	3.1e-05	0.001071		-54.102	128050
-54.103	-74271		-54.106	-0.004885	1.4e-05	0.000474	3e-06	0.000491		-54.105	0.009482	1e-05	0.000657	2.2e-05	0.00069		-54.106	0.012818	1.1e-05	0.001029	3.1e-05	0.001071		-54.103	111200
-54.105	-82986		-54.107	-0.000502	1.4e-05	0.000474	3e-06	0.000491		-54.106	0.003521	1e-05	0.000657	2.2e-05	0.00069		-54.107	0.01037	1.1e-05	0.001029	3.2e-05	0.001071		-54.105	90745
-54.106	-102830		-54.109	0.004126	1.4e-05	0.000474	3e-06	0.000492		-54.108	-0.001894	1e-05	0.000658	2.2e-05	0.00069		-54.109	0.006025	1.1e-05	0.001029	3.2e-05	0.001072		-54.106	68940
-54.108	-135520		-54.11	0.008423	1.4e-05	0.000474	3e-06	0.000492		-54.109	-0.005689	1e-05	0.000658	2.2e-05	0.00069		-54.11	0.002659	1.1e-05	0.001029	3.2e-05	0.001072		-54.108	46622
-54.109	-179670		-54.112	0.011697	1.4e-05	0.000475	3e-06	0.000492		-54.111	-0.009988	1e-05	0.000658	2.2e-05	0.000691		-54.112	0.000297	1.1e-05	0.00103	3.2e-05	0.001073		-54.109	23319
-54.111	-231150		-54.113	0.013142	1.5e-05	0.000475	3e-06	0.000492		-54.112	-0.013546	1e-05	0.000658	2.2e-05	0.000691		-54.113	-0.002545	1.1e-05	0.00103	3.2e-05	0.001073		-54.111	-625.39
-54.112	-281400		-54.115	0.012257	1.5e-05	0.000475	3e-06	0.000492		-54.114	-0.016151	1e-05	0.000659	2.2e-05	0.000691		-54.115	-0.00579	1.1e-05	0.001031	3.2e-05	0.001073		-54.112	-26862
-54.114	-316880		-54.116	0.009615	1.5e-05	0.000475	3e-06	0.000493		-54.115	-0.01527	1e-05	0.000659	2.2e-05	0.000691		-54.116	-0.008028	1.1e-05	0.001031	3.2e-05	0.001074		-54.114	-59090
-54.115	-326710		-54.118	0.006762	1.5e-05	0.000475	3e-06	0.000493		-54.117	-0.011365	1e-05	0.000659	2.2e-05	0.000692		-54.118	-0.008686	1.1e-05	0.001031	3.2e-05	0.001074		-54.115	-96269
-54.117	-310930		-54.119	0.00525	1.5e-05	0.000475	3e-06	0.000493		-54.118	-0.003594	1e-05	0.000659	2.2e-05	0.000692		-54.119	-0.008371	1.1e-05	0.001032	3.2e-05	0.001074		-54.117	-127420
-54.118	-279650		-54.121	0.005662	1.5e-05	0.000476	3e-06	0.000493		-54.12	0.004963	1e-05	0.00066	2.2e-05	0.000692		-54.121	-0.007286	1.1e-05	0.001032	3.2e-05	0.001075		-54.118	-138570
-54.12	-244040		-54.122	0.007691	1.5e-05	0.000476	3e-06	0.000493		-54.121	0.012117	1e-05	0.00066	2.2e-05	0.000692		-54.122	-0.005277	1.1e-05	0.001032	3.2e-05	0.001075		-54.12	-129150
-54.121	-211960		-54.124	0.010658	1.5e-05	0.000476	3e-06	0.000494		-54.123	0.014266	1e-05	0.00066	2.2e-05	0.000693		-54.124	-0.003193	1.1e-05	0.001033	3.2e-05	0.001076		-54.121	-112810
-54.123	-188570		-54.125	0.013648	1.5e-05	0.000476	3e-06	0.000494		-54.124	0.012892	1e-05	0.00066	2.2e-05	0.000693		-54.125	-0.003	1.1e-05	0.001033	3.2e-05	0.001076		-54.123	-103480
-54.124	-175320		-54.127	0.015503	1.5e-05	0.000476	3e-06	0.000494		-54.126	0.009176	1e-05	0.000661	2.2e-05	0.000693		-54.127	-0.005438	1.1e-05	0.001034	3.2e-05	0.001077		-54.124	-99693
-54.126	-166770		-54.128	0.015484	1.5e-05	0.000477	3e-06	0.000494		-54.127	0.006004	1e-05	0.000661	2.2e-05	0.000693		-54.129	-0.009027	1.1e-05	0.001034	3.2e-05	0.001077		-54.126	-92357
-54.127	-154590		-54.13	0.013874	1.5e-05	0.000477	3e-06	0.000494		-54.129	0.002506	1e-05	0.000661	2.2e-05	0.000694		-54.13	-0.011115	1.1e-05	0.001034	3.2e-05	0.001077		-54.127	-75139
-54.129	-136610		-54.131	0.011707	1.5e-05	0.000477	3e-06	0.000495		-54.13	-0.00015	1e-05	0.000661	2.2e-05	0.000694		-54.132	-0.009789	1.1e-05	0.001035	3.2e-05	0.001078		-54.129	-50479
-54.13	-119130		-54.133	0.009513	1.5e-05	0.000477	3e-06	0.000495		-54.132	-0.002613	1e-05	0.000662	2.2e-05	0.000694		-54.133	-0.004982	1.1e-05	0.001035	3.2e-05	0.001078		-54.13	-19791
-54.132	-108300		-54.134	0.006678	1.5e-05	0.000477	3e-06	0.000495		-54.134	-0.004277	1e-05	0.000662	2.2e-05	0.000695		-54.135	0.001379	1.1e-05	0.001036	3.2e-05	0.001079		-54.132	14999
-54.133	-103200		-54.136	0.002021	1.5e-05	0.000478	3e-06	0.000495		-54.135	-0.005571	1e-05	0.000662	2.2e-05	0.000695		-54.136	0.006543	1.1e-05	0.001036	3.2e-05	0.001079		-54.133	51281
-54.135	-98551		-54.138	-0.005135	1.5e-05	0.000478	3e-06	0.000495		-54.137	-0.007985	1e-05	0.000662	2.2e-05	0.000695		-54.138	0.008634	1.1e-05	0.001036	3.2e-05	0.001079		-54.135	80025
-54.137	-91683		-54.139	-0.014298	1.5e-05	0.000478	3e-06	0.000496		-54.138	-0.009248	1e-05	0.000663	2.2e-05	0.000695		-54.139	0.007579	1.1e-05	0.001037	3.2e-05	0.00108		-54.137	92748
-54.138	-83795		-54.141	-0.023571	1.5e-05	0.000478	3e-06	0.000496		-54.14	-0.008591	1e-05	0.000663	2.2e-05	0.000696		-54.141	0.003653	1.1e-05	0.001037	3.2e-05	0.00108		-54.138	83368
-54.14	-76861		-54.142	-0.030025	1.5e-05	0.000478	3e-06	0.000496		-54.141	-0.004647	1e-05	0.000663	2.2e-05	0.000696		-54.142	-0.003377	1.1e-05	0.001037	3.2e-05	0.00108		-54.14	49006
-54.141	-72008		-54.144	-0.031395	1.5e-05	0.000479	3e-06	0.000496		-54.143	8.8e-05	1e-05	0.000663	2.3e-05	0.000696		-54.144	-0.013011	1.1e-05	0.001038	3.2e-05	0.001081		-54.141	-2391.8
-54.143	-69326		-54.145	-0.028028	1.5e-05	0.000479	3e-06	0.000496		-54.144	0.005296	1e-05	0.000664	2.3e-05	0.000696		-54.145	-0.022487	1.1e-05	0.001038	3.2e-05	0.001081		-54.143	-57251
-54.144	-67790		-54.147	-0.023134	1.5e-05	0.000479	3e-06	0.000497		-54.146	0.00958	1e-05	0.000664	2.3e-05	0.000697		-54.147	-0.02839	1.1e-05	0.001039	3.2e-05	0.001082		-54.144	-99531
-54.146	-64709		-54.148	-0.019978	1.5e-05	0.000479	3e-06	0.000497		-54.147	0.014306	1e-05	0.000664	2.3e-05	0.000697		-54.148	-0.029832	1.1e-05	0.001039	3.2e-05	0.001082		-54.146	-123830
-54.147	-56318		-54.15	-0.019201	1.5e-05	0.000479	3e-06	0.000497		-54.149	0.017862	1e-05	0.000664	2.3e-05	0.000697		-54.15	-0.028562	1.1e-05	0.001039	3.2e-05	0.001083		-54.147	-130700
-54.149	-38739		-54.151	-0.01907	1.5e-05	0.000479	3e-06	0.000497		-54.15	0.02017	1e-05	0.000665	2.3e-05	0.000697		-54.151	-0.026057	1.1e-05	0.00104	3.2e-05	0.001083		-54.149	-126840
-54.15	-11040		-54.153	-0.018224	1.5e-05	0.00048	3e-06	0.000497		-54.152	0.019532	1e-05	0.000665	2.3e-05	0.000698		-54.153	-0.022595	1.1e-05	0.00104	3.2e-05	0.001083		-54.15	-119080
-54.152	20705		-54.154	-0.017303	1.5e-05	0.00048	3e-06	0.000497		-54.153	0.01793	1e-05	0.000665	2.3e-05	0.000698		-54.154	-0.018595	1.1e-05	0.00104	3.2e-05	0.001084		-54.152	-117530
-54.153	43704		-54.156	-0.017777	1.5e-05	0.00048	3e-06	0.000498		-54.155	0.015578	1e-05	0.000665	2.3e-05	0.000698		-54.156	-0.01536	1.1e-05	0.001041	3.2e-05	0.001084		-54.153	-125240
-54.155	47504		-54.157	-0.019745	1.5e-05	0.00048	3e-06	0.000498		-54.156	0.01404	1e-05	0.000665	2.3e-05	0.000698		-54.157	-0.013488	1.1e-05	0.001041	3.2e-05	0.001084		-54.155	-138360
-54.156	33061		-54.159	-0.021286	1.5e-05	0.00048	3e-06	0.000498		-54.158	0.011817	1e-05	0.000666	2.3e-05	0.000699		-54.159	-0.012161	1.1e-05	0.001042	3.2e-05	0.001085		-54.156	-148800
-54.158	10684		-54.16	-0.019669	1.5e-05	0.000481	3e-06	0.000498		-54.159	0.01009	1e-05	0.000666	2.3e-05	0.000699		-54.16	-0.010498	1.1e-05	0.001042	3.2e-05	0.001085		-54.158	-156390
-54.159	-10489		-54.162	-0.013692	1.5e-05	0.000481	3e-06	0.000499		-54.161	0.008636	1e-05	0.000666	2.3e-05	0.000699		-54.162	-0.008594	1.1e-05	0.001042	3.2e-05	0.001086		-54.159	-162240
-54.161	-26852		-54.163	-0.005147	1.5e-05	0.000481	3e-06	0.000499		-54.162	0.009184	1e-05	0.000666	2.3e-05	0.000699		-54.163	-0.00651	1.1e-05	0.001043	3.2e-05	0.001086		-54.161	-162940
-54.162	-36248		-54.165	0.002259	1.5e-05	0.000481	3e-06	0.000499		-54.164	0.00967	1e-05	0.000667	2.3e-05	0.0007		-54.165	-0.003461	1.1e-05	0.001043	3.2e-05	0.001086		-54.162	-149350
-54.164	-36542		-54.166	0.006257	1.5e-05	0.000481	3e-06	0.000499		-54.165	0.009416	1e-05	0.000667	2.3e-05	0.0007		-54.167	0.001109	1.1e-05	0.001044	3.2e-05	0.001087		-54.164	-120150
-54.165	-31048		-54.168	0.007998	1.5e-05	0.000482	3e-06	0.000499		-54.167	0.006279	1e-05	0.000667	2.3e-05	0.0007		-54.168	0.006305	1.1e-05	0.001044	3.2e-05	0.001087		-54.165	-82314
-54.167	-29162		-54.169	0.009993	1.5e-05	0.000482	3e-06	0.000499		-54.168	0.002071	1e-05	0.000667	2.3e-05	0.0007		-54.17	0.010598	1.1e-05	0.001044	3.2e-05	0.001088		-54.167	-44368
-54.168	-37384		-54.171	0.012322	1.5e-05	0.000482	3e-06	0.0005		-54.17	-0.002538	1e-05	0.000668	2.3e-05	0.000701		-54.171	0.012886	1.1e-05	0.001045	3.2e-05	0.001088		-54.168	-10065
-54.17	-52665		-54.172	0.012628	1.5e-05	0.000482	3e-06	0.0005		-54.172	-0.005169	1e-05	0.000668	2.3e-05	0.000701		-54.173	0.012534	1.1e-05	0.001045	3.2e-05	0.001089		-54.17	16525
-54.171	-67533		-54.174	0.009859	1.5e-05	0.000482	3e-06	0.0005		-54.173	-0.004342	1e-05	0.000668	2.3e-05	0.000701		-54.174	0.009867	1.1e-05	0.001045	3.2e-05	0.001089		-54.171	31653
-54.173	-77711		-54.176	0.006306	1.5e-05	0.000483	3e-06	0.0005		-54.175	-0.001273	1e-05	0.000669	2.3e-05	0.000702		-54.176	0.007199	1.1e-05	0.001046	3.2e-05	0.001089		-54.173	38838
-54.175	-81662		-54.177	0.00491	1.5e-05	0.000483	3e-06	0.000501		-54.176	0.003941	1e-05	0.000669	2.3e-05	0.000702		-54.177	0.007892	1.1e-05	0.001046	3.2e-05	0.00109		-54.175	49948
-54.176	-77307		-54.179	0.005888	1.5e-05	0.000483	3e-06	0.000501		-54.178	0.008076	1e-05	0.000669	2.3e-05	0.000702		-54.179	0.013002	1.1e-05	0.001047	3.2e-05	0.00109		-54.176	73724
-54.178	-64671		-54.18	0.00738	1.5e-05	0.000483	3e-06	0.000501		-54.179	0.010566	1e-05	0.000669	2.3e-05	0.000702		-54.18	0.019344	1.1e-05	0.001047	3.2e-05	0.00109		-54.178	108110
-54.179	-49082		-54.182	0.008279	1.5e-05	0.000483	3e-06	0.000501		-54.181	0.010167	1e-05	0.00067	2.3e-05	0.000703		-54.182	0.022421	1.1e-05	0.001047	3.2e-05	0.001091		-54.179	144110
-54.181	-36793		-54.183	0.009019	1.5e-05	0.000484	3e-06	0.000501		-54.182	0.009712	1e-05	0.00067	2.3e-05	0.000703		-54.183	0.02068	1.1e-05	0.001048	3.2e-05	0.001091		-54.181	174090
-54.182	-29366		-54.185	0.009893	1.5e-05	0.000484	3e-06	0.000502		-54.184	0.010282	1e-05	0.00067	2.3e-05	0.000703		-54.185	0.01587	1.1e-05	0.001048	3.2e-05	0.001092		-54.182	189050
-54.184	-26369		-54.186	0.010344	1.5e-05	0.000484	3e-06	0.000502		-54.185	0.013827	1e-05	0.00067	2.3e-05	0.000703		-54.186	0.009958	1.1e-05	0.001048	3.2e-05	0.001092		-54.184	180610
-54.185	-30192		-54.188	0.009998	1.5e-05	0.000484	3e-06	0.000502		-54.187	0.017945	1e-05	0.000671	2.3e-05	0.000704		-54.188	0.004198	1.1e-05	0.001049	3.2e-05	0.001092		-54.185	147740
-54.187	-42276		-54.189	0.009454	1.5e-05	0.000484	3e-06	0.000502		-54.188	0.021182	1e-05	0.000671	2.3e-05	0.000704		-54.189	0.000268	1.1e-05	0.001049	3.2e-05	0.001093		-54.187	105130
-54.188	-56761		-54.191	0.009459	1.5e-05	0.000485	3e-06	0.000502		-54.19	0.020246	1e-05	0.000671	2.3e-05	0.000704		-54.191	0.000386	1.1e-05	0.00105	3.2e-05	0.001093		-54.188	70729
-54.19	-65370		-54.192	0.010151	1.5e-05	0.000485	3e-06	0.000502		-54.191	0.015871	1e-05	0.000671	2.3e-05	0.000704		-54.192	0.005049	1.1e-05	0.00105	3.2e-05	0.001094		-54.19	54786
-54.191	-68509		-54.194	0.010954	1.5e-05	0.000485	3e-06	0.000503		-54.193	0.008628	1e-05	0.000671	2.3e-05	0.000705		-54.194	0.012325	1.1e-05	0.00105	3.2e-05	0.001094		-54.191	55998
-54.193	-74819		-54.195	0.0109	1.5e-05	0.000485	3e-06	0.000503		-54.194	0.002612	1e-05	0.000672	2.3e-05	0.000705		-54.195	0.019783	1.1e-05	0.001051	3.2e-05	0.001094		-54.193	73024
-54.194	-87973		-54.197	0.008948	1.5e-05	0.000485	3e-06	0.000503		-54.196	-0.000671	1e-05	0.000672	2.3e-05	0.000705		-54.197	0.026395	1.1e-05	0.001051	3.2e-05	0.001095		-54.194	101990
-54.196	-100080		-54.198	0.004761	1.5e-05	0.000485	3e-06	0.000503		-54.197	0.000584	1e-05	0.000672	2.3e-05	0.000705		-54.198	0.031691	1.1e-05	0.001052	3.2e-05	0.001095		-54.196	135140
-54.197	-100820		-54.2	-0.000751	1.5e-05	0.000486	3e-06	0.000504		-54.199	0.003794	1e-05	0.000672	2.3e-05	0.000706		-54.2	0.035315	1.1e-05	0.001052	3.2e-05	0.001096		-54.197	160490
-54.199	-88827		-54.201	-0.005905	1.5e-05	0.000486	3e-06	0.000504		-54.2	0.008099	1e-05	0.000673	2.3e-05	0.000706		-54.201	0.037761	1.1e-05	0.001052	3.2e-05	0.001096		-54.199	175400
-54.2	-70914		-54.203	-0.009578	1.5e-05	0.000486	3e-06	0.000504		-54.202	0.011331	1e-05	0.000673	2.3e-05	0.000706		-54.203	0.041148	1.1e-05	0.001053	3.2e-05	0.001096		-54.2	183870
-54.202	-53969		-54.204	-0.011761	1.5e-05	0.000486	3e-06	0.000504		-54.203	0.014442	1e-05	0.000673	2.3e-05	0.000706		-54.205	0.047006	1.1e-05	0.001053	3.2e-05	0.001097		-54.202	189850
-54.203	-40988		-54.206	-0.013027	1.5e-05	0.000486	3e-06	0.000504		-54.205	0.015777	1e-05	0.000673	2.3e-05	0.000707		-54.206	0.053586	1.1e-05	0.001054	3.2e-05	0.001097		-54.203	188050
-54.205	-33291		-54.207	-0.01377	1.5e-05	0.000487	3e-06	0.000504		-54.206	0.015418	1e-05	0.000674	2.3e-05	0.000707		-54.208	0.057178	1.1e-05	0.001054	3.2e-05	0.001098		-54.205	174840
-54.206	-32375		-54.209	-0.013821	1.5e-05	0.000487	3e-06	0.000505		-54.208	0.012074	1e-05	0.000674	2.3e-05	0.000707		-54.209	0.055933	1.1e-05	0.001054	3.2e-05	0.001098		-54.206	153530
-54.208	-39412		-54.21	-0.012451	1.5e-05	0.000487	3e-06	0.000505		-54.21	0.007242	1e-05	0.000674	2.3e-05	0.000708		-54.211	0.051745	1.1e-05	0.001055	3.2e-05	0.001099		-54.208	135400
-54.209	-53083		-54.212	-0.008959	1.5e-05	0.000487	3e-06	0.000505		-54.211	0.003049	1e-05	0.000674	2.3e-05	0.000708		-54.212	0.048429	1.1e-05	0.001055	3.2e-05	0.001099		-54.209	127860
-54.211	-68359		-54.214	-0.003315	1.5e-05	0.000487	3e-06	0.000505		-54.213	-0.00067	1e-05	0.000675	2.3e-05	0.000708		-54.214	0.048585	1.1e-05	0.001056	3.2e-05	0.001099		-54.211	132210
-54.212	-78146		-54.215	0.003542	1.5e-05	0.000488	3e-06	0.000506		-54.214	-0.002668	1e-05	0.000675	2.3e-05	0.000708		-54.215	0.052599	1.1e-05	0.001056	3.2e-05	0.0011		-54.212	142300
-54.214	-78959		-54.217	0.010312	1.5e-05	0.000488	3e-06	0.000506		-54.216	-0.004226	1e-05	0.000675	2.3e-05	0.000709		-54.217	0.058972	1.1e-05	0.001056	3.2e-05	0.0011		-54.214	150870
-54.216	-74431		-54.218	0.016081	1.5e-05	0.000488	3e-06	0.000506		-54.217	-0.004481	1e-05	0.000675	2.3e-05	0.000709		-54.218	0.065062	1.1e-05	0.001057	3.2e-05	0.0011		-54.216	151760
-54.217	-71766		-54.22	0.020411	1.5e-05	0.000488	3e-06	0.000506		-54.219	-0.004863	1e-05	0.000676	2.3e-05	0.000709		-54.22	0.068386	1.1e-05	0.001057	3.2e-05	0.001101		-54.217	143360
-54.219	-75135		-54.221	0.023386	1.5e-05	0.000488	3e-06	0.000506		-54.22	-0.004602	1e-05	0.000676	2.3e-05	0.000709		-54.221	0.067972	1.1e-05	0.001057	3.2e-05	0.001101		-54.219	127890
-54.22	-84023		-54.223	0.025599	1.5e-05	0.000489	3e-06	0.000507		-54.222	-0.004611	1e-05	0.000676	2.3e-05	0.00071		-54.223	0.064713	1.1e-05	0.001058	3.2e-05	0.001102		-54.22	108130
-54.222	-96091		-54.224	0.027655	1.5e-05	0.000489	3e-06	0.000507		-54.223	-0.002855	1e-05	0.000676	2.3e-05	0.00071		-54.224	0.059742	1.1e-05	0.001058	3.2e-05	0.001102		-54.222	87579
-54.223	-106500		-54.226	0.029165	1.5e-05	0.000489	3e-06	0.000507		-54.225	0.000409	1e-05	0.000677	2.3e-05	0.00071		-54.226	0.053231	1.1e-05	0.001059	3.2e-05	0.001103		-54.223	70352
-54.225	-106870		-54.227	0.028913	1.5e-05	0.000489	3e-06	0.000507		-54.226	0.005872	1e-05	0.000677	2.3e-05	0.00071		-54.227	0.045061	1.1e-05	0.001059	3.2e-05	0.001103		-54.225	59190
-54.226	-90885		-54.229	0.026472	1.5e-05	0.000489	3e-06	0.000507		-54.228	0.010624	1e-05	0.000677	2.3e-05	0.000711		-54.229	0.036167	1.2e-05	0.001059	3.2e-05	0.001103		-54.226	53358
-54.228	-63123		-54.23	0.023586	1.5e-05	0.00049	3e-06	0.000508		-54.229	0.014241	1e-05	0.000677	2.3e-05	0.000711		-54.23	0.027812	1.2e-05	0.00106	3.2e-05	0.001104		-54.228	50452
-54.229	-35255		-54.232	0.023162	1.5e-05	0.00049	3e-06	0.000508		-54.231	0.015879	1e-05	0.000678	2.3e-05	0.000711		-54.232	0.020177	1.2e-05	0.00106	3.2e-05	0.001104		-54.229	52594
-54.231	-12076		-54.233	0.026804	1.5e-05	0.00049	3e-06	0.000508		-54.232	0.017975	1e-05	0.000678	2.3e-05	0.000711		-54.233	0.011866	1.2e-05	0.00106	3.2e-05	0.001104		-54.231	64471
-54.232	13583		-54.235	0.033256	1.5e-05	0.00049	3e-06	0.000508		-54.234	0.019691	1e-05	0.000678	2.3e-05	0.000712		-54.235	0.001702	1.2e-05	0.001061	3.2e-05	0.001105		-54.232	87795
-54.234	47281		-54.236	0.039171	1.5e-05	0.00049	3e-06	0.000508		-54.235	0.020683	1e-05	0.000678	2.3e-05	0.000712		-54.236	-0.009733	1.2e-05	0.001061	3.2e-05	0.001105		-54.234	115330
-54.235	80699		-54.238	0.041628	1.5e-05	0.000491	3e-06	0.000509		-54.237	0.018702	1e-05	0.000679	2.3e-05	0.000712		-54.238	-0.020228	1.2e-05	0.001062	3.3e-05	0.001106		-54.235	139070
-54.237	98031		-54.239	0.040358	1.5e-05	0.000491	3e-06	0.000509		-54.238	0.015558	1.1e-05	0.000679	2.3e-05	0.000712		-54.239	-0.028111	1.2e-05	0.001062	3.3e-05	0.001106		-54.237	155180
-54.238	93183		-54.241	0.037592	1.5e-05	0.000491	3e-06	0.000509		-54.24	0.011875	1.1e-05	0.000679	2.3e-05	0.000713		-54.241	-0.033052	1.2e-05	0.001063	3.3e-05	0.001107		-54.238	166010
-54.24	74730		-54.242	0.035518	1.5e-05	0.000491	3e-06	0.000509		-54.241	0.009449	1.1e-05	0.000679	2.3e-05	0.000713		-54.243	-0.035574	1.2e-05	0.001063	3.3e-05	0.001107		-54.24	169320
-54.241	56662		-54.244	0.03403	1.5e-05	0.000491	3e-06	0.000509		-54.243	0.006552	1.1e-05	0.00068	2.3e-05	0.000713		-54.244	-0.036187	1.2e-05	0.001063	3.3e-05	0.001107		-54.241	159320
-54.243	47599		-54.245	0.031619	1.5e-05	0.000491	3e-06	0.00051		-54.244	0.003751	1.1e-05	0.00068	2.3e-05	0.000713		-54.246	-0.035125	1.2e-05	0.001064	3.3e-05	0.001108		-54.243	130400
-54.244	48183		-54.247	0.028103	1.5e-05	0.000492	3e-06	0.00051		-54.246	0.000405	1.1e-05	0.00068	2.3e-05	0.000714		-54.247	-0.03342	1.2e-05	0.001064	3.3e-05	0.001108		-54.244	89393
-54.246	51958		-54.248	0.025283	1.5e-05	0.000492	3e-06	0.00051		-54.248	-0.00274	1.1e-05	0.000681	2.3e-05	0.000714		-54.249	-0.03214	1.2e-05	0.001065	3.3e-05	0.001109		-54.246	49078
-54.247	48712		-54.25	0.024503	1.5e-05	0.000492	3e-06	0.00051		-54.249	-0.005321	1.1e-05	0.000681	2.3e-05	0.000714		-54.25	-0.031337	1.2e-05	0.001065	3.3e-05	0.001109		-54.247	21194
-54.249	29980		-54.252	0.024918	1.5e-05	0.000492	3e-06	0.000511		-54.251	-0.008656	1.1e-05	0.000681	2.3e-05	0.000715		-54.252	-0.029462	1.2e-05	0.001065	3.3e-05	0.00111		-54.249	4133
-54.25	-4509.4		-54.253	0.024543	1.5e-05	0.000493	3e-06	0.000511		-54.252	-0.011358	1.1e-05	0.000681	2.3e-05	0.000715		-54.253	-0.025142	1.2e-05	0.001066	3.3e-05	0.00111		-54.25	-7602.9
-54.252	-46709		-54.255	0.022579	1.5e-05	0.000493	3e-06	0.000511		-54.254	-0.014065	1.1e-05	0.000682	2.3e-05	0.000715		-54.255	-0.019274	1.2e-05	0.001066	3.3e-05	0.00111		-54.252	-17547
-54.254	-85090		-54.256	0.020072	1.5e-05	0.000493	3e-06	0.000511		-54.255	-0.015258	1.1e-05	0.000682	2.3e-05	0.000715		-54.256	-0.014884	1.2e-05	0.001066	3.3e-05	0.001111		-54.254	-20640
-54.255	-110820		-54.258	0.018898	1.5e-05	0.000493	3e-06	0.000511		-54.257	-0.015625	1.1e-05	0.000682	2.3e-05	0.000716		-54.258	-0.014358	1.2e-05	0.001067	3.3e-05	0.001111		-54.255	-12816
-54.257	-121720		-54.259	0.020255	1.5e-05	0.000493	3e-06	0.000511		-54.258	-0.013724	1.1e-05	0.000682	2.3e-05	0.000716		-54.259	-0.01737	1.2e-05	0.001067	3.3e-05	0.001111		-54.257	742.72
-54.258	-122150		-54.261	0.023292	1.5e-05	0.000494	3e-06	0.000512		-54.26	-0.010728	1.1e-05	0.000683	2.3e-05	0.000716		-54.261	-0.021158	1.2e-05	0.001068	3.3e-05	0.001112		-54.258	13159
-54.26	-119540		-54.262	0.025013	1.5e-05	0.000494	3e-06	0.000512		-54.261	-0.006178	1.1e-05	0.000683	2.3e-05	0.000716		-54.262	-0.023044	1.2e-05	0.001068	3.3e-05	0.001112		-54.26	18395
-54.261	-118330		-54.264	0.022607	1.5e-05	0.000494	3e-06	0.000512		-54.263	-0.0019	1.1e-05	0.000683	2.3e-05	0.000717		-54.264	-0.021663	1.2e-05	0.001068	3.3e-05	0.001113		-54.261	16501
-54.263	-119610		-54.265	0.01656	1.5e-05	0.000494	3e-06	0.000512		-54.264	0.002439	1.1e-05	0.000683	2.3e-05	0.000717		-54.265	-0.01755	1.2e-05	0.001069	3.3e-05	0.001113		-54.263	5209.4
-54.264	-124060		-54.267	0.010471	1.5e-05	0.000494	3e-06	0.000513		-54.266	0.004735	1.1e-05	0.000684	2.3e-05	0.000717		-54.267	-0.012429	1.2e-05	0.001069	3.3e-05	0.001114		-54.264	-16372
-54.266	-132450		-54.268	0.007359	1.5e-05	0.000495	3e-06	0.000513		-54.267	0.005063	1.1e-05	0.000684	2.3e-05	0.000718		-54.268	-0.008476	1.2e-05	0.00107	3.3e-05	0.001114		-54.266	-47482
-54.267	-140340		-54.27	0.006872	1.5e-05	0.000495	3e-06	0.000513		-54.269	0.002107	1.1e-05	0.000684	2.3e-05	0.000718		-54.27	-0.006896	1.2e-05	0.00107	3.3e-05	0.001114		-54.267	-80092
-54.269	-138940		-54.271	0.006921	1.5e-05	0.000495	3e-06	0.000513		-54.27	-0.002135	1.1e-05	0.000684	2.3e-05	0.000718		-54.271	-0.007081	1.2e-05	0.00107	3.3e-05	0.001115		-54.269	-106020
-54.27	-123780		-54.273	0.006608	1.5e-05	0.000495	3e-06	0.000513		-54.272	-0.007098	1.1e-05	0.000685	2.3e-05	0.000718		-54.273	-0.007501	1.2e-05	0.001071	3.3e-05	0.001115		-54.27	-118170
-54.272	-100460		-54.274	0.006697	1.5e-05	0.000495	3e-06	0.000514		-54.273	-0.010214	1.1e-05	0.000685	2.3e-05	0.000719		-54.274	-0.007383	1.2e-05	0.001071	3.3e-05	0.001115		-54.272	-114860
-54.273	-76111		-54.276	0.008028	1.5e-05	0.000496	3e-06	0.000514		-54.275	-0.011949	1.1e-05	0.000685	2.3e-05	0.000719		-54.276	-0.007304	1.2e-05	0.001072	3.3e-05	0.001116		-54.273	-96792
-54.275	-50668		-54.277	0.010934	1.5e-05	0.000496	3e-06	0.000514		-54.276	-0.01164	1.1e-05	0.000685	2.3e-05	0.000719		-54.277	-0.008208	1.2e-05	0.001072	3.3e-05	0.001116		-54.275	-69264
-54.276	-20593		-54.279	0.015411	1.5e-05	0.000496	3e-06	0.000514		-54.278	-0.011249	1.1e-05	0.000686	2.3e-05	0.000719		-54.279	-0.010731	1.2e-05	0.001072	3.3e-05	0.001117		-54.276	-39900
-54.278	10256		-54.28	0.020445	1.5e-05	0.000496	3e-06	0.000514		-54.279	-0.010668	1.1e-05	0.000686	2.3e-05	0.00072		-54.28	-0.015261	1.2e-05	0.001073	3.3e-05	0.001117		-54.278	-18820
-54.279	32735		-54.282	0.023468	1.5e-05	0.000496	3e-06	0.000515		-54.281	-0.011279	1.1e-05	0.000686	2.3e-05	0.00072		-54.282	-0.021513	1.2e-05	0.001073	3.3e-05	0.001118		-54.279	-14413
-54.281	43365		-54.283	0.022037	1.5e-05	0.000496	3e-06	0.000515		-54.282	-0.011862	1.1e-05	0.000686	2.3e-05	0.00072		-54.284	-0.0272	1.2e-05	0.001074	3.3e-05	0.001118		-54.281	-29564
-54.282	48463		-54.285	0.016336	1.5e-05	0.000497	3e-06	0.000515		-54.284	-0.012892	1.1e-05	0.000687	2.3e-05	0.000721		-54.285	-0.029095	1.2e-05	0.001074	3.3e-05	0.001118		-54.282	-57081
-54.284	55353		-54.286	0.009523	1.5e-05	0.000497	3e-06	0.000515		-54.285	-0.012777	1.1e-05	0.000687	2.3e-05	0.000721		-54.287	-0.025994	1.2e-05	0.001074	3.3e-05	0.001119		-54.284	-82002
-54.285	67100		-54.288	0.005034	1.5e-05	0.000497	3e-06	0.000515		-54.287	-0.011748	1.1e-05	0.000687	2.3e-05	0.000721		-54.288	-0.020658	1.2e-05	0.001075	3.3e-05	0.001119		-54.285	-91523
-54.287	85122		-54.29	0.004155	1.5e-05	0.000497	3e-06	0.000516		-54.289	-0.008614	1.1e-05	0.000687	2.3e-05	0.000721		-54.29	-0.016827	1.2e-05	0.001075	3.3e-05	0.00112		-54.287	-83455
-54.288	112200		-54.291	0.005466	1.5e-05	0.000498	3e-06	0.000516		-54.29	-0.002614	1.1e-05	0.000688	2.3e-05	0.000722		-54.291	-0.01512	1.2e-05	0.001076	3.3e-05	0.00112		-54.288	-66055
-54.29	147710		-54.293	0.006182	1.5e-05	0.000498	3e-06	0.000516		-54.292	0.004477	1.1e-05	0.000688	2.3e-05	0.000722		-54.293	-0.013877	1.2e-05	0.001076	3.3e-05	0.001121		-54.29	-48134
-54.292	185530		-54.294	0.00436	1.5e-05	0.000498	3e-06	0.000516		-54.293	0.012119	1.1e-05	0.000688	2.3e-05	0.000722		-54.294	-0.013307	1.2e-05	0.001076	3.3e-05	0.001121		-54.292	-34529
-54.293	218060		-54.296	0.00066	1.5e-05	0.000498	3e-06	0.000517		-54.295	0.017219	1.1e-05	0.000688	2.3e-05	0.000722		-54.296	-0.0163	1.2e-05	0.001077	3.3e-05	0.001122		-54.293	-26815
-54.295	240270		-54.297	-0.001973	1.5e-05	0.000498	3e-06	0.000517		-54.296	0.019378	1.1e-05	0.000689	2.3e-05	0.000723		-54.297	-0.024273	1.2e-05	0.001077	3.3e-05	0.001122		-54.295	-24557
-54.296	249830		-54.299	-0.000887	1.5e-05	0.000499	3e-06	0.000517		-54.298	0.01764	1.1e-05	0.000689	2.3e-05	0.000723		-54.299	-0.03427	1.2e-05	0.001078	3.3e-05	0.001122		-54.296	-27442
-54.298	245840		-54.3	0.004063	1.5e-05	0.000499	3e-06	0.000517		-54.299	0.014575	1.1e-05	0.000689	2.3e-05	0.000723		-54.3	-0.041342	1.2e-05	0.001078	3.3e-05	0.001123		-54.298	-32188
-54.299	231530		-54.302	0.011103	1.5e-05	0.000499	3e-06	0.000517		-54.301	0.01063	1.1e-05	0.000689	2.3e-05	0.000724		-54.302	-0.042829	1.2e-05	0.001078	3.3e-05	0.001123		-54.299	-36340
-54.301	212110		-54.303	0.018551	1.5e-05	0.000499	3e-06	0.000518		-54.302	0.007519	1.1e-05	0.00069	2.3e-05	0.000724		-54.303	-0.038761	1.2e-05	0.001079	3.3e-05	0.001123		-54.301	-34952
-54.302	189390		-54.305	0.025285	1.5e-05	0.000499	3e-06	0.000518		-54.304	0.00436	1.1e-05	0.00069	2.3e-05	0.000724		-54.305	-0.03024	1.2e-05	0.001079	3.3e-05	0.001124		-54.302	-23662
-54.304	159710		-54.306	0.02976	1.5e-05	0.0005	3e-06	0.000518		-54.305	0.002524	1.1e-05	0.00069	2.3e-05	0.000724		-54.306	-0.01947	1.2e-05	0.001079	3.3e-05	0.001124		-54.304	876.02
-54.305	121730		-54.308	0.029973	1.5e-05	0.0005	3e-06	0.000518		-54.307	0.000882	1.1e-05	0.000691	2.3e-05	0.000725		-54.308	-0.010096	1.2e-05	0.00108	3.3e-05	0.001125		-54.305	31765
-54.307	81096		-54.309	0.025337	1.5e-05	0.0005	3e-06	0.000518		-54.308	-0.000356	1.1e-05	0.000691	2.3e-05	0.000725		-54.309	-0.005717	1.2e-05	0.00108	3.3e-05	0.001125		-54.307	56396
-54.308	47123		-54.311	0.017889	1.5e-05	0.0005	3e-06	0.000519		-54.31	-0.003173	1.1e-05	0.000691	2.3e-05	0.000725		-54.311	-0.006972	1.2e-05	0.001081	3.3e-05	0.001126		-54.308	61937
-54.31	25338		-54.312	0.011087	1.5e-05	0.0005	3e-06	0.000519		-54.311	-0.006297	1.1e-05	0.000691	2.3e-05	0.000725		-54.312	-0.011706	1.2e-05	0.001081	3.3e-05	0.001126		-54.31	46437
-54.311	17493		-54.314	0.0074	1.5e-05	0.000501	3e-06	0.000519		-54.313	-0.009539	1.1e-05	0.000692	2.3e-05	0.000726		-54.314	-0.017397	1.2e-05	0.001082	3.3e-05	0.001126		-54.311	13836
-54.313	22423		-54.315	0.007026	1.5e-05	0.000501	3e-06	0.000519		-54.314	-0.010805	1.1e-05	0.000692	2.3e-05	0.000726		-54.315	-0.021747	1.2e-05	0.001082	3.3e-05	0.001127		-54.313	-27374
-54.314	34782		-54.317	0.008391	1.5e-05	0.000501	3e-06	0.000519		-54.316	-0.010704	1.1e-05	0.000692	2.3e-05	0.000726		-54.317	-0.021948	1.2e-05	0.001082	3.3e-05	0.001127		-54.314	-69399
-54.316	43512		-54.318	0.009465	1.5e-05	0.000501	3e-06	0.00052		-54.317	-0.00837	1.1e-05	0.000692	2.3e-05	0.000726		-54.318	-0.015881	1.2e-05	0.001083	3.3e-05	0.001128		-54.316	-102720
-54.317	39783		-54.32	0.008831	1.5e-05	0.000501	3e-06	0.00052		-54.319	-0.00533	1.1e-05	0.000693	2.3e-05	0.000727		-54.32	-0.005134	1.2e-05	0.001083	3.3e-05	0.001128		-54.317	-123850
-54.319	24910		-54.321	0.00641	1.5e-05	0.000502	3e-06	0.00052		-54.32	-0.001763	1.1e-05	0.000693	2.3e-05	0.000727		-54.322	0.005314	1.2e-05	0.001084	3.3e-05	0.001129		-54.319	-135340
-54.32	9606.5		-54.323	0.003488	1.5e-05	0.000502	3e-06	0.00052		-54.322	0.000129	1.1e-05	0.000693	2.3e-05	0.000727		-54.323	0.011179	1.2e-05	0.001084	3.3e-05	0.001129		-54.32	-144540
-54.322	2746.9		-54.324	0.002002	1.5e-05	0.000502	3e-06	0.00052		-54.323	0.001162	1.1e-05	0.000693	2.3e-05	0.000727		-54.325	0.012383	1.2e-05	0.001085	3.3e-05	0.00113		-54.322	-153940
-54.323	5383.4		-54.326	0.002859	1.5e-05	0.000502	3e-06	0.000521		-54.325	0.00144	1.1e-05	0.000694	2.4e-05	0.000728		-54.326	0.011772	1.2e-05	0.001085	3.3e-05	0.00113		-54.323	-163060
-54.325	12942		-54.327	0.004944	1.5e-05	0.000502	3e-06	0.000521		-54.327	0.002563	1.1e-05	0.000694	2.4e-05	0.000728		-54.328	0.011492	1.2e-05	0.001085	3.3e-05	0.00113		-54.325	-170360
-54.326	22370		-54.329	0.006048	1.5e-05	0.000503	3e-06	0.000521		-54.328	0.005164	1.1e-05	0.000694	2.4e-05	0.000728		-54.329	0.011568	1.2e-05	0.001086	3.3e-05	0.001131		-54.326	-175470
-54.328	33423		-54.331	0.005507	1.5e-05	0.000503	3e-06	0.000521		-54.33	0.007507	1.1e-05	0.000694	2.4e-05	0.000729		-54.331	0.011403	1.2e-05	0.001086	3.3e-05	0.001131		-54.328	-174480
-54.33	47069		-54.332	0.00516	1.5e-05	0.000503	3e-06	0.000522		-54.331	0.010016	1.1e-05	0.000695	2.4e-05	0.000729		-54.332	0.010919	1.2e-05	0.001086	3.3e-05	0.001131		-54.33	-163150
-54.331	62523		-54.334	0.007187	1.5e-05	0.000503	3e-06	0.000522		-54.333	0.011226	1.1e-05	0.000695	2.4e-05	0.000729		-54.334	0.010477	1.2e-05	0.001087	3.3e-05	0.001132		-54.331	-142980
-54.333	76469		-54.335	0.011204	1.5e-05	0.000503	3e-06	0.000522		-54.334	0.01185	1.1e-05	0.000695	2.4e-05	0.000729		-54.335	0.009734	1.2e-05	0.001087	3.3e-05	0.001132		-54.333	-122270
-54.334	85515		-54.337	0.01438	1.5e-05	0.000504	3e-06	0.000522		-54.336	0.01062	1.1e-05	0.000695	2.4e-05	0.00073		-54.337	0.008128	1.2e-05	0.001088	3.3e-05	0.001133		-54.334	-107510
-54.336	87270		-54.338	0.014607	1.5e-05	0.000504	3e-06	0.000522		-54.337	0.00882	1.1e-05	0.000696	2.4e-05	0.00073		-54.338	0.005786	1.2e-05	0.001088	3.3e-05	0.001133		-54.336	-96140
-54.337	81919		-54.34	0.012694	1.5e-05	0.000504	3e-06	0.000523		-54.339	0.005974	1.1e-05	0.000696	2.4e-05	0.00073		-54.34	0.004659	1.2e-05	0.001089	3.3e-05	0.001134		-54.337	-79089
-54.339	71643		-54.341	0.01124	1.5e-05	0.000504	3e-06	0.000523		-54.34	0.003833	1.1e-05	0.000696	2.4e-05	0.000731		-54.341	0.006842	1.2e-05	0.001089	3.3e-05	0.001134		-54.339	-50487
-54.34	62321		-54.343	0.012044	1.5e-05	0.000505	3e-06	0.000523		-54.342	0.002018	1.1e-05	0.000697	2.4e-05	0.000731		-54.343	0.01227	1.2e-05	0.001089	3.3e-05	0.001135		-54.34	-10579
-54.342	61182		-54.344	0.014858	1.5e-05	0.000505	3e-06	0.000523		-54.343	0.001805	1.1e-05	0.000697	2.4e-05	0.000731		-54.344	0.018463	1.2e-05	0.00109	3.3e-05	0.001135		-54.342	33605
-54.343	71176		-54.346	0.017888	1.5e-05	0.000505	3e-06	0.000524		-54.345	0.001354	1.1e-05	0.000697	2.4e-05	0.000731		-54.346	0.022873	1.2e-05	0.00109	3.3e-05	0.001135		-54.343	72437
-54.345	83970		-54.347	0.019298	1.5e-05	0.000505	3e-06	0.000524		-54.346	0.000438	1.1e-05	0.000697	2.4e-05	0.000732		-54.347	0.024265	1.2e-05	0.00109	3.3e-05	0.001136		-54.345	94733
-54.346	85193		-54.349	0.018558	1.5e-05	0.000505	3e-06	0.000524		-54.348	-0.002334	1.1e-05	0.000698	2.4e-05	0.000732		-54.349	0.021511	1.2e-05	0.001091	3.3e-05	0.001136		-54.346	96762
-54.348	66946		-54.35	0.016772	1.5e-05	0.000505	3e-06	0.000524		-54.349	-0.004872	1.1e-05	0.000698	2.4e-05	0.000732		-54.35	0.013119	1.2e-05	0.001091	3.3e-05	0.001136		-54.348	83391
-54.349	36320		-54.352	0.015251	1.5e-05	0.000506	3e-06	0.000524		-54.351	-0.0063	1.1e-05	0.000698	2.4e-05	0.000733		-54.352	-0.000548	1.2e-05	0.001092	3.3e-05	0.001137		-54.349	66474
-54.351	6843.7		-54.353	0.014113	1.5e-05	0.000506	3e-06	0.000525		-54.352	-0.004574	1.1e-05	0.000698	2.4e-05	0.000733		-54.353	-0.015374	1.2e-05	0.001092	3.3e-05	0.001137		-54.351	50561
-54.352	-13386		-54.355	0.012539	1.5e-05	0.000506	3e-06	0.000525		-54.354	-0.000994	1.1e-05	0.000699	2.4e-05	0.000733		-54.355	-0.026285	1.2e-05	0.001093	3.3e-05	0.001138		-54.352	31897
-54.354	-25429		-54.356	0.010434	1.5e-05	0.000506	3e-06	0.000525		-54.355	0.003996	1.1e-05	0.000699	2.4e-05	0.000733		-54.356	-0.031724	1.2e-05	0.001093	3.3e-05	0.001138		-54.354	1781.8
-54.355	-31778		-54.358	0.008647	1.5e-05	0.000507	3e-06	0.000525		-54.357	0.007897	1.1e-05	0.000699	2.4e-05	0.000734		-54.358	-0.033748	1.2e-05	0.001093	3.3e-05	0.001139		-54.355	-36808
-54.357	-32971		-54.359	0.007447	1.5e-05	0.000507	3e-06	0.000525		-54.358	0.010813	1.1e-05	0.000699	2.4e-05	0.000734		-54.36	-0.034414	1.2e-05	0.001094	3.3e-05	0.001139		-54.357	-69470
-54.358	-29106		-54.361	0.005607	1.5e-05	0.000507	3e-06	0.000526		-54.36	0.012002	1.1e-05	0.0007	2.4e-05	0.000734		-54.361	-0.033761	1.2e-05	0.001094	3.3e-05	0.00114		-54.358	-75980
-54.36	-22898		-54.362	0.00162	1.5e-05	0.000507	3e-06	0.000526		-54.361	0.013476	1.1e-05	0.0007	2.4e-05	0.000734		-54.363	-0.03095	1.2e-05	0.001095	3.3e-05	0.00114		-54.36	-50886
-54.361	-16087		-54.364	-0.004734	1.5e-05	0.000507	3e-06	0.000526		-54.363	0.015051	1.1e-05	0.0007	2.4e-05	0.000735		-54.364	-0.025932	1.2e-05	0.001095	3.4e-05	0.00114		-54.361	-4499.6
-54.363	-7858.9		-54.365	-0.012377	1.6e-05	0.000508	3e-06	0.000526		-54.365	0.017203	1.1e-05	0.000701	2.4e-05	0.000735		-54.366	-0.018947	1.2e-05	0.001096	3.4e-05	0.001141		-54.363	43361
-54.364	4157.4		-54.367	-0.019741	1.6e-05	0.000508	3e-06	0.000526		-54.366	0.020096	1.1e-05	0.000701	2.4e-05	0.000735		-54.367	-0.010626	1.2e-05	0.001096	3.4e-05	0.001141		-54.364	82984
-54.366	19605		-54.369	-0.025263	1.6e-05	0.000508	3e-06	0.000527		-54.368	0.022529	1.1e-05	0.000701	2.4e-05	0.000736		-54.369	-0.002617	1.2e-05	0.001096	3.4e-05	0.001142		-54.366	111450
-54.368	36102		-54.37	-0.027864	1.6e-05	0.000508	3e-06	0.000527		-54.369	0.025405	1.1e-05	0.000701	2.4e-05	0.000736		-54.37	0.003416	1.2e-05	0.001097	3.4e-05	0.001142		-54.368	127070
-54.369	50893		-54.372	-0.027802	1.6e-05	0.000508	3e-06	0.000527		-54.371	0.02707	1.1e-05	0.000702	2.4e-05	0.000736		-54.372	0.007261	1.2e-05	0.001097	3.4e-05	0.001143		-54.369	125350
-54.371	61326		-54.373	-0.026492	1.6e-05	0.000509	3e-06	0.000527		-54.372	0.027644	1.1e-05	0.000702	2.4e-05	0.000736		-54.373	0.009689	1.2e-05	0.001097	3.4e-05	0.001143		-54.371	107680
-54.372	65370		-54.375	-0.025166	1.6e-05	0.000509	3e-06	0.000528		-54.374	0.02567	1.1e-05	0.000702	2.4e-05	0.000737		-54.375	0.010292	1.2e-05	0.001098	3.4e-05	0.001143		-54.372	89819
-54.374	61063		-54.376	-0.023746	1.6e-05	0.000509	3e-06	0.000528		-54.375	0.022532	1.1e-05	0.000702	2.4e-05	0.000737		-54.376	0.008206	1.2e-05	0.001098	3.4e-05	0.001144		-54.374	84291
-54.375	48614		-54.378	-0.021707	1.6e-05	0.000509	3e-06	0.000528		-54.377	0.017935	1.1e-05	0.000703	2.4e-05	0.000737		-54.378	0.004658	1.2e-05	0.001099	3.4e-05	0.001144		-54.375	89817
-54.377	28953		-54.379	-0.019212	1.6e-05	0.000509	3e-06	0.000528		-54.378	0.013469	1.1e-05	0.000703	2.4e-05	0.000737		-54.379	0.003447	1.2e-05	0.001099	3.4e-05	0.001145		-54.377	92922
-54.378	2726		-54.381	-0.016804	1.6e-05	0.00051	3e-06	0.000528		-54.38	0.008498	1.1e-05	0.000703	2.4e-05	0.000738		-54.381	0.006797	1.2e-05	0.0011	3.4e-05	0.001145		-54.378	88261
-54.38	-30817		-54.382	-0.014297	1.6e-05	0.00051	3e-06	0.000529		-54.381	0.003879	1.1e-05	0.000703	2.4e-05	0.000738		-54.382	0.01298	1.2e-05	0.0011	3.4e-05	0.001145		-54.38	77824
-54.381	-68780		-54.384	-0.01094	1.6e-05	0.00051	3e-06	0.000529		-54.383	-0.001509	1.1e-05	0.000704	2.4e-05	0.000738		-54.384	0.018313	1.2e-05	0.0011	3.4e-05	0.001146		-54.381	60439
-54.383	-101820		-54.385	-0.006839	1.6e-05	0.00051	3e-06	0.000529		-54.384	-0.006206	1.1e-05	0.000704	2.4e-05	0.000739		-54.385	0.02083	1.2e-05	0.001101	3.4e-05	0.001146		-54.383	24189
-54.384	-116810		-54.387	-0.003592	1.6e-05	0.000511	3e-06	0.000529		-54.386	-0.009916	1.1e-05	0.000704	2.4e-05	0.000739		-54.387	0.021141	1.2e-05	0.001101	3.4e-05	0.001147		-54.384	-36978
-54.386	-108590		-54.388	-0.002989	1.6e-05	0.000511	3e-06	0.000529		-54.387	-0.011098	1.1e-05	0.000704	2.4e-05	0.000739		-54.388	0.02076	1.2e-05	0.001101	3.4e-05	0.001147		-54.386	-112440
-54.387	-84923		-54.39	-0.0052	1.6e-05	0.000511	3e-06	0.00053		-54.389	-0.011637	1.1e-05	0.000705	2.4e-05	0.00074		-54.39	0.020587	1.2e-05	0.001102	3.4e-05	0.001148		-54.387	-180300
-54.389	-59887		-54.391	-0.008386	1.6e-05	0.000511	3e-06	0.00053		-54.39	-0.012036	1.1e-05	0.000705	2.4e-05	0.00074		-54.391	0.020178	1.2e-05	0.001102	3.4e-05	0.001148		-54.389	-225560
-54.39	-39747		-54.393	-0.010387	1.6e-05	0.000511	3e-06	0.00053		-54.392	-0.013325	1.1e-05	0.000705	2.4e-05	0.00074		-54.393	0.017714	1.2e-05	0.001103	3.4e-05	0.001149		-54.39	-245250
-54.392	-22119		-54.394	-0.010582	1.6e-05	0.000512	3e-06	0.00053		-54.393	-0.013274	1.1e-05	0.000705	2.4e-05	0.00074		-54.394	0.011351	1.2e-05	0.001103	3.4e-05	0.001149		-54.392	-244160
-54.393	-5843.2		-54.396	-0.009921	1.6e-05	0.000512	3e-06	0.000531		-54.395	-0.011995	1.1e-05	0.000706	2.4e-05	0.000741		-54.396	0.001121	1.2e-05	0.001104	3.4e-05	0.001149		-54.393	-231040
-54.395	1075.7		-54.397	-0.009021	1.6e-05	0.000512	3e-06	0.000531		-54.396	-0.009156	1.1e-05	0.000706	2.4e-05	0.000741		-54.398	-0.010475	1.2e-05	0.001104	3.4e-05	0.00115		-54.395	-217990
-54.396	-9547.8		-54.399	-0.006997	1.6e-05	0.000512	3e-06	0.000531		-54.398	-0.006861	1.1e-05	0.000706	2.4e-05	0.000741		-54.399	-0.020827	1.2e-05	0.001104	3.4e-05	0.00115		-54.396	-215590
-54.398	-35742		-54.4	-0.002593	1.6e-05	0.000512	3e-06	0.000531		-54.399	-0.004823	1.1e-05	0.000706	2.4e-05	0.000741		-54.401	-0.02884	1.2e-05	0.001105	3.4e-05	0.001151		-54.398	-223610
-54.399	-65796		-54.402	0.00352	1.6e-05	0.000513	3e-06	0.000531		-54.401	-0.004572	1.1e-05	0.000707	2.4e-05	0.000742		-54.402	-0.034618	1.2e-05	0.001105	3.4e-05	0.001151		-54.399	-231870
-54.401	-91076		-54.403	0.00876	1.6e-05	0.000513	3e-06	0.000532		-54.403	-0.00644	1.1e-05	0.000707	2.4e-05	0.000742		-54.404	-0.038039	1.2e-05	0.001106	3.4e-05	0.001152		-54.401	-228490
-54.402	-110680		-54.405	0.010872	1.6e-05	0.000513	3e-06	0.000532		-54.404	-0.009877	1.1e-05	0.000707	2.4e-05	0.000742		-54.405	-0.039151	1.2e-05	0.001106	3.4e-05	0.001152		-54.402	-209710
-54.404	-126610		-54.407	0.00981	1.6e-05	0.000513	3e-06	0.000532		-54.406	-0.014179	1.1e-05	0.000708	2.4e-05	0.000743		-54.407	-0.038194	1.2e-05	0.001107	3.4e-05	0.001153		-54.404	-176770
-54.406	-136260		-54.408	0.007026	1.6e-05	0.000513	3e-06	0.000532		-54.407	-0.01612	1.1e-05	0.000708	2.4e-05	0.000743		-54.408	-0.035239	1.2e-05	0.001107	3.4e-05	0.001153		-54.406	-134070
-54.407	-134690		-54.41	0.003546	1.6e-05	0.000514	3e-06	0.000533		-54.409	-0.016089	1.1e-05	0.000708	2.4e-05	0.000743		-54.41	-0.030052	1.2e-05	0.001107	3.4e-05	0.001153		-54.407	-89146
-54.409	-121340		-54.411	-0.000745	1.6e-05	0.000514	3e-06	0.000533		-54.41	-0.014192	1.1e-05	0.000708	2.4e-05	0.000743		-54.411	-0.022994	1.2e-05	0.001108	3.4e-05	0.001154		-54.409	-52607
-54.41	-101220		-54.413	-0.006313	1.6e-05	0.000514	3e-06	0.000533		-54.412	-0.012655	1.1e-05	0.000709	2.4e-05	0.000744		-54.413	-0.015915	1.2e-05	0.001108	3.4e-05	0.001154		-54.41	-35200
-54.412	-82804		-54.414	-0.012619	1.6e-05	0.000514	3e-06	0.000533		-54.413	-0.010703	1.1e-05	0.000709	2.4e-05	0.000744		-54.414	-0.010903	1.2e-05	0.001109	3.4e-05	0.001155		-54.412	-35430
-54.413	-72620		-54.416	-0.017606	1.6e-05	0.000515	3e-06	0.000534		-54.415	-0.009277	1.1e-05	0.000709	2.4e-05	0.000744		-54.416	-0.00822	1.2e-05	0.001109	3.4e-05	0.001155		-54.413	-42442
-54.415	-73641		-54.417	-0.018683	1.6e-05	0.000515	3e-06	0.000534		-54.416	-0.007874	1.1e-05	0.000709	2.4e-05	0.000745		-54.417	-0.00636	1.2e-05	0.001109	3.4e-05	0.001155		-54.415	-44106
-54.416	-82997		-54.419	-0.014974	1.6e-05	0.000515	3e-06	0.000534		-54.418	-0.008346	1.1e-05	0.00071	2.4e-05	0.000745		-54.419	-0.003401	1.2e-05	0.00111	3.4e-05	0.001156		-54.416	-41879
-54.418	-94077		-54.42	-0.008536	1.6e-05	0.000515	3e-06	0.000534		-54.419	-0.010443	1.1e-05	0.00071	2.4e-05	0.000745		-54.42	0.00141	1.2e-05	0.00111	3.4e-05	0.001156		-54.418	-44840
-54.419	-99078		-54.422	-0.002713	1.6e-05	0.000515	3e-06	0.000534		-54.421	-0.014922	1.1e-05	0.00071	2.4e-05	0.000745		-54.422	0.007493	1.2e-05	0.001111	3.4e-05	0.001157		-54.419	-60952
-54.421	-94942		-54.423	0.00102	1.6e-05	0.000516	3e-06	0.000535		-54.422	-0.019488	1.1e-05	0.000711	2.4e-05	0.000746		-54.423	0.01312	1.2e-05	0.001111	3.4e-05	0.001157		-54.421	-86615
-54.422	-85097		-54.425	0.003838	1.6e-05	0.000516	3e-06	0.000535		-54.424	-0.023116	1.1e-05	0.000711	2.4e-05	0.000746		-54.425	0.016074	1.2e-05	0.001112	3.4e-05	0.001158		-54.422	-116360
-54.424	-78762		-54.426	0.006999	1.6e-05	0.000516	3e-06	0.000535		-54.425	-0.023418	1.1e-05	0.000711	2.4e-05	0.000746		-54.426	0.014803	1.2e-05	0.001112	3.4e-05	0.001158		-54.424	-147290
-54.425	-83968		-54.428	0.009598	1.6e-05	0.000516	3e-06	0.000535		-54.427	-0.021478	1.1e-05	0.000711	2.4e-05	0.000747		-54.428	0.008951	1.2e-05	0.001112	3.4e-05	0.001159		-54.425	-180560
-54.427	-102820		-54.429	0.009783	1.6e-05	0.000516	3e-06	0.000535		-54.428	-0.017872	1.1e-05	0.000712	2.4e-05	0.000747		-54.429	-0.000233	1.2e-05	0.001113	3.4e-05	0.001159		-54.427	-210080
-54.428	-129360		-54.431	0.007386	1.6e-05	0.000517	3e-06	0.000536		-54.43	-0.01516	1.1e-05	0.000712	2.4e-05	0.000747		-54.431	-0.010101	1.2e-05	0.001113	3.4e-05	0.001159		-54.428	-225590
-54.43	-154480		-54.432	0.004529	1.6e-05	0.000517	3e-06	0.000536		-54.431	-0.013071	1.1e-05	0.000712	2.4e-05	0.000747		-54.432	-0.017014	1.2e-05	0.001114	3.4e-05	0.00116		-54.43	-218960
-54.431	-169380		-54.434	0.003457	1.6e-05	0.000517	3e-06	0.000536		-54.433	-0.012212	1.1e-05	0.000712	2.4e-05	0.000748		-54.434	-0.018123	1.2e-05	0.001114	3.4e-05	0.00116		-54.431	-193550
-54.433	-169070		-54.435	0.004942	1.6e-05	0.000517	3e-06	0.000536		-54.434	-0.011019	1.1e-05	0.000713	2.4e-05	0.000748		-54.436	-0.013806	1.2e-05	0.001115	3.4e-05	0.001161		-54.433	-156730
-54.434	-153330		-54.437	0.008342	1.6e-05	0.000518	3e-06	0.000537		-54.436	-0.010171	1.1e-05	0.000713	2.4e-05	0.000748		-54.437	-0.007702	1.2e-05	0.001115	3.4e-05	0.001161		-54.434	-113400
-54.436	-129010		-54.438	0.0124	1.6e-05	0.000518	3e-06	0.000537		-54.437	-0.008892	1.1e-05	0.000713	2.4e-05	0.000748		-54.439	-0.003828	1.2e-05	0.001115	3.4e-05	0.001162		-54.436	-62684
-54.437	-105950		-54.44	0.015679	1.6e-05	0.000518	3e-06	0.000537		-54.439	-0.008154	1.1e-05	0.000714	2.4e-05	0.000749		-54.44	-0.003326	1.2e-05	0.001116	3.4e-05	0.001162		-54.437	-6346.3
-54.439	-90739		-54.441	0.017263	1.6e-05	0.000518	3e-06	0.000537		-54.441	-0.007209	1.1e-05	0.000714	2.4e-05	0.000749		-54.442	-0.003838	1.2e-05	0.001116	3.4e-05	0.001163		-54.439	47990
-54.44	-82287		-54.443	0.017408	1.6e-05	0.000518	3e-06	0.000537		-54.442	-0.005492	1.1e-05	0.000714	2.4e-05	0.000749		-54.443	-0.002259	1.2e-05	0.001117	3.4e-05	0.001163		-54.44	89243
-54.442	-78164		-54.445	0.017365	1.6e-05	0.000519	3e-06	0.000538		-54.444	-0.004671	1.1e-05	0.000714	2.4e-05	0.00075		-54.445	0.001847	1.2e-05	0.001117	3.4e-05	0.001164		-54.442	110750
-54.444	-79984		-54.446	0.018013	1.6e-05	0.000519	3e-06	0.000538		-54.445	-0.004412	1.1e-05	0.000715	2.4e-05	0.00075		-54.446	0.005962	1.2e-05	0.001117	3.4e-05	0.001164		-54.444	113340
-54.445	-91177		-54.448	0.019245	1.6e-05	0.000519	3e-06	0.000538		-54.447	-0.005305	1.1e-05	0.000715	2.4e-05	0.00075		-54.448	0.006733	1.2e-05	0.001118	3.4e-05	0.001164		-54.445	103190
-54.447	-109730		-54.449	0.020599	1.6e-05	0.000519	3e-06	0.000538		-54.448	-0.005052	1.1e-05	0.000715	2.4e-05	0.000751		-54.449	0.003307	1.2e-05	0.001118	3.4e-05	0.001165		-54.447	86677
-54.448	-126950		-54.451	0.02185	1.6e-05	0.00052	3e-06	0.000539		-54.45	-0.003558	1.1e-05	0.000716	2.4e-05	0.000751		-54.451	-0.001537	1.2e-05	0.001119	3.4e-05	0.001165		-54.448	68212
-54.45	-136560		-54.452	0.022774	1.6e-05	0.00052	3e-06	0.000539		-54.451	-0.000131	1.1e-05	0.000716	2.4e-05	0.000751		-54.452	-0.003347	1.2e-05	0.001119	3.4e-05	0.001166		-54.45	48217
-54.451	-138090		-54.454	0.022908	1.6e-05	0.00052	3e-06	0.000539		-54.453	0.003447	1.1e-05	0.000716	2.4e-05	0.000751		-54.454	0.000594	1.2e-05	0.00112	3.4e-05	0.001166		-54.451	24772
-54.453	-133670		-54.455	0.021997	1.6e-05	0.00052	3e-06	0.000539		-54.454	0.007642	1.1e-05	0.000716	2.4e-05	0.000752		-54.455	0.009558	1.2e-05	0.00112	3.4e-05	0.001166		-54.453	-6853.9
-54.454	-124000		-54.457	0.020099	1.6e-05	0.00052	3e-06	0.00054		-54.456	0.011139	1.1e-05	0.000717	2.4e-05	0.000752		-54.457	0.019421	1.2e-05	0.001121	3.4e-05	0.001167		-54.454	-48610
-54.456	-113750		-54.458	0.016825	1.6e-05	0.000521	3e-06	0.00054		-54.457	0.014181	1.1e-05	0.000717	2.4e-05	0.000752		-54.458	0.024923	1.2e-05	0.001121	3.4e-05	0.001167		-54.456	-99213
-54.457	-112570		-54.46	0.011117	1.6e-05	0.000521	3e-06	0.00054		-54.459	0.015411	1.1e-05	0.000717	2.4e-05	0.000753		-54.46	0.022671	1.2e-05	0.001121	3.4e-05	0.001168		-54.457	-151310
-54.459	-126690		-54.461	0.002684	1.6e-05	0.000521	3e-06	0.00054		-54.46	0.016085	1.1e-05	0.000717	2.4e-05	0.000753		-54.461	0.013548	1.2e-05	0.001122	3.4e-05	0.001168		-54.459	-197470
-54.46	-147560		-54.463	-0.006927	1.6e-05	0.000521	3e-06	0.00054		-54.462	0.015758	1.1e-05	0.000718	2.4e-05	0.000753		-54.463	0.002532	1.2e-05	0.001122	3.4e-05	0.001169		-54.46	-229140
-54.462	-158510		-54.464	-0.01534	1.6e-05	0.000521	3e-06	0.000541		-54.463	0.015403	1.1e-05	0.000718	2.4e-05	0.000753		-54.464	-0.005484	1.2e-05	0.001122	3.4e-05	0.001169		-54.462	-241700
-54.463	-151420		-54.466	-0.021495	1.6e-05	0.000522	3e-06	0.000541		-54.465	0.014247	1.1e-05	0.000718	2.4e-05	0.000754		-54.466	-0.009702	1.2e-05	0.001123	3.4e-05	0.00117		-54.463	-233100
-54.465	-135410		-54.467	-0.025752	1.6e-05	0.000522	3e-06	0.000541		-54.466	0.01425	1.1e-05	0.000718	2.4e-05	0.000754		-54.467	-0.012443	1.2e-05	0.001123	3.4e-05	0.00117		-54.465	-210770
-54.466	-124160		-54.469	-0.028375	1.6e-05	0.000522	3e-06	0.000541		-54.468	0.015649	1.1e-05	0.000719	2.4e-05	0.000754		-54.469	-0.014744	1.2e-05	0.001124	3.4e-05	0.001171		-54.466	-185510
-54.468	-121810		-54.47	-0.028822	1.6e-05	0.000522	3e-06	0.000541		-54.469	0.019096	1.1e-05	0.000719	2.4e-05	0.000754		-54.47	-0.014453	1.2e-05	0.001124	3.4e-05	0.001171		-54.468	-168790
-54.469	-121470		-54.472	-0.026907	1.6e-05	0.000523	3e-06	0.000542		-54.471	0.021762	1.1e-05	0.000719	2.4e-05	0.000755		-54.472	-0.009304	1.2e-05	0.001125	3.4e-05	0.001171		-54.469	-162010
-54.471	-116800		-54.473	-0.023468	1.6e-05	0.000523	3e-06	0.000542		-54.472	0.022408	1.1e-05	0.00072	2.4e-05	0.000755		-54.474	-0.000745	1.2e-05	0.001125	3.4e-05	0.001172		-54.471	-161720
-54.472	-106850		-54.475	-0.019589	1.6e-05	0.000523	3e-06	0.000542		-54.474	0.0193	1.1e-05	0.00072	2.4e-05	0.000755		-54.475	0.006859	1.2e-05	0.001126	3.4e-05	0.001172		-54.472	-160300
-54.474	-93650		-54.476	-0.015785	1.6e-05	0.000523	3e-06	0.000542		-54.475	0.01438	1.1e-05	0.00072	2.4e-05	0.000756		-54.477	0.009975	1.2e-05	0.001126	3.4e-05	0.001173		-54.474	-155160
-54.475	-76839		-54.478	-0.012645	1.6e-05	0.000523	3e-06	0.000543		-54.477	0.009019	1.1e-05	0.00072	2.4e-05	0.000756		-54.478	0.007747	1.2e-05	0.001126	3.4e-05	0.001173		-54.475	-145220
-54.477	-55302		-54.479	-0.011156	1.6e-05	0.000524	3e-06	0.000543		-54.479	0.005753	1.1e-05	0.000721	2.4e-05	0.000756		-54.48	0.001437	1.2e-05	0.001127	3.4e-05	0.001174		-54.477	-134290
-54.478	-28429		-54.481	-0.011873	1.6e-05	0.000524	3e-06	0.000543		-54.48	0.005371	1.1e-05	0.000721	2.4e-05	0.000757		-54.481	-0.006669	1.2e-05	0.001127	3.4e-05	0.001174		-54.478	-123300
-54.48	2190.7		-54.483	-0.013881	1.6e-05	0.000524	3e-06	0.000543		-54.482	0.004886	1.1e-05	0.000721	2.4e-05	0.000757		-54.483	-0.013312	1.2e-05	0.001128	3.4e-05	0.001175		-54.48	-111770
-54.482	33383		-54.484	-0.01557	1.6e-05	0.000524	3e-06	0.000544		-54.483	0.00279	1.1e-05	0.000722	2.4e-05	0.000757		-54.484	-0.015874	1.2e-05	0.001128	3.5e-05	0.001175		-54.482	-94748
-54.483	59880		-54.486	-0.016001	1.6e-05	0.000525	3e-06	0.000544		-54.485	-0.002817	1.1e-05	0.000722	2.4e-05	0.000758		-54.486	-0.01504	1.2e-05	0.001129	3.5e-05	0.001175		-54.483	-69964
-54.485	76659		-54.487	-0.015107	1.6e-05	0.000525	3e-06	0.000544		-54.486	-0.009637	1.1e-05	0.000722	2.4e-05	0.000758		-54.487	-0.014497	1.2e-05	0.001129	3.5e-05	0.001176		-54.485	-43098
-54.486	84567		-54.489	-0.013157	1.6e-05	0.000525	3e-06	0.000544		-54.488	-0.016167	1.1e-05	0.000722	2.4e-05	0.000758		-54.489	-0.017004	1.2e-05	0.00113	3.5e-05	0.001176		-54.486	-21202
-54.488	90056		-54.49	-0.010672	1.6e-05	0.000525	3e-06	0.000544		-54.489	-0.019721	1.1e-05	0.000723	2.4e-05	0.000758		-54.49	-0.021573	1.2e-05	0.00113	3.5e-05	0.001177		-54.488	-8947.3
-54.489	100800		-54.492	-0.008792	1.6e-05	0.000525	3e-06	0.000545		-54.491	-0.020753	1.1e-05	0.000723	2.4e-05	0.000759		-54.492	-0.024818	1.2e-05	0.00113	3.5e-05	0.001177		-54.489	-1963.4
-54.491	118680		-54.493	-0.008444	1.6e-05	0.000526	3e-06	0.000545		-54.492	-0.019085	1.1e-05	0.000723	2.4e-05	0.000759		-54.493	-0.024733	1.2e-05	0.001131	3.5e-05	0.001178		-54.491	6539.4
-54.492	140430		-54.495	-0.009285	1.6e-05	0.000526	3e-06	0.000545		-54.494	-0.017177	1.1e-05	0.000724	2.4e-05	0.000759		-54.495	-0.021908	1.2e-05	0.001131	3.5e-05	0.001178		-54.492	22870
-54.494	161340		-54.496	-0.009814	1.6e-05	0.000526	3e-06	0.000545		-54.495	-0.015708	1.1e-05	0.000724	2.5e-05	0.000759		-54.496	-0.018597	1.2e-05	0.001131	3.5e-05	0.001178		-54.494	47932
-54.495	180350		-54.498	-0.008977	1.6e-05	0.000526	3e-06	0.000546		-54.497	-0.01636	1.1e-05	0.000724	2.5e-05	0.00076		-54.498	-0.01752	1.2e-05	0.001132	3.5e-05	0.001179		-54.495	79893
-54.497	199460		-54.499	-0.007018	1.6e-05	0.000526	3e-06	0.000546		-54.498	-0.01815	1.1e-05	0.000724	2.5e-05	0.00076		-54.499	-0.020945	1.2e-05	0.001132	3.5e-05	0.001179		-54.497	113780
-54.498	221320		-54.501	-0.004919	1.6e-05	0.000527	3e-06	0.000546		-54.5	-0.021413	1.1e-05	0.000725	2.5e-05	0.00076		-54.501	-0.028895	1.2e-05	0.001133	3.5e-05	0.00118		-54.498	144550
-54.5	244130		-54.502	-0.00333	1.6e-05	0.000527	3e-06	0.000546		-54.501	-0.024273	1.1e-05	0.000725	2.5e-05	0.000761		-54.502	-0.038629	1.2e-05	0.001133	3.5e-05	0.00118		-54.5	168220
-54.501	262010		-54.504	-0.0022	1.6e-05	0.000527	3e-06	0.000546		-54.503	-0.026111	1.1e-05	0.000725	2.5e-05	0.000761		-54.504	-0.046704	1.2e-05	0.001134	3.5e-05	0.001181		-54.501	183760
-54.503	268730		-54.505	-0.000776	1.6e-05	0.000527	3e-06	0.000547		-54.504	-0.024686	1.1e-05	0.000725	2.5e-05	0.000761		-54.505	-0.051676	1.2e-05	0.001134	3.5e-05	0.001181		-54.503	191560
-54.504	264360		-54.507	0.001914	1.6e-05	0.000528	3e-06	0.000547		-54.506	-0.020999	1.1e-05	0.000726	2.5e-05	0.000762		-54.507	-0.054101	1.2e-05	0.001135	3.5e-05	0.001182		-54.504	191900
-54.506	253970		-54.508	0.006362	1.6e-05	0.000528	3e-06	0.000547		-54.507	-0.015879	1.1e-05	0.000726	2.5e-05	0.000762		-54.508	-0.054181	1.2e-05	0.001135	3.5e-05	0.001182		-54.506	187020
-54.507	242430		-54.51	0.011971	1.6e-05	0.000528	3e-06	0.000547		-54.509	-0.012488	1.1e-05	0.000726	2.5e-05	0.000762		-54.51	-0.052116	1.2e-05	0.001135	3.5e-05	0.001183		-54.507	183580
-54.509	229090		-54.511	0.017406	1.6e-05	0.000528	3e-06	0.000548		-54.51	-0.011214	1.1e-05	0.000726	2.5e-05	0.000762		-54.512	-0.049658	1.2e-05	0.001136	3.5e-05	0.001183		-54.509	191410
-54.51	210910		-54.513	0.021466	1.6e-05	0.000528	3e-06	0.000548		-54.512	-0.012856	1.1e-05	0.000727	2.5e-05	0.000763		-54.513	-0.049605	1.2e-05	0.001136	3.5e-05	0.001183		-54.51	212590
-54.512	186490		-54.514	0.023369	1.6e-05	0.000529	3e-06	0.000548		-54.513	-0.015647	1.1e-05	0.000727	2.5e-05	0.000763		-54.515	-0.052521	1.2e-05	0.001137	3.5e-05	0.001184		-54.512	237410
-54.513	159110		-54.516	0.022416	1.6e-05	0.000529	3e-06	0.000548		-54.515	-0.019281	1.1e-05	0.000727	2.5e-05	0.000763		-54.516	-0.055379	1.2e-05	0.001137	3.5e-05	0.001184		-54.513	250840
-54.515	134600		-54.517	0.018301	1.6e-05	0.000529	3e-06	0.000548		-54.517	-0.022031	1.1e-05	0.000728	2.5e-05	0.000764		-54.518	-0.054518	1.2e-05	0.001138	3.5e-05	0.001185		-54.515	250450
-54.516	119480		-54.519	0.011874	1.6e-05	0.000529	3e-06	0.000549		-54.518	-0.022155	1.1e-05	0.000728	2.5e-05	0.000764		-54.519	-0.048679	1.2e-05	0.001138	3.5e-05	0.001185		-54.516	247040
-54.518	116800		-54.521	0.005212	1.6e-05	0.00053	3e-06	0.000549		-54.52	-0.01985	1.1e-05	0.000728	2.5e-05	0.000764		-54.521	-0.038979	1.2e-05	0.001139	3.5e-05	0.001186		-54.518	253740
-54.52	124950		-54.522	0.000238	1.6e-05	0.00053	3e-06	0.000549		-54.521	-0.014491	1.1e-05	0.000728	2.5e-05	0.000764		-54.522	-0.027272	1.2e-05	0.001139	3.5e-05	0.001186		-54.52	270650
-54.521	139130		-54.524	-0.002486	1.6e-05	0.00053	3e-06	0.00055		-54.523	-0.008156	1.1e-05	0.000729	2.5e-05	0.000765		-54.524	-0.01551	1.2e-05	0.001139	3.5e-05	0.001187		-54.521	289670
-54.523	155230		-54.525	-0.003507	1.6e-05	0.00053	3e-06	0.00055		-54.524	-0.001441	1.1e-05	0.000729	2.5e-05	0.000765		-54.525	-0.005704	1.2e-05	0.00114	3.5e-05	0.001187		-54.523	306820
-54.524	171680		-54.527	-0.003537	1.6e-05	0.00053	3e-06	0.00055		-54.526	0.00349	1.1e-05	0.000729	2.5e-05	0.000765		-54.527	0.001341	1.2e-05	0.00114	3.5e-05	0.001188		-54.524	320440
-54.526	185810		-54.528	-0.002938	1.6e-05	0.000531	3e-06	0.00055		-54.527	0.006623	1.1e-05	0.00073	2.5e-05	0.000766		-54.528	0.006379	1.2e-05	0.001141	3.5e-05	0.001188		-54.526	327970
-54.527	193160		-54.53	-0.001892	1.6e-05	0.000531	3e-06	0.00055		-54.529	0.006468	1.1e-05	0.00073	2.5e-05	0.000766		-54.53	0.010102	1.2e-05	0.001141	3.5e-05	0.001189		-54.527	322180
-54.529	188560		-54.531	-0.000439	1.6e-05	0.000531	3e-06	0.000551		-54.53	0.003639	1.1e-05	0.00073	2.5e-05	0.000766		-54.531	0.011951	1.2e-05	0.001141	3.5e-05	0.001189		-54.529	302480
-54.53	169250		-54.533	0.001631	1.6e-05	0.000531	3e-06	0.000551		-54.532	-0.002409	1.1e-05	0.000731	2.5e-05	0.000767		-54.533	0.011106	1.2e-05	0.001142	3.5e-05	0.001189		-54.53	273660
-54.532	134720		-54.534	0.004569	1.6e-05	0.000531	3e-06	0.000551		-54.533	-0.009561	1.1e-05	0.000731	2.5e-05	0.000767		-54.534	0.0078	1.2e-05	0.001142	3.5e-05	0.00119		-54.532	241850
-54.533	89573		-54.536	0.00794	1.6e-05	0.000532	3e-06	0.000551		-54.535	-0.016813	1.1e-05	0.000731	2.5e-05	0.000767		-54.536	0.002771	1.2e-05	0.001143	3.5e-05	0.00119		-54.533	205430
-54.535	44207		-54.537	0.010648	1.6e-05	0.000532	3e-06	0.000551		-54.536	-0.021647	1.1e-05	0.000731	2.5e-05	0.000767		-54.537	-0.003285	1.2e-05	0.001143	3.5e-05	0.001191		-54.535	162610
-54.536	11265		-54.539	0.011775	1.6e-05	0.000532	3e-06	0.000552		-54.538	-0.024547	1.1e-05	0.000732	2.5e-05	0.000768		-54.539	-0.008993	1.3e-05	0.001144	3.5e-05	0.001191		-54.536	114390
-54.538	-4151.3		-54.54	0.011559	1.6e-05	0.000532	3e-06	0.000552		-54.539	-0.025553	1.1e-05	0.000732	2.5e-05	0.000768		-54.54	-0.011393	1.3e-05	0.001144	3.5e-05	0.001192		-54.538	66859
-54.539	-6626.7		-54.542	0.011041	1.6e-05	0.000533	3e-06	0.000552		-54.541	-0.026596	1.1e-05	0.000732	2.5e-05	0.000768		-54.542	-0.008343	1.3e-05	0.001145	3.5e-05	0.001192		-54.539	23298
-54.541	-4826.3		-54.543	0.01072	1.6e-05	0.000533	3e-06	0.000552		-54.542	-0.026965	1.1e-05	0.000732	2.5e-05	0.000769		-54.543	-0.000692	1.3e-05	0.001145	3.5e-05	0.001192		-54.541	-13858
-54.542	-4230.9		-54.545	0.009854	1.6e-05	0.000533	3e-06	0.000553		-54.544	-0.026899	1.1e-05	0.000733	2.5e-05	0.000769		-54.545	0.007748	1.3e-05	0.001146	3.5e-05	0.001193		-54.542	-42399
-54.544	-7662.2		-54.546	0.007454	1.6e-05	0.000533	3e-06	0.000553		-54.545	-0.02512	1.1e-05	0.000733	2.5e-05	0.000769		-54.546	0.013012	1.3e-05	0.001146	3.5e-05	0.001193		-54.544	-56496
-54.545	-14506		-54.548	0.00354	1.6e-05	0.000534	3e-06	0.000553		-54.547	-0.02311	1.1e-05	0.000733	2.5e-05	0.00077		-54.548	0.013187	1.3e-05	0.001146	3.5e-05	0.001194		-54.545	-51528
-54.547	-18726		-54.549	-0.000848	1.6e-05	0.000534	3e-06	0.000553		-54.548	-0.020999	1.1e-05	0.000733	2.5e-05	0.00077		-54.55	0.008562	1.3e-05	0.001147	3.5e-05	0.001195		-54.547	-26800
-54.548	-10840		-54.551	-0.004697	1.6e-05	0.000534	3e-06	0.000554		-54.55	-0.020321	1.1e-05	0.000734	2.5e-05	0.00077		-54.551	0.001072	1.3e-05	0.001147	3.5e-05	0.001195		-54.548	10279
-54.55	10552		-54.552	-0.007243	1.6e-05	0.000534	3e-06	0.000554		-54.551	-0.019877	1.1e-05	0.000734	2.5e-05	0.00077		-54.553	-0.006674	1.3e-05	0.001148	3.5e-05	0.001195		-54.55	47201
-54.551	35232		-54.554	-0.007545	1.6e-05	0.000534	3e-06	0.000554		-54.553	-0.020072	1.1e-05	0.000734	2.5e-05	0.000771		-54.554	-0.012305	1.3e-05	0.001148	3.5e-05	0.001196		-54.551	72421
-54.553	52010		-54.555	-0.004667	1.6e-05	0.000535	3e-06	0.000554		-54.555	-0.019681	1.1e-05	0.000735	2.5e-05	0.000771		-54.556	-0.014288	1.3e-05	0.001149	3.5e-05	0.001196		-54.553	82115
[truncated: 10,003 more rows]

## Sheet: Figure 2b
Figure 2b
23DL+31							24DL+31							23DL24DL+31							23+L+31							24+L+31						23+L24+L+31						23+L24DL+31
CS	rawdata	U	I	F	Sum		CS	rawdata	U	I	F	Sum		CS	rawdata	U	I	F	Sum		CS	rawdata	U	I	F	Sum		CS	rawdata	U	F	Sum		CS	rawdata	U	F	Sum		CS	rawdata	U	I	F	Sum
-51.522	0.017495	7e-06	0.000361	2e-06	0.000369		-51.521	-0.027613	8e-06	0.00022	2e-06	0.00023		-51.521	-0.023873	6e-06	0.000816	1.4e-05	0.000836		-51.521	-0.018389	6e-06	0.000313	8e-06	0.000327		-51.522	0.022039	9e-06	0.000428	0.000437		-51.521	0.012248	9e-06	0.000384	0.000394		-51.521	-0.002671	6e-06	0.000295	9e-06	0.00031
-51.523	0.022208	7e-06	0.000361	2e-06	0.000369		-51.522	-0.026108	8e-06	0.00022	2e-06	0.00023		-51.522	-0.021342	6e-06	0.000816	1.4e-05	0.000836		-51.522	-0.018761	6e-06	0.000313	8e-06	0.000327		-51.523	0.02379	9e-06	0.000428	0.000437		-51.522	0.014497	9e-06	0.000384	0.000394		-51.522	-0.003285	6e-06	0.000295	9e-06	0.00031
-51.525	0.025575	7e-06	0.000361	2e-06	0.000369		-51.524	-0.02308	8e-06	0.00022	2e-06	0.00023		-51.524	-0.019817	6e-06	0.000816	1.4e-05	0.000837		-51.524	-0.019635	6e-06	0.000313	8e-06	0.000327		-51.525	0.024679	9e-06	0.000429	0.000437		-51.524	0.015363	9e-06	0.000385	0.000394		-51.524	-0.001583	6e-06	0.000295	9e-06	0.00031
-51.526	0.028837	7e-06	0.000361	2e-06	0.000369		-51.525	-0.01731	8e-06	0.00022	2e-06	0.00023		-51.525	-0.018955	6e-06	0.000816	1.4e-05	0.000837		-51.525	-0.020448	6e-06	0.000313	8e-06	0.000327		-51.526	0.02458	9e-06	0.000429	0.000437		-51.525	0.016186	9e-06	0.000385	0.000394		-51.525	0.00449	6e-06	0.000295	9e-06	0.00031
-51.528	0.032751	7e-06	0.000361	2e-06	0.000369		-51.527	-0.010449	8e-06	0.00022	2e-06	0.000231		-51.527	-0.018559	6e-06	0.000817	1.4e-05	0.000837		-51.527	-0.020564	6e-06	0.000313	8e-06	0.000327		-51.528	0.024185	9e-06	0.000429	0.000437		-51.527	0.017735	9e-06	0.000385	0.000394		-51.527	0.01431	6e-06	0.000295	9e-06	0.00031
-51.529	0.037939	7e-06	0.000361	2e-06	0.00037		-51.528	-0.005529	8e-06	0.00022	2e-06	0.000231		-51.529	-0.018366	6e-06	0.000817	1.4e-05	0.000838		-51.529	-0.019374	6e-06	0.000313	8e-06	0.000328		-51.53	0.023843	9e-06	0.000429	0.000437		-51.528	0.020899	9e-06	0.000385	0.000394		-51.528	0.024885	6e-06	0.000295	9e-06	0.00031
-51.531	0.044155	7e-06	0.000361	2e-06	0.00037		-51.53	-0.004318	8e-06	0.00022	2e-06	0.000231		-51.53	-0.017687	6e-06	0.000817	1.4e-05	0.000838		-51.53	-0.017186	6e-06	0.000313	8e-06	0.000328		-51.531	0.022528	9e-06	0.000429	0.000438		-51.53	0.026466	9e-06	0.000385	0.000394		-51.53	0.032368	6e-06	0.000295	9e-06	0.00031
-51.533	0.049613	7e-06	0.000361	2e-06	0.00037		-51.531	-0.005735	8e-06	0.00022	2e-06	0.000231		-51.532	-0.015743	6e-06	0.000817	1.4e-05	0.000838		-51.532	-0.0153	6e-06	0.000313	8e-06	0.000328		-51.533	0.019513	9e-06	0.000429	0.000438		-51.531	0.035107	9e-06	0.000385	0.000394		-51.531	0.034227	6e-06	0.000295	9e-06	0.00031
-51.534	0.051959	7e-06	0.000361	2e-06	0.00037		-51.533	-0.00694	8e-06	0.00022	2e-06	0.000231		-51.533	-0.012666	6e-06	0.000818	1.4e-05	0.000838		-51.533	-0.014531	6e-06	0.000313	8e-06	0.000328		-51.534	0.016253	9e-06	0.000429	0.000438		-51.533	0.046524	9e-06	0.000385	0.000394		-51.533	0.030152	6e-06	0.000296	9e-06	0.00031
-51.536	0.050558	7e-06	0.000362	2e-06	0.00037		-51.535	-0.005513	8e-06	0.00022	2e-06	0.000231		-51.535	-0.010499	6e-06	0.000818	1.4e-05	0.000838		-51.535	-0.014641	6e-06	0.000313	8e-06	0.000328		-51.536	0.014281	9e-06	0.000429	0.000438		-51.535	0.059252	9e-06	0.000385	0.000395		-51.535	0.022529	6e-06	0.000296	9e-06	0.00031
-51.537	0.047246	7e-06	0.000362	2e-06	0.00037		-51.536	-0.001328	8e-06	0.00022	2e-06	0.000231		-51.536	-0.011315	6e-06	0.000818	1.4e-05	0.000839		-51.536	-0.014425	6e-06	0.000314	8e-06	0.000328		-51.537	0.013011	9e-06	0.00043	0.000438		-51.536	0.070433	9e-06	0.000385	0.000395		-51.536	0.015006	6e-06	0.000296	9e-06	0.000311
-51.539	0.04443	7e-06	0.000362	2e-06	0.00037		-51.538	0.003202	8e-06	0.000221	2e-06	0.000231		-51.538	-0.015622	6e-06	0.000818	1.4e-05	0.000839		-51.538	-0.01335	6e-06	0.000314	8e-06	0.000328		-51.539	0.009873	9e-06	0.00043	0.000438		-51.538	0.076918	9e-06	0.000386	0.000395		-51.538	0.010048	6e-06	0.000296	9e-06	0.000311
-51.54	0.04307	7e-06	0.000362	2e-06	0.00037		-51.539	0.004835	8e-06	0.000221	2e-06	0.000231		-51.539	-0.021889	6e-06	0.000818	1.4e-05	0.000839		-51.539	-0.011485	6e-06	0.000314	8e-06	0.000328		-51.54	0.003954	9e-06	0.00043	0.000438		-51.539	0.077662	9e-06	0.000386	0.000395		-51.539	0.00769	6e-06	0.000296	9e-06	0.000311
-51.542	0.04222	7e-06	0.000362	2e-06	0.00037		-51.541	0.001598	8e-06	0.000221	2e-06	0.000231		-51.541	-0.028333	6e-06	0.000819	1.4e-05	0.000839		-51.541	-0.009505	6e-06	0.000314	8e-06	0.000328		-51.542	-0.002956	9e-06	0.00043	0.000439		-51.541	0.07409	9e-06	0.000386	0.000395		-51.541	0.006403	6e-06	0.000296	9e-06	0.000311
-51.543	0.040241	7e-06	0.000362	2e-06	0.000371		-51.542	-0.005685	8e-06	0.000221	2e-06	0.000231		-51.542	-0.033579	6e-06	0.000819	1.4e-05	0.00084		-51.542	-0.007946	6e-06	0.000314	8e-06	0.000328		-51.543	-0.007626	9e-06	0.00043	0.000439		-51.542	0.068694	9e-06	0.000386	0.000395		-51.542	0.00508	6e-06	0.000296	9e-06	0.000311
-51.545	0.035872	7e-06	0.000362	2e-06	0.000371		-51.544	-0.014044	8e-06	0.000221	2e-06	0.000231		-51.544	-0.037061	6e-06	0.000819	1.4e-05	0.00084		-51.544	-0.007709	6e-06	0.000314	8e-06	0.000328		-51.545	-0.008221	9e-06	0.00043	0.000439		-51.544	0.062781	9e-06	0.000386	0.000395		-51.544	0.003327	6e-06	0.000296	9e-06	0.000311
-51.546	0.028947	7e-06	0.000362	2e-06	0.000371		-51.545	-0.020024	8e-06	0.000221	2e-06	0.000231		-51.545	-0.038871	6e-06	0.000819	1.4e-05	0.00084		-51.545	-0.009152	6e-06	0.000314	8e-06	0.000328		-51.546	-0.004774	9e-06	0.00043	0.000439		-51.545	0.056515	9e-06	0.000386	0.000395		-51.545	0.000677	6e-06	0.000296	9e-06	0.000311
-51.548	0.02059	7e-06	0.000362	2e-06	0.000371		-51.547	-0.021951	8e-06	0.000221	2e-06	0.000231		-51.547	-0.040139	6e-06	0.00082	1.4e-05	0.00084		-51.547	-0.011826	6e-06	0.000314	8e-06	0.000329		-51.548	0.000814	9e-06	0.00043	0.000439		-51.547	0.050206	9e-06	0.000386	0.000396		-51.547	-0.003855	6e-06	0.000296	9e-06	0.000311
-51.549	0.012826	7e-06	0.000362	2e-06	0.000371		-51.548	-0.020562	8e-06	0.000221	2e-06	0.000231		-51.548	-0.041978	6e-06	0.00082	1.4e-05	0.000841		-51.548	-0.014179	6e-06	0.000314	8e-06	0.000329		-51.549	0.006562	9e-06	0.000431	0.000439		-51.548	0.045422	9e-06	0.000386	0.000396		-51.548	-0.010787	6e-06	0.000296	9e-06	0.000311
-51.551	0.007295	7e-06	0.000363	2e-06	0.000371		-51.55	-0.01838	8e-06	0.000221	2e-06	0.000232		-51.55	-0.044806	6e-06	0.00082	1.4e-05	0.000841		-51.55	-0.014864	6e-06	0.000314	8e-06	0.000329		-51.551	0.011756	9e-06	0.000431	0.000439		-51.55	0.043597	9e-06	0.000387	0.000396		-51.55	-0.019657	6e-06	0.000297	9e-06	0.000311
-51.552	0.004216	7e-06	0.000363	2e-06	0.000371		-51.551	-0.017739	8e-06	0.000221	2e-06	0.000232		-51.551	-0.048034	6e-06	0.00082	1.4e-05	0.000841		-51.551	-0.013004	6e-06	0.000314	8e-06	0.000329		-51.552	0.01776	9e-06	0.000431	0.000439		-51.551	0.044582	9e-06	0.000387	0.000396		-51.551	-0.028933	6e-06	0.000297	9e-06	0.000311
-51.554	0.002357	7e-06	0.000363	2e-06	0.000371		-51.553	-0.019492	8e-06	0.000221	2e-06	0.000232		-51.553	-0.051215	6e-06	0.000821	1.4e-05	0.000841		-51.553	-0.008839	6e-06	0.000315	8e-06	0.000329		-51.554	0.025647	9e-06	0.000431	0.00044		-51.553	0.046161	9e-06	0.000387	0.000396		-51.553	-0.036751	6e-06	0.000297	9e-06	0.000312
-51.555	0.000278	7e-06	0.000363	2e-06	0.000371		-51.554	-0.022459	8e-06	0.000221	2e-06	0.000232		-51.554	-0.053687	6e-06	0.000821	1.4e-05	0.000841		-51.554	-0.003379	6e-06	0.000315	8e-06	0.000329		-51.555	0.034813	9e-06	0.000431	0.00044		-51.554	0.046113	9e-06	0.000387	0.000396		-51.554	-0.041365	6e-06	0.000297	9e-06	0.000312
-51.557	-0.002534	7e-06	0.000363	2e-06	0.000372		-51.556	-0.024499	8e-06	0.000221	2e-06	0.000232		-51.556	-0.054346	6e-06	0.000821	1.4e-05	0.000842		-51.556	0.001484	6e-06	0.000315	8e-06	0.000329		-51.557	0.043304	9e-06	0.000431	0.00044		-51.556	0.04402	9e-06	0.000387	0.000396		-51.556	-0.042312	6e-06	0.000297	9e-06	0.000312
-51.558	-0.005481	7e-06	0.000363	2e-06	0.000372		-51.557	-0.023872	8e-06	0.000221	2e-06	0.000232		-51.557	-0.052044	6e-06	0.000821	1.4e-05	0.000842		-51.557	0.004602	6e-06	0.000315	8e-06	0.000329		-51.558	0.049959	9e-06	0.000431	0.00044		-51.557	0.041698	9e-06	0.000387	0.000396		-51.557	-0.040758	6e-06	0.000297	9e-06	0.000312
-51.56	-0.007701	7e-06	0.000363	2e-06	0.000372		-51.559	-0.020637	8e-06	0.000221	2e-06	0.000232		-51.559	-0.047251	6e-06	0.000822	1.4e-05	0.000842		-51.559	0.006021	6e-06	0.000315	8e-06	0.000329		-51.56	0.053937	9e-06	0.000431	0.00044		-51.559	0.040908	9e-06	0.000387	0.000396		-51.559	-0.039062	6e-06	0.000297	9e-06	0.000312
-51.561	-0.008773	7e-06	0.000363	2e-06	0.000372		-51.56	-0.016429	8e-06	0.000221	2e-06	0.000232		-51.56	-0.041591	6e-06	0.000822	1.4e-05	0.000842		-51.56	0.006721	6e-06	0.000315	8e-06	0.000329		-51.561	0.054088	9e-06	0.000432	0.00044		-51.56	0.041904	9e-06	0.000387	0.000397		-51.56	-0.039043	6e-06	0.000297	9e-06	0.000312
-51.563	-0.008991	7e-06	0.000363	2e-06	0.000372		-51.562	-0.013409	8e-06	0.000222	2e-06	0.000232		-51.562	-0.036535	6e-06	0.000822	1.4e-05	0.000843		-51.562	0.006655	6e-06	0.000315	8e-06	0.000329		-51.563	0.04925	9e-06	0.000432	0.00044		-51.562	0.043555	9e-06	0.000387	0.000397		-51.562	-0.041142	6e-06	0.000297	9e-06	0.000312
-51.564	-0.009118	7e-06	0.000363	2e-06	0.000372		-51.563	-0.012729	8e-06	0.000222	2e-06	0.000232		-51.563	-0.032524	6e-06	0.000822	1.4e-05	0.000843		-51.563	0.005301	6e-06	0.000315	8e-06	0.00033		-51.564	0.040392	9e-06	0.000432	0.00044		-51.563	0.045269	9e-06	0.000388	0.000397		-51.563	-0.044116	6e-06	0.000297	9e-06	0.000312
-51.566	-0.010259	7e-06	0.000364	2e-06	0.000372		-51.565	-0.014523	8e-06	0.000222	2e-06	0.000232		-51.565	-0.030212	6e-06	0.000823	1.4e-05	0.000843		-51.565	0.002446	6e-06	0.000315	8e-06	0.00033		-51.566	0.029556	9e-06	0.000432	0.000441		-51.565	0.047029	9e-06	0.000388	0.000397		-51.565	-0.045589	6e-06	0.000297	9e-06	0.000312
-51.567	-0.01307	7e-06	0.000364	2e-06	0.000372		-51.566	-0.018025	8e-06	0.000222	2e-06	0.000232		-51.566	-0.030325	6e-06	0.000823	1.4e-05	0.000843		-51.566	-0.000947	6e-06	0.000315	8e-06	0.00033		-51.568	0.018267	9e-06	0.000432	0.000441		-51.566	0.048429	9e-06	0.000388	0.000397		-51.566	-0.042773	6e-06	0.000297	9e-06	0.000312
-51.569	-0.016922	7e-06	0.000364	2e-06	0.000372		-51.568	-0.022195	8e-06	0.000222	2e-06	0.000232		-51.568	-0.032499	6e-06	0.000823	1.4e-05	0.000844		-51.568	-0.004337	6e-06	0.000315	8e-06	0.00033		-51.569	0.007548	9e-06	0.000432	0.000441		-51.568	0.047631	9e-06	0.000388	0.000397		-51.568	-0.03476	6e-06	0.000298	9e-06	0.000312
-51.571	-0.019842	7e-06	0.000364	2e-06	0.000373		-51.569	-0.025709	8e-06	0.000222	2e-06	0.000232		-51.57	-0.034443	6e-06	0.000823	1.4e-05	0.000844		-51.57	-0.007543	6e-06	0.000316	8e-06	0.00033		-51.571	-0.000368	9e-06	0.000432	0.000441		-51.569	0.043567	9e-06	0.000388	0.000397		-51.569	-0.023985	6e-06	0.000298	9e-06	0.000312
-51.572	-0.020255	7e-06	0.000364	2e-06	0.000373		-51.571	-0.02779	8e-06	0.000222	2e-06	0.000232		-51.571	-0.034123	6e-06	0.000823	1.4e-05	0.000844		-51.571	-0.010209	6e-06	0.000316	8e-06	0.00033		-51.572	-0.002142	9e-06	0.000432	0.000441		-51.571	0.037764	9e-06	0.000388	0.000397		-51.571	-0.015238	6e-06	0.000298	9e-06	0.000313
-51.574	-0.018778	7e-06	0.000364	2e-06	0.000373		-51.573	-0.028351	8e-06	0.000222	2e-06	0.000233		-51.573	-0.031524	6e-06	0.000824	1.4e-05	0.000845		-51.573	-0.011701	6e-06	0.000316	8e-06	0.00033		-51.574	0.003226	9e-06	0.000433	0.000441		-51.573	0.033768	9e-06	0.000388	0.000398		-51.573	-0.011712	6e-06	0.000298	9e-06	0.000313
-51.575	-0.017455	7e-06	0.000364	2e-06	0.000373		-51.574	-0.027764	8e-06	0.000222	2e-06	0.000233		-51.574	-0.027546	6e-06	0.000824	1.4e-05	0.000845		-51.574	-0.01191	6e-06	0.000316	8e-06	0.00033		-51.575	0.013542	9e-06	0.000433	0.000441		-51.574	0.033532	9e-06	0.000388	0.000398		-51.574	-0.012764	6e-06	0.000298	9e-06	0.000313
-51.577	-0.017226	7e-06	0.000364	2e-06	0.000373		-51.576	-0.026331	8e-06	0.000222	2e-06	0.000233		-51.576	-0.022672	6e-06	0.000824	1.4e-05	0.000845		-51.576	-0.01199	6e-06	0.000316	8e-06	0.00033		-51.577	0.025581	9e-06	0.000433	0.000441		-51.576	0.035591	9e-06	0.000388	0.000398		-51.576	-0.015397	6e-06	0.000298	9e-06	0.000313
-51.578	-0.016928	7e-06	0.000364	2e-06	0.000373		-51.577	-0.024188	8e-06	0.000222	2e-06	0.000233		-51.577	-0.017095	6e-06	0.000824	1.4e-05	0.000845		-51.577	-0.012488	6e-06	0.000316	8e-06	0.00033		-51.578	0.037687	9e-06	0.000433	0.000442		-51.577	0.037436	9e-06	0.000389	0.000398		-51.577	-0.017386	6e-06	0.000298	9e-06	0.000313
-51.58	-0.015131	7e-06	0.000365	2e-06	0.000373		-51.579	-0.021571	8e-06	0.000222	2e-06	0.000233		-51.579	-0.01228	6e-06	0.000825	1.4e-05	0.000845		-51.579	-0.012679	6e-06	0.000316	8e-06	0.000331		-51.58	0.048441	9e-06	0.000433	0.000442		-51.579	0.038314	9e-06	0.000389	0.000398		-51.579	-0.018653	6e-06	0.000298	9e-06	0.000313
-51.581	-0.012247	7e-06	0.000365	2e-06	0.000373		-51.58	-0.018276	8e-06	0.000222	2e-06	0.000233		-51.58	-0.009774	6e-06	0.000825	1.4e-05	0.000846		-51.58	-0.011561	6e-06	0.000316	8e-06	0.000331		-51.581	0.055479	9e-06	0.000433	0.000442		-51.58	0.03944	9e-06	0.000389	0.000398		-51.58	-0.019552	6e-06	0.000298	9e-06	0.000313
-51.583	-0.009944	7e-06	0.000365	2e-06	0.000373		-51.582	-0.013405	8e-06	0.000222	2e-06	0.000233		-51.582	-0.00957	6e-06	0.000825	1.4e-05	0.000846		-51.582	-0.01004	6e-06	0.000316	8e-06	0.000331		-51.583	0.0563	9e-06	0.000433	0.000442		-51.582	0.041441	9e-06	0.000389	0.000398		-51.582	-0.019875	6e-06	0.000298	9e-06	0.000313
-51.584	-0.009103	7e-06	0.000365	2e-06	0.000373		-51.583	-0.006206	8e-06	0.000222	2e-06	0.000233		-51.583	-0.009777	6e-06	0.000825	1.4e-05	0.000846		-51.583	-0.009559	6e-06	0.000316	8e-06	0.000331		-51.584	0.051137	9e-06	0.000433	0.000442		-51.583	0.043658	9e-06	0.000389	0.000398		-51.583	-0.019294	6e-06	0.000298	9e-06	0.000313
-51.586	-0.009358	7e-06	0.000365	2e-06	0.000374		-51.585	0.002306	8e-06	0.000222	2e-06	0.000233		-51.585	-0.009036	6e-06	0.000826	1.4e-05	0.000846		-51.585	-0.010164	6e-06	0.000316	8e-06	0.000331		-51.586	0.043228	9e-06	0.000434	0.000442		-51.585	0.045397	9e-06	0.000389	0.000399		-51.585	-0.018581	6e-06	0.000299	9e-06	0.000313
-51.587	-0.010422	7e-06	0.000365	2e-06	0.000374		-51.586	0.009776	8e-06	0.000223	2e-06	0.000233		-51.586	-0.007613	6e-06	0.000826	1.4e-05	0.000847		-51.586	-0.00983	6e-06	0.000316	8e-06	0.000331		-51.587	0.037238	9e-06	0.000434	0.000442		-51.586	0.04697	9e-06	0.000389	0.000399		-51.586	-0.018731	6e-06	0.000299	9e-06	0.000314
-51.589	-0.012797	7e-06	0.000365	2e-06	0.000374		-51.588	0.014456	8e-06	0.000223	2e-06	0.000233		-51.588	-0.006632	6e-06	0.000826	1.4e-05	0.000847		-51.588	-0.007086	6e-06	0.000317	8e-06	0.000331		-51.589	0.036281	9e-06	0.000434	0.000443		-51.588	0.048221	9e-06	0.000389	0.000399		-51.588	-0.019694	6e-06	0.000299	9e-06	0.000314
-51.59	-0.01666	7e-06	0.000365	2e-06	0.000374		-51.589	0.016572	8e-06	0.000223	2e-06	0.000233		-51.589	-0.006575	6e-06	0.000826	1.4e-05	0.000847		-51.589	-0.002084	6e-06	0.000317	8e-06	0.000331		-51.59	0.0402	9e-06	0.000434	0.000443		-51.589	0.047812	9e-06	0.000389	0.000399		-51.589	-0.019861	6e-06	0.000299	9e-06	0.000314
-51.592	-0.020951	7e-06	0.000365	2e-06	0.000374		-51.591	0.01709	9e-06	0.000223	2e-06	0.000233		-51.591	-0.00758	6e-06	0.000827	1.4e-05	0.000847		-51.591	0.0038	6e-06	0.000317	8e-06	0.000331		-51.592	0.04546	9e-06	0.000434	0.000443		-51.591	0.044437	9e-06	0.00039	0.000399		-51.591	-0.017686	6e-06	0.000299	9e-06	0.000314
-51.593	-0.02424	7e-06	0.000365	2e-06	0.000374		-51.592	0.016469	9e-06	0.000223	2e-06	0.000233		-51.592	-0.0096	6e-06	0.000827	1.4e-05	0.000848		-51.592	0.009456	6e-06	0.000317	8e-06	0.000331		-51.593	0.047803	9e-06	0.000434	0.000443		-51.592	0.039036	9e-06	0.00039	0.000399		-51.592	-0.013016	6e-06	0.000299	9e-06	0.000314
-51.595	-0.026294	7e-06	0.000366	2e-06	0.000374		-51.594	0.014814	9e-06	0.000223	2e-06	0.000233		-51.594	-0.012428	6e-06	0.000827	1.4e-05	0.000848		-51.594	0.013419	6e-06	0.000317	8e-06	0.000331		-51.595	0.044793	9e-06	0.000434	0.000443		-51.594	0.034343	9e-06	0.00039	0.000399		-51.594	-0.007268	6e-06	0.000299	9e-06	0.000314
-51.596	-0.027814	7e-06	0.000366	2e-06	0.000374		-51.595	0.012947	9e-06	0.000223	2e-06	0.000233		-51.595	-0.015348	6e-06	0.000827	1.4e-05	0.000848		-51.595	0.014247	6e-06	0.000317	8e-06	0.000331		-51.596	0.037019	9e-06	0.000434	0.000443		-51.595	0.032629	9e-06	0.00039	0.000399		-51.595	-0.001836	6e-06	0.000299	9e-06	0.000314
-51.598	-0.028987	7e-06	0.000366	2e-06	0.000374		-51.597	0.011867	9e-06	0.000223	2e-06	0.000234		-51.597	-0.018313	6e-06	0.000827	1.4e-05	0.000848		-51.597	0.010908	6e-06	0.000317	8e-06	0.000332		-51.598	0.026818	9e-06	0.000435	0.000443		-51.597	0.033536	9e-06	0.00039	0.000399		-51.597	0.002873	6e-06	0.000299	9e-06	0.000314
-51.599	-0.028607	7e-06	0.000366	2e-06	0.000374		-51.598	0.012188	9e-06	0.000223	2e-06	0.000234		-51.598	-0.022076	6e-06	0.000828	1.4e-05	0.000849		-51.598	0.004268	6e-06	0.000317	8e-06	0.000332		-51.599	0.017518	9e-06	0.000435	0.000443		-51.598	0.034915	9e-06	0.00039	0.0004		-51.598	0.007602	6e-06	0.000299	9e-06	0.000314
-51.601	-0.025141	7e-06	0.000366	2e-06	0.000375		-51.6	0.014303	9e-06	0.000223	2e-06	0.000234		-51.6	-0.027457	6e-06	0.000828	1.4e-05	0.000849		-51.6	-0.003696	6e-06	0.000317	8e-06	0.000332		-51.601	0.011847	9e-06	0.000435	0.000444		-51.6	0.034932	9e-06	0.00039	0.0004		-51.6	0.012666	6e-06	0.000299	9e-06	0.000314
-51.602	-0.018172	7e-06	0.000366	2e-06	0.000375		-51.601	0.0192	9e-06	0.000223	2e-06	0.000234		-51.601	-0.033681	6e-06	0.000828	1.4e-05	0.000849		-51.601	-0.010342	6e-06	0.000317	8e-06	0.000332		-51.602	0.010018	9e-06	0.000435	0.000444		-51.601	0.03402	9e-06	0.00039	0.0004		-51.601	0.017392	6e-06	0.0003	9e-06	0.000314
-51.604	-0.008497	7e-06	0.000366	2e-06	0.000375		-51.603	0.026951	9e-06	0.000223	2e-06	0.000234		-51.603	-0.039162	6e-06	0.000828	1.4e-05	0.000849		-51.603	-0.013429	6e-06	0.000317	8e-06	0.000332		-51.604	0.008596	9e-06	0.000435	0.000444		-51.603	0.033873	9e-06	0.000391	0.0004		-51.603	0.020337	6e-06	0.0003	9e-06	0.000315
-51.605	0.002604	7e-06	0.000366	2e-06	0.000375		-51.604	0.035087	9e-06	0.000223	2e-06	0.000234		-51.604	-0.042805	6e-06	0.000829	1.4e-05	0.000849		-51.604	-0.011246	6e-06	0.000317	8e-06	0.000332		-51.606	0.003891	9e-06	0.000435	0.000444		-51.604	0.03529	9e-06	0.000391	0.0004		-51.604	0.020654	6e-06	0.0003	9e-06	0.000315
-51.607	0.013535	7e-06	0.000366	2e-06	0.000375		-51.606	0.039217	9e-06	0.000223	2e-06	0.000234		-51.606	-0.045154	6e-06	0.000829	1.4e-05	0.00085		-51.606	-0.004171	6e-06	0.000318	8e-06	0.000332		-51.607	-0.0037	9e-06	0.000435	0.000444		-51.606	0.03677	9e-06	0.000391	0.0004		-51.606	0.018143	6e-06	0.0003	9e-06	0.000315
-51.609	0.022011	7e-06	0.000367	2e-06	0.000375		-51.607	0.036897	9e-06	0.000223	2e-06	0.000234		-51.608	-0.047279	6e-06	0.000829	1.5e-05	0.00085		-51.608	0.005338	6e-06	0.000318	8e-06	0.000332		-51.609	-0.010151	9e-06	0.000436	0.000444		-51.607	0.036638	9e-06	0.000391	0.0004		-51.607	0.013358	6e-06	0.0003	9e-06	0.000315
-51.61	0.025692	7e-06	0.000367	2e-06	0.000375		-51.609	0.029593	9e-06	0.000223	2e-06	0.000234		-51.609	-0.049606	6e-06	0.000829	1.5e-05	0.00085		-51.609	0.013815	6e-06	0.000318	8e-06	0.000332		-51.61	-0.012941	9e-06	0.000436	0.000444		-51.609	0.035219	9e-06	0.000391	0.0004		-51.609	0.007584	6e-06	0.0003	9e-06	0.000315
-51.612	0.024113	7e-06	0.000367	2e-06	0.000375		-51.611	0.020964	9e-06	0.000224	2e-06	0.000234		-51.611	-0.0519	6e-06	0.00083	1.5e-05	0.000851		-51.611	0.018694	6e-06	0.000318	8e-06	0.000332		-51.612	-0.014189	9e-06	0.000436	0.000445		-51.611	0.034513	9e-06	0.000391	0.000401		-51.611	0.003192	6e-06	0.0003	9e-06	0.000315
-51.613	0.019674	7e-06	0.000367	2e-06	0.000375		-51.612	0.013582	9e-06	0.000224	2e-06	0.000234		-51.612	-0.053477	6e-06	0.00083	1.5e-05	0.000851		-51.612	0.019354	6e-06	0.000318	8e-06	0.000333		-51.613	-0.016969	9e-06	0.000436	0.000445		-51.612	0.035627	9e-06	0.000391	0.000401		-51.612	0.001956	6e-06	0.0003	9e-06	0.000315
-51.615	0.015995	7e-06	0.000367	2e-06	0.000376		-51.614	0.00797	9e-06	0.000224	2e-06	0.000234		-51.614	-0.053879	6e-06	0.00083	1.5e-05	0.000851		-51.614	0.016067	6e-06	0.000318	8e-06	0.000333		-51.615	-0.020693	9e-06	0.000436	0.000445		-51.614	0.037651	9e-06	0.000391	0.000401		-51.614	0.003071	6e-06	0.0003	9e-06	0.000315
-51.616	0.015249	7e-06	0.000367	2e-06	0.000376		-51.615	0.004189	9e-06	0.000224	2e-06	0.000234		-51.615	-0.052916	6e-06	0.00083	1.5e-05	0.000851		-51.615	0.010054	6e-06	0.000318	8e-06	0.000333		-51.616	-0.021573	9e-06	0.000436	0.000445		-51.615	0.039636	9e-06	0.000391	0.000401		-51.615	0.003834	6e-06	0.0003	9e-06	0.000315
-51.618	0.017031	7e-06	0.000367	2e-06	0.000376		-51.617	0.002366	9e-06	0.000224	2e-06	0.000234		-51.617	-0.050919	6e-06	0.000831	1.5e-05	0.000852		-51.617	0.002893	6e-06	0.000318	8e-06	0.000333		-51.618	-0.01769	9e-06	0.000436	0.000445		-51.617	0.041293	9e-06	0.000392	0.000401		-51.617	0.002857	6e-06	0.0003	9e-06	0.000315
-51.619	0.019317	7e-06	0.000367	2e-06	0.000376		-51.618	0.002341	9e-06	0.000224	2e-06	0.000234		-51.618	-0.048249	6e-06	0.000831	1.5e-05	0.000852		-51.618	-0.003426	6e-06	0.000318	8e-06	0.000333		-51.619	-0.011717	9e-06	0.000436	0.000445		-51.618	0.041891	9e-06	0.000392	0.000401		-51.618	0.002133	6e-06	0.000301	9e-06	0.000315
-51.621	0.019768	7e-06	0.000367	2e-06	0.000376		-51.62	0.00325	9e-06	0.000224	2e-06	0.000235		-51.62	-0.045075	6e-06	0.000831	1.5e-05	0.000852		-51.62	-0.007981	6e-06	0.000318	8e-06	0.000333		-51.621	-0.008706	9e-06	0.000437	0.000445		-51.62	0.039095	9e-06	0.000392	0.000401		-51.62	0.004532	6e-06	0.000301	9e-06	0.000316
-51.622	0.016553	7e-06	0.000367	2e-06	0.000376		-51.621	0.004493	9e-06	0.000224	2e-06	0.000235		-51.621	-0.041187	6e-06	0.000831	1.5e-05	0.000852		-51.621	-0.010675	6e-06	0.000318	8e-06	0.000333		-51.622	-0.011474	9e-06	0.000437	0.000445		-51.621	0.03165	9e-06	0.000392	0.000401		-51.621	0.010202	6e-06	0.000301	9e-06	0.000316
-51.624	0.009486	7e-06	0.000368	2e-06	0.000376		-51.623	0.006002	9e-06	0.000224	2e-06	0.000235		-51.623	-0.037047	6e-06	0.000832	1.5e-05	0.000853		-51.623	-0.011927	6e-06	0.000319	8e-06	0.000333		-51.624	-0.018443	9e-06	0.000437	0.000446		-51.623	0.021816	9e-06	0.000392	0.000401		-51.623	0.016236	6e-06	0.000301	9e-06	0.000316
-51.625	0.000805	7e-06	0.000368	2e-06	0.000376		-51.624	0.007997	9e-06	0.000224	2e-06	0.000235		-51.624	-0.033702	6e-06	0.000832	1.5e-05	0.000853		-51.624	-0.011683	6e-06	0.000319	8e-06	0.000333		-51.625	-0.025229	9e-06	0.000437	0.000446		-51.624	0.014468	9e-06	0.000392	0.000402		-51.624	0.020117	6e-06	0.000301	9e-06	0.000316
-51.627	-0.006074	7e-06	0.000368	2e-06	0.000376		-51.626	0.01024	9e-06	0.000224	2e-06	0.000235		-51.626	-0.032031	6e-06	0.000832	1.5e-05	0.000853		-51.626	-0.010229	6e-06	0.000319	8e-06	0.000333		-51.627	-0.028573	9e-06	0.000437	0.000446		-51.626	0.012252	9e-06	0.000392	0.000402		-51.626	0.021634	6e-06	0.000301	9e-06	0.000316
-51.628	-0.009445	7e-06	0.000368	2e-06	0.000377		-51.627	0.01226	9e-06	0.000224	2e-06	0.000235		-51.627	-0.03148	6e-06	0.000832	1.5e-05	0.000853		-51.627	-0.008203	6e-06	0.000319	8e-06	0.000333		-51.628	-0.028755	9e-06	0.000437	0.000446		-51.627	0.013635	9e-06	0.000392	0.000402		-51.627	0.021844	6e-06	0.000301	9e-06	0.000316
-51.63	-0.010705	7e-06	0.000368	2e-06	0.000377		-51.629	0.013265	9e-06	0.000224	2e-06	0.000235		-51.629	-0.030463	6e-06	0.000833	1.5e-05	0.000853		-51.629	-0.006514	6e-06	0.000319	8e-06	0.000334		-51.63	-0.028337	9e-06	0.000437	0.000446		-51.629	0.015244	9e-06	0.000393	0.000402		-51.629	0.021009	6e-06	0.000301	9e-06	0.000316
-51.631	-0.012336	7e-06	0.000368	2e-06	0.000377		-51.63	0.012276	9e-06	0.000224	2e-06	0.000235		-51.63	-0.027754	6e-06	0.000833	1.5e-05	0.000854		-51.63	-0.0052	6e-06	0.000319	8e-06	0.000334		-51.631	-0.028699	9e-06	0.000437	0.000446		-51.63	0.015975	9e-06	0.000393	0.000402		-51.63	0.019016	6e-06	0.000301	9e-06	0.000316
-51.633	-0.015015	7e-06	0.000368	2e-06	0.000377		-51.632	0.008364	9e-06	0.000224	2e-06	0.000235		-51.632	-0.023946	6e-06	0.000833	1.5e-05	0.000854		-51.632	-0.003796	6e-06	0.000319	8e-06	0.000334		-51.633	-0.028976	9e-06	0.000438	0.000446		-51.632	0.017095	9e-06	0.000393	0.000402		-51.632	0.016631	6e-06	0.000301	9e-06	0.000316
-51.634	-0.017301	7e-06	0.000368	2e-06	0.000377		-51.633	0.001777	9e-06	0.000224	2e-06	0.000235		-51.633	-0.020796	6e-06	0.000833	1.5e-05	0.000854		-51.633	-0.001484	6e-06	0.000319	8e-06	0.000334		-51.634	-0.027987	9e-06	0.000438	0.000446		-51.633	0.019836	9e-06	0.000393	0.000402		-51.633	0.015852	6e-06	0.000301	9e-06	0.000316
-51.636	-0.017979	7e-06	0.000368	2e-06	0.000377		-51.635	-0.006135	9e-06	0.000225	2e-06	0.000235		-51.635	-0.019983	6e-06	0.000833	1.5e-05	0.000854		-51.635	0.001825	6e-06	0.000319	8e-06	0.000334		-51.636	-0.026364	9e-06	0.000438	0.000447		-51.635	0.023187	9e-06	0.000393	0.000402		-51.635	0.017801	6e-06	0.000302	9e-06	0.000317
-51.637	-0.01731	7e-06	0.000368	2e-06	0.000377		-51.636	-0.013853	9e-06	0.000225	2e-06	0.000235		-51.636	-0.021507	6e-06	0.000834	1.5e-05	0.000855		-51.636	0.005865	6e-06	0.000319	8e-06	0.000334		-51.637	-0.026061	9e-06	0.000438	0.000447		-51.636	0.025533	9e-06	0.000393	0.000403		-51.636	0.021268	6e-06	0.000302	9e-06	0.000317
-51.639	-0.015882	7e-06	0.000369	2e-06	0.000377		-51.638	-0.020882	9e-06	0.000225	2e-06	0.000235		-51.638	-0.023906	6e-06	0.000834	1.5e-05	0.000855		-51.638	0.009924	6e-06	0.000319	8e-06	0.000334		-51.639	-0.028632	9e-06	0.000438	0.000447		-51.638	0.026567	9e-06	0.000393	0.000403		-51.638	0.022761	6e-06	0.000302	9e-06	0.000317
-51.64	-0.012989	7e-06	0.000369	2e-06	0.000377		-51.639	-0.027163	9e-06	0.000225	2e-06	0.000235		-51.639	-0.025126	6e-06	0.000834	1.5e-05	0.000855		-51.639	0.013862	6e-06	0.00032	8e-06	0.000334		-51.64	-0.034216	9e-06	0.000438	0.000447		-51.639	0.027485	9e-06	0.000393	0.000403		-51.639	0.019369	6e-06	0.000302	9e-06	0.000317
-51.642	-0.007241	7e-06	0.000369	2e-06	0.000378		-51.641	-0.03228	9e-06	0.000225	2e-06	0.000235		-51.641	-0.024588	6e-06	0.000834	1.5e-05	0.000855		-51.641	0.01742	6e-06	0.00032	8e-06	0.000334		-51.642	-0.04173	9e-06	0.000438	0.000447		-51.641	0.028544	9e-06	0.000393	0.000403		-51.641	0.011169	6e-06	0.000302	9e-06	0.000317
-51.643	0.001395	7e-06	0.000369	2e-06	0.000378		-51.642	-0.035196	9e-06	0.000225	2e-06	0.000236		-51.642	-0.023447	6e-06	0.000835	1.5e-05	0.000856		-51.642	0.020195	6e-06	0.00032	8e-06	0.000334		-51.644	-0.049454	9e-06	0.000439	0.000447		-51.642	0.028628	9e-06	0.000394	0.000403		-51.642	0.001427	6e-06	0.000302	9e-06	0.000317
-51.645	0.010669	7e-06	0.000369	2e-06	0.000378		-51.644	-0.035339	9e-06	0.000225	2e-06	0.000236		-51.644	-0.023873	6e-06	0.000835	1.5e-05	0.000856		-51.644	0.021167	6e-06	0.00032	8e-06	0.000334		-51.645	-0.056061	9e-06	0.000439	0.000447		-51.644	0.026672	9e-06	0.000394	0.000403		-51.644	-0.006443	6e-06	0.000302	9e-06	0.000317
-51.647	0.017604	7e-06	0.000369	2e-06	0.000378		-51.645	-0.03275	9e-06	0.000225	2e-06	0.000236		-51.646	-0.02701	6e-06	0.000835	1.5e-05	0.000856		-51.646	0.020117	6e-06	0.00032	8e-06	0.000335		-51.647	-0.061203	9e-06	0.000439	0.000448		-51.645	0.024078	9e-06	0.000394	0.000403		-51.645	-0.011156	6e-06	0.000302	9e-06	0.000317
-51.648	0.020668	7e-06	0.000369	2e-06	0.000378		-51.647	-0.028194	9e-06	0.000225	2e-06	0.000236		-51.647	-0.032564	6e-06	0.000835	1.5e-05	0.000856		-51.647	0.018287	6e-06	0.00032	8e-06	0.000335		-51.648	-0.06524	9e-06	0.000439	0.000448		-51.647	0.02333	9e-06	0.000394	0.000403		-51.647	-0.013362	6e-06	0.000302	9e-06	0.000317
-51.65	0.020482	7e-06	0.000369	2e-06	0.000378		-51.649	-0.023155	9e-06	0.000225	2e-06	0.000236		-51.649	-0.039232	6e-06	0.000836	1.5e-05	0.000857		-51.649	0.017551	6e-06	0.00032	8e-06	0.000335		-51.65	-0.068592	9e-06	0.000439	0.000448		-51.649	0.025661	9e-06	0.000394	0.000404		-51.649	-0.013489	6e-06	0.000302	9e-06	0.000317
-51.651	0.018529	7e-06	0.000369	2e-06	0.000378		-51.65	-0.020038	9e-06	0.000225	2e-06	0.000236		-51.65	-0.045213	6e-06	0.000836	1.5e-05	0.000857		-51.65	0.01907	6e-06	0.00032	8e-06	0.000335		-51.651	-0.071844	9e-06	0.000439	0.000448		-51.65	0.029767	9e-06	0.000394	0.000404		-51.65	-0.011502	6e-06	0.000302	9e-06	0.000317
-51.653	0.015728	7e-06	0.00037	2e-06	0.000378		-51.652	-0.020828	9e-06	0.000225	2e-06	0.000236		-51.652	-0.048675	6e-06	0.000836	1.5e-05	0.000857		-51.652	0.022143	6e-06	0.00032	8e-06	0.000335		-51.653	-0.075583	9e-06	0.000439	0.000448		-51.652	0.033416	9e-06	0.000394	0.000404		-51.652	-0.008312	6e-06	0.000303	9e-06	0.000318
-51.654	0.012127	7e-06	0.00037	2e-06	0.000378		-51.653	-0.024841	9e-06	0.000225	2e-06	0.000236		-51.653	-0.048099	6e-06	0.000836	1.5e-05	0.000857		-51.653	0.025451	6e-06	0.00032	8e-06	0.000335		-51.654	-0.079039	9e-06	0.000439	0.000448		-51.653	0.035579	9e-06	0.000394	0.000404		-51.653	-0.005755	6e-06	0.000303	9e-06	0.000318
-51.656	0.007641	7e-06	0.00037	2e-06	0.000379		-51.655	-0.028916	9e-06	0.000225	2e-06	0.000236		-51.655	-0.043441	6e-06	0.000837	1.5e-05	0.000858		-51.655	0.027721	6e-06	0.00032	8e-06	0.000335		-51.656	-0.079213	9e-06	0.00044	0.000448		-51.655	0.036722	9e-06	0.000395	0.000404		-51.655	-0.00507	6e-06	0.000303	9e-06	0.000318
-51.657	0.00265	7e-06	0.00037	2e-06	0.000379		-51.656	-0.030311	9e-06	0.000225	2e-06	0.000236		-51.656	-0.036324	6e-06	0.000837	1.5e-05	0.000858		-51.656	0.028484	6e-06	0.000321	8e-06	0.000335		-51.657	-0.073052	9e-06	0.00044	0.000448		-51.656	0.037962	9e-06	0.000395	0.000404		-51.656	-0.005473	6e-06	0.000303	9e-06	0.000318
-51.659	-0.002154	7e-06	0.00037	2e-06	0.000379		-51.658	-0.02939	9e-06	0.000225	2e-06	0.000236		-51.658	-0.029378	6e-06	0.000837	1.5e-05	0.000858		-51.658	0.027484	6e-06	0.000321	8e-06	0.000335		-51.659	-0.060739	9e-06	0.00044	0.000449		-51.658	0.03991	9e-06	0.000395	0.000404		-51.658	-0.005714	6e-06	0.000303	9e-06	0.000318
-51.66	-0.006259	7e-06	0.00037	2e-06	0.000379		-51.659	-0.028384	9e-06	0.000226	2e-06	0.000236		-51.659	-0.024382	6e-06	0.000837	1.5e-05	0.000858		-51.659	0.025315	6e-06	0.000321	8e-06	0.000335		-51.66	-0.046078	9e-06	0.00044	0.000449		-51.659	0.042702	9e-06	0.000395	0.000404		-51.659	-0.005785	6e-06	0.000303	9e-06	0.000318
-51.662	-0.009536	7e-06	0.00037	2e-06	0.000379		-51.661	-0.028165	9e-06	0.000226	2e-06	0.000236		-51.661	-0.021606	6e-06	0.000838	1.5e-05	0.000859		-51.661	0.022894	6e-06	0.000321	8e-06	0.000336		-51.662	-0.033103	9e-06	0.00044	0.000449		-51.661	0.046336	9e-06	0.000395	0.000404		-51.661	-0.00696	6e-06	0.000303	9e-06	0.000318
-51.663	-0.011927	7e-06	0.00037	2e-06	0.000379		-51.662	-0.02721	9e-06	0.000226	2e-06	0.000236		-51.662	-0.019713	6e-06	0.000838	1.5e-05	0.000859		-51.662	0.021016	6e-06	0.000321	8e-06	0.000336		-51.663	-0.023575	9e-06	0.00044	0.000449		-51.662	0.051049	9e-06	0.000395	0.000405		-51.662	-0.010035	6e-06	0.000303	9e-06	0.000318
-51.665	-0.013101	7e-06	0.00037	2e-06	0.000379		-51.664	-0.024119	9e-06	0.000226	2e-06	0.000236		-51.664	-0.017179	6e-06	0.000838	1.5e-05	0.000859		-51.664	0.019472	6e-06	0.000321	9e-06	0.000336		-51.665	-0.017562	9e-06	0.00044	0.000449		-51.664	0.056452	9e-06	0.000395	0.000405		-51.664	-0.014975	6e-06	0.000303	9e-06	0.000318
-51.666	-0.012484	7e-06	0.000371	2e-06	0.000379		-51.665	-0.019485	9e-06	0.000226	2e-06	0.000237		-51.665	-0.012934	6e-06	0.000838	1.5e-05	0.000859		-51.665	0.018098	6e-06	0.000321	9e-06	0.000336		-51.666	-0.014792	9e-06	0.00044	0.000449		-51.665	0.061179	9e-06	0.000395	0.000405		-51.665	-0.02164	6e-06	0.000303	9e-06	0.000318
-51.668	-0.010054	7e-06	0.000371	2e-06	0.000379		-51.667	-0.014921	9e-06	0.000226	2e-06	0.000237		-51.667	-0.007059	6e-06	0.000839	1.5e-05	0.00086		-51.667	0.01699	6e-06	0.000321	9e-06	0.000336		-51.668	-0.014636	9e-06	0.000441	0.000449		-51.667	0.06387	9e-06	0.000395	0.000405		-51.667	-0.030459	6e-06	0.000303	9e-06	0.000319
-51.669	-0.00701	7e-06	0.000371	2e-06	0.00038		-51.668	-0.010688	9e-06	0.000226	2e-06	0.000237		-51.668	-0.00042	6e-06	0.000839	1.5e-05	0.00086		-51.668	0.016673	6e-06	0.000321	9e-06	0.000336		-51.669	-0.015919	9e-06	0.000441	0.00045		-51.668	0.065234	9e-06	0.000396	0.000405		-51.668	-0.040716	6e-06	0.000303	9e-06	0.000319
-51.671	-0.005615	7e-06	0.000371	2e-06	0.00038		-51.67	-0.005824	9e-06	0.000226	2e-06	0.000237		-51.67	0.005399	6e-06	0.000839	1.5e-05	0.00086		-51.67	0.016808	6e-06	0.000321	9e-06	0.000336		-51.671	-0.017525	9e-06	0.000441	0.00045		-51.67	0.06719	9e-06	0.000396	0.000405		-51.67	-0.049618	6e-06	0.000304	9e-06	0.000319
-51.672	-0.007728	7e-06	0.000371	2e-06	0.00038		-51.671	0.000408	9e-06	0.000226	2e-06	0.000237		-51.671	0.008809	6e-06	0.000839	1.5e-05	0.00086		-51.671	0.016932	6e-06	0.000321	9e-06	0.000336		-51.672	-0.018547	9e-06	0.000441	0.00045		-51.671	0.070144	9e-06	0.000396	0.000405		-51.671	-0.053453	6e-06	0.000304	9e-06	0.000319
-51.674	-0.013315	7e-06	0.000371	2e-06	0.00038		-51.673	0.007595	9e-06	0.000226	2e-06	0.000237		-51.673	0.008898	6e-06	0.00084	1.5e-05	0.000861		-51.673	0.016791	6e-06	0.000322	9e-06	0.000336		-51.674	-0.017728	9e-06	0.000441	0.00045		-51.673	0.071509	9e-06	0.000396	0.000405		-51.673	-0.050968	6e-06	0.000304	9e-06	0.000319
-51.675	-0.020344	7e-06	0.000371	2e-06	0.00038		-51.674	0.015181	9e-06	0.000226	2e-06	0.000237		-51.674	0.006508	6e-06	0.00084	1.5e-05	0.000861		-51.674	0.016824	6e-06	0.000322	9e-06	0.000336		-51.675	-0.014011	9e-06	0.000441	0.00045		-51.674	0.068458	9e-06	0.000396	0.000406		-51.674	-0.04456	6e-06	0.000304	9e-06	0.000319
-51.677	-0.026285	7e-06	0.000371	2e-06	0.00038		-51.676	0.022446	9e-06	0.000226	2e-06	0.000237		-51.676	0.003733	6e-06	0.00084	1.5e-05	0.000861		-51.676	0.016856	6e-06	0.000322	9e-06	0.000336		-51.677	-0.008171	9e-06	0.000441	0.00045		-51.676	0.060663	9e-06	0.000396	0.000406		-51.676	-0.038109	6e-06	0.000304	9e-06	0.000319
-51.678	-0.029547	7e-06	0.000371	2e-06	0.00038		-51.677	0.027969	9e-06	0.000226	2e-06	0.000237		-51.677	0.002539	6e-06	0.00084	1.5e-05	0.000861		-51.677	0.016386	6e-06	0.000322	9e-06	0.000337		-51.678	-0.002658	9e-06	0.000441	0.00045		-51.677	0.050284	9e-06	0.000396	0.000406		-51.677	-0.033548	6e-06	0.000304	9e-06	0.000319
-51.68	-0.029935	7e-06	0.000372	2e-06	0.00038		-51.679	0.029695	9e-06	0.000226	2e-06	0.000237		-51.679	0.003157	6e-06	0.00084	1.5e-05	0.000862		-51.679	0.015169	6e-06	0.000322	9e-06	0.000337		-51.68	0.000757	9e-06	0.000442	0.00045		-51.679	0.039287	9e-06	0.000396	0.000406		-51.679	-0.030708	6e-06	0.000304	9e-06	0.000319
-51.681	-0.027934	7e-06	0.000372	2e-06	0.00038		-51.68	0.027106	9e-06	0.000226	2e-06	0.000237		-51.68	0.004556	6e-06	0.000841	1.5e-05	0.000862		-51.68	0.014067	6e-06	0.000322	9e-06	0.000337		-51.682	0.002286	9e-06	0.000442	0.000451		-51.68	0.028704	1e-05	0.000397	0.000406		-51.68	-0.029381	6e-06	0.000304	9e-06	0.000319
-51.683	-0.023792	7e-06	0.000372	2e-06	0.000381		-51.682	0.022115	9e-06	0.000226	2e-06	0.000237		-51.682	0.005522	6e-06	0.000841	1.5e-05	0.000862		-51.682	0.01366	6e-06	0.000322	9e-06	0.000337		-51.683	0.002879	9e-06	0.000442	0.000451		-51.682	0.01901	1e-05	0.000397	0.000406		-51.682	-0.030604	6e-06	0.000304	9e-06	0.000319
-51.685	-0.01707	7e-06	0.000372	2e-06	0.000381		-51.683	0.017615	9e-06	0.000227	2e-06	0.000237		-51.684	0.005789	6e-06	0.000841	1.5e-05	0.000862		-51.684	0.013528	6e-06	0.000322	9e-06	0.000337		-51.685	0.002894	9e-06	0.000442	0.000451		-51.683	0.010069	1e-05	0.000397	0.000406		-51.683	-0.034917	6e-06	0.000304	9e-06	0.00032
-51.686	-0.007273	7e-06	0.000372	2e-06	0.000381		-51.685	0.014525	9e-06	0.000227	2e-06	0.000237		-51.685	0.005596	6e-06	0.000841	1.5e-05	0.000863		-51.685	0.012625	6e-06	0.000322	9e-06	0.000337		-51.686	0.002593	9e-06	0.000442	0.000451		-51.685	0.000319	1e-05	0.000397	0.000406		-51.685	-0.040828	6e-06	0.000304	9e-06	0.00032
[truncated: 11,891 more rows]

## Sheet: Figure 2c
Figure 2c
22DL+34							23DL+34							24DL+34							22DL23DL+34							23DL24DL+34							22DL23DL24DL+34							23+L+34							24+L+34
[truncated: 12,001 more rows]
[truncated: 11 more columns]

## Sheet: Figure 2d,e
Figure 2d					Figure 2e
ribosome	populationF	error (s.d.)				L=31		L=34
WT	0.587	0.02			ribosome	DDG	error (s.d.)	DDG	error (s.d.)
[truncated: 9 more rows]

## Sheet: Figure 3b
Figure 3b
[truncated: 9 more rows]

## Sheet: Figure 4b
Figure 4b
[truncated: 73 more rows]

[truncated: 9 more sheets: Figure 4c, Figure 4d,e, Figure 5a, Figure S2, Figure S3, Figure S4, Figure S7, Figure S8, Figure S9]
